# Supplementary material for: Genetic Basis of Sexual Maturation Heterosis: Insights From Ovary lncRNA and mRNA Repertoire in Chicken
Source: Front Endocrinol (Lausanne). 2022 Jul 27;13:951534. doi: 10.3389/fendo.2022.951534 (PMC9363637; doi:10.3389/fendo.2022.951534)
Supplement: Supplementary Table 1 — Summary statistics for transcriptome sequencing data, the identified lncRNAs. [file Table_1.xls]

## Sheet: Table S1a
Table S1a Summary statistics for transcriptome sequencing data
	WW	WY	YW	YY
Data size, G	21.014	20.9583	25.235	23.706
GC content, %	45.66	45.89	45.72	45.82
Raw reads	3.35086e+07	3.34647e+07	4.01227e+07	3.92233e+07
Uniquely mapped, %	82.134	82.727	83.677	84.146
Multiple mapped, %	2.67	2.63	2.39	2.57
1Q20, %	98.14	98.19	98.13	98.15
2Q30, %	94.63	94.74	94.56	94.62
Note:
1 Q20: The probability of an incorrect base is ≤1%;
2 Q30: The probability of an incorrect base is ≤ 0.1%.

## Sheet: Table S1b
Table S1b The results of identified lncRNAs
	Gene count	Gene ratio
Novl Lnc RNA	1994	0.6302
known LncRNA	1170	0.3698
Total	3164
