# Supplementary material for: Genetic Basis of Sexual Maturation Heterosis: Insights From Ovary lncRNA and mRNA Repertoire in Chicken
Source: Front Endocrinol (Lausanne). 2022 Jul 27;13:951534. doi: 10.3389/fendo.2022.951534 (PMC9363637; doi:10.3389/fendo.2022.951534)
Supplement: Supplementary Table 2 — The results of differentially expressed lncRNAs and differentially expressed genes in different groups. [file Table_2.xlsx]

## Sheet: DELs in YY vs. WW
Table S2 DELs and DEGs in YY vs. WW
Gene ID	1WW1	1WW2	1WW3	1WW4	1WW5	1YY1	1YY2	1YY3	1YY4	1YY5	log2FoldChange	pvalue	padj	Significant
MSTRG.10063.7	21	67	33	57	50	14	10	19	21	57	-1.28657	0.00617505	0.0179187	yes
MSTRG.10073.1	151	38	140	57	71	255	245	291	390	370	1.56313	1.14292e-07	2.40754e-06	yes
MSTRG.10081.1	107	48	61	31	73	464	69	101	219	86	1.41711	0.00187052	0.0068196	yes
MSTRG.10083.1	33	39	39	11	23	44	69	50	124	85	1.12662	5.96362e-05	0.000397866	yes
MSTRG.1014.1	100	91	46	159	91	17	36	23	32	57	-1.89785	5.32256e-08	1.26133e-06	yes
MSTRG.1014.2	54	42	23	77	60	12	10	13	28	23	-1.91079	7.33415e-06	7.38283e-05	yes
MSTRG.10143.1	54	103	43	113	171	32	7	15	17	27	-2.59577	1.63767e-10	8.66441e-09	yes
MSTRG.10169.3	51	61	70	46	67	16	20	36	45	52	-1.08359	0.00466183	0.0144688	yes
MSTRG.10248.1	63	116	46	518	458	2	1	5	1	1	-7.26103	6.17689e-14	8.78276e-12	yes
MSTRG.10275.17	1554	1202	1070	683	940	3245	3350	3010	4471	3878	1.51491	1.71185e-09	6.95439e-08	yes
MSTRG.10276.1	122	60	61	75	116	30	35	41	53	30	-1.41308	1.06601e-05	9.81847e-05	yes
MSTRG.10308.2	30	14	46	4	15	62	53	41	81	65	1.28947	0.000187644	0.0010164	yes
MSTRG.10309.1	14	27	54	36	36	31	0	7	11	20	-1.57274	0.00689163	0.0195248	yes
MSTRG.10347.2	38	67	23	79	83	25	21	25	20	28	-1.57394	2.09907e-05	0.000168742	yes
MSTRG.10356.1	54	25	48	9	39	134	105	81	319	316	2.22061	6.72904e-07	1.0414e-05	yes
MSTRG.10392.1	31	38	47	18	40	23	15	12	12	27	-1.17872	0.000810719	0.00335368	yes
MSTRG.10419.2	53	203	91	39	66	793	917	690	1285	1404	3.23081	1.27189e-21	7.23388e-19	yes
MSTRG.10423.1	46	24	47	13	27	107	71	38	93	93	1.17409	0.000588798	0.00257916	yes
MSTRG.10461.2	84	40	65	60	50	164	130	141	224	275	1.37921	6.20337e-06	6.50353e-05	yes
MSTRG.10505.1	2	21	6	1	5	2	1	0	0	0	-3.71568	0.00287242	0.0098415	yes
MSTRG.10541.1	27	16	14	7	19	75	60	62	79	86	1.93136	8.25777e-11	5.01494e-09	yes
MSTRG.10547.1	18	11	57	12	9	110	24	57	130	113	1.75461	0.000281962	0.00140057	yes
MSTRG.10555.12	330	170	262	119	250	712	556	440	773	495	1.22472	1.66584e-06	2.17804e-05	yes
MSTRG.10562.1	235	159	233	81	153	40	53	38	86	73	-1.78214	0.000316333	0.00151827	yes
MSTRG.10570.1	18	18	15	10	18	4	7	14	10	10	-1.0324	0.0157684	0.0387398	yes
MSTRG.1061.1	28	36	4	14	29	0	1	1	1	2	-4.70788	1.85986e-06	2.41781e-05	yes
MSTRG.10611.1	48	54	37	61	86	27	21	21	44	27	-1.30431	6.57902e-05	0.000427636	yes
MSTRG.10642.1	47	36	8	5	31	47	53	46	116	105	1.33439	0.00415088	0.0132444	yes
MSTRG.10661.1	620	407	759	394	470	1828	712	1051	1484	1146	1.01272	0.00024322	0.00124343	yes
MSTRG.10667.1	83	30	113	21	74	148	183	163	173	156	1.20833	1.84398e-05	0.000152547	yes
MSTRG.10670.5	15	7	18	2	10	17	12	11	72	47	1.35102	0.0166427	0.0405376	yes
MSTRG.10746.1	34	40	23	36	31	26	3	21	14	21	-1.2161	0.00226638	0.00805626	yes
MSTRG.1082.1	70	90	81	125	117	52	49	68	37	64	-1.11195	0.000444622	0.00201899	yes
MSTRG.10823.1	14	17	9	11	14	0	0	0	0	4	-4.3507	0.000190358	0.00102622	yes
MSTRG.10828.1	5	12	4	2	3	0	0	0	1	0	-4.45964	0.000595152	0.0025984	yes
MSTRG.10839.3	147	155	123	123	131	50	61	88	44	89	-1.26727	2.60266e-07	4.66225e-06	yes
MSTRG.10916.1	21	41	37	27	38	31	10	22	10	19	-1.06079	0.0197656	0.0461398	yes
MSTRG.10941.1	39	38	41	55	76	45	5	25	31	32	-1.12999	0.00550402	0.0165193	yes
MSTRG.10959.1	81	41	89	41	88	343	191	145	216	74	1.36629	0.00241128	0.00849174	yes
MSTRG.10961.4	119	71	198	53	65	414	237	157	399	283	1.35773	0.000201689	0.00107709	yes
MSTRG.11015.1	37	57	32	46	76	25	13	24	23	40	-1.26105	0.000319864	0.00152876	yes
MSTRG.11040.1	12	28	14	18	8	2	7	3	10	8	-1.72401	0.00113261	0.00448898	yes
MSTRG.11075.7	12	6	2	9	9	41	22	25	22	15	1.52667	0.000247012	0.0012516	yes
MSTRG.11115.6	86	75	54	29	42	192	210	157	371	461	2.03977	3.26583e-08	8.70775e-07	yes
MSTRG.11185.7	55	39	61	6	63	163	45	34	197	187	1.27325	0.00603837	0.0176799	yes
MSTRG.113.1	18	44	56	72	41	11	7	12	6	12	-2.58857	1.47024e-08	4.45972e-07	yes
MSTRG.11316.2	7	154	53	34	45	1	0	3	9	5	-4.384	2.2574e-10	1.09268e-08	yes
MSTRG.11320.1	2	85	14	6	10	0	2	1	5	3	-3.73457	2.88063e-05	0.000220654	yes
MSTRG.11322.1	6	55	4	9	3	1	0	0	0	0	-6.09431	2.21619e-06	2.78555e-05	yes
MSTRG.11340.1	4	17	15	30	4	1	3	3	9	4	-2.24524	0.00157441	0.00589108	yes
MSTRG.11341.1	1	2	33	31	5	4	8	3	8	3	-1.84253	0.0176642	0.0423904	yes
MSTRG.11343.1	27	7	13	25	10	74	36	114	89	78	1.98061	1.68167e-05	0.000141174	yes
MSTRG.11351.2	17	30	15	14	20	86	28	118	79	39	1.64469	0.000208008	0.00110565	yes
MSTRG.114.1	8	51	82	99	62	4	3	5	13	7	-3.63832	5.85024e-10	2.55948e-08	yes
MSTRG.11428.9	53	83	67	20	62	30	20	34	24	38	-1.16547	0.00103595	0.00415658	yes
MSTRG.1143.47	1249	1636	1417	2223	3049	642	749	998	788	1166	-1.4241	9.86544e-07	1.39403e-05	yes
MSTRG.11435.2	55	29	36	11	35	122	151	143	81	115	1.76705	2.94133e-05	0.000224548	yes
MSTRG.1145.2	30	9	22	26	27	7	4	8	10	11	-1.77307	0.000170781	0.00094532	yes
MSTRG.11455.1	12	23	10	15	35	7	4	8	17	8	-1.38507	0.00932549	0.0251368	yes
MSTRG.11485.1	34	13	18	15	21	10	88	84	142	48	1.67086	0.000968372	0.00393401	yes
MSTRG.11491.2	162	159	198	85	151	471	438	163	369	441	1.12561	9.08242e-05	0.000556941	yes
MSTRG.11522.25	132	284	139	277	393	78	106	100	88	102	-1.63672	8.26435e-07	1.22747e-05	yes
MSTRG.11522.26	40	167	65	163	220	54	55	63	69	59	-1.42705	0.000596205	0.0025984	yes
MSTRG.11523.1	81	145	114	206	283	71	49	55	71	77	-1.65644	5.63948e-07	9.03508e-06	yes
MSTRG.11524.1	175	353	239	384	589	124	139	129	186	175	-1.49735	8.37286e-06	8.17522e-05	yes
MSTRG.11527.1	32	69	39	53	123	20	37	6	40	30	-1.50343	0.000191919	0.00103219	yes
MSTRG.11528.1	73	142	91	104	178	69	45	56	81	90	-1.06337	0.00500582	0.0153274	yes
MSTRG.11531.1	41	77	44	70	125	19	19	22	45	30	-1.69648	9.55773e-06	8.98506e-05	yes
MSTRG.11534.1	20	34	41	18	34	108	49	46	61	80	1.00693	0.013841	0.034722	yes
MSTRG.11539.1	18	30	55	47	103	85	173	174	155	84	1.18811	0.00467926	0.0145032	yes
MSTRG.11585.1	32	62	44	64	59	25	13	29	42	25	-1.27892	0.00286378	0.00982671	yes
MSTRG.11596.1	52	41	41	11	28	118	51	78	77	106	1.13164	7.27937e-05	0.000466495	yes
MSTRG.116.1	23	34	47	46	14	8	12	7	5	10	-2.24904	2.10828e-05	0.000168885	yes
MSTRG.1170.1	272	60	18	6	7	2	6	19	4	46	-2.35036	0.00323538	0.0108242	yes
MSTRG.11719.1	322	590	387	440	636	274	236	230	261	335	-1.09134	2.50806e-07	4.56468e-06	yes
MSTRG.11731.1	86	45	79	29	53	190	95	99	226	139	1.15966	0.000361196	0.00170129	yes
MSTRG.11751.1	21	37	31	25	64	13	18	25	13	12	-1.33818	0.000304192	0.00148825	yes
MSTRG.11770.1	25	39	26	24	37	11	17	16	12	10	-1.40939	8.53956e-05	0.00053226	yes
MSTRG.11865.14	578	309	511	235	443	914	941	670	1353	902	1.01225	4.51457e-05	0.00031602	yes
MSTRG.11907.1	17	60	95	25	48	19	7	12	20	6	-2.16956	5.1521e-06	5.52879e-05	yes
MSTRG.1193.2	37	24	20	20	8	42	37	68	42	80	1.0702	0.00163072	0.00606193	yes
MSTRG.11942.1	110	220	72	350	255	87	87	78	112	102	-1.46293	4.96863e-05	0.0003415	yes
MSTRG.11944.1	27	23	25	15	24	63	73	50	105	68	1.43547	1.45191e-05	0.000125117	yes
MSTRG.12015.1	60	94	64	94	119	23	31	38	33	46	-1.61063	3.10605e-07	5.39409e-06	yes
MSTRG.12024.1	91	102	101	54	92	244	199	188	211	254	1.10751	3.15603e-06	3.72019e-05	yes
MSTRG.12037.11	257	781	243	1354	927	164	169	215	181	210	-2.29213	1.21989e-06	1.66904e-05	yes
MSTRG.12037.8	58	122	40	126	132	69	21	109	36	50	-1.02674	0.0197288	0.0461398	yes
MSTRG.12075.1	1	4	7	1	0	5	8	4	7	35	1.86872	0.0172973	0.0418322	yes
MSTRG.12076.18	26	40	30	32	26	51	68	50	165	78	1.10991	0.0068112	0.0193452	yes
MSTRG.12076.37	89	89	87	78	123	245	147	232	258	276	1.06908	1.47609e-06	1.9638e-05	yes
MSTRG.12101.1	14	7	27	10	3	45	18	52	106	41	1.82227	0.00165137	0.00611867	yes
MSTRG.12116.1	7	9	4	5	11	33	34	40	20	51	2.09788	9.84889e-05	0.00059433	yes
MSTRG.12140.2	888	516	646	416	461	1980	1142	1061	1813	1027	1.07255	0.000229086	0.00119113	yes
MSTRG.12157.1	43	99	37	47	111	21	27	36	28	43	-1.36499	0.00102616	0.00413157	yes
MSTRG.122.1	17	18	10	7	18	5	9	5	8	3	-1.4035	0.0062697	0.0181058	yes
MSTRG.12217.1	33	22	21	22	24	6	10	26	13	11	-1.10394	0.015557	0.0384226	yes
MSTRG.12241.1	74	57	30	14	35	152	38	154	205	59	1.35897	0.00442106	0.0139113	yes
MSTRG.12261.7	70	106	81	85	106	20	27	44	34	49	-1.635	4.0907e-08	1.02267e-06	yes
MSTRG.12266.1	17	10	12	19	18	65	51	17	65	51	1.46187	0.000218875	0.00114998	yes
MSTRG.12297.1	586	332	451	359	609	1523	1980	1114	1820	2233	1.68139	2.35666e-15	5.36141e-13	yes
MSTRG.12350.1	0	0	3	1	0	5	4	4	7	4	2.3459	0.00866201	0.0236852	yes
MSTRG.12397.1	30	15	27	21	32	126	102	63	89	96	1.7334	7.1031e-07	1.0773e-05	yes
MSTRG.12445.7	23	34	19	20	29	89	24	74	36	123	1.21078	0.00961407	0.0258229	yes
MSTRG.12520.1	131	92	102	40	110	87	649	231	752	87	1.77154	0.000405984	0.00187345	yes
MSTRG.1255.1	65	96	53	49	30	27	17	20	37	42	-1.31643	0.000265271	0.00132345	yes
MSTRG.126.1	84	158	42	22	63	24	13	17	30	27	-1.95406	1.22164e-05	0.000109851	yes
MSTRG.12617.1	71	92	52	75	97	27	38	56	42	50	-1.11354	0.000105868	0.000630495	yes
MSTRG.12668.1	20	27	25	89	80	12	23	25	21	13	-1.67808	0.000790908	0.0032911	yes
MSTRG.12703.1	72	16	130	25	8	9	8	7	12	44	-1.91572	0.00501658	0.0153397	yes
MSTRG.12762.1	19	7	17	10	18	51	70	30	49	33	1.55183	9.25033e-05	0.000565712	yes
MSTRG.13002.1	44	26	39	18	20	221	131	185	301	47	2.40478	6.68781e-08	1.55253e-06	yes
MSTRG.13034.1	48	135	88	197	234	51	39	63	108	81	-1.39095	8.14327e-05	0.000508955	yes
MSTRG.13039.1	434	274	321	187	258	1208	1179	828	1554	1299	1.84081	4.49173e-11	3.0055e-09	yes
MSTRG.13096.10	1016	1952	1117	4535	2622	848	1008	880	1328	1635	-1.38608	9.77524e-05	0.00059433	yes
MSTRG.13133.1	84	185	62	134	133	35	39	31	61	70	-1.65757	1.91595e-07	3.60231e-06	yes
MSTRG.13162.1	4	2	2	1	0	10	4	11	21	17	2.55622	0.00184574	0.00674007	yes
MSTRG.13214.1	110	47	48	17	59	0	2	3	4	5	-4.51403	6.9189e-06	7.08791e-05	yes
MSTRG.13303.1	26	11	12	10	18	54	38	28	49	59	1.36115	7.39747e-06	7.41376e-05	yes
MSTRG.13330.1	5	5	6	0	3	12	9	13	21	22	1.79949	0.00333884	0.0110795	yes
MSTRG.13356.1	1154	1426	1152	4463	1834	839	1174	675	1155	1373	-1.34714	0.000162829	0.000914659	yes
MSTRG.13379.1	24	23	20	19	15	52	40	73	121	51	1.47385	2.2645e-05	0.000177857	yes
MSTRG.1338.1	27	14	32	17	9	62	45	51	78	58	1.34039	6.18975e-06	6.50353e-05	yes
MSTRG.13429.1	9	3	4	5	8	30	41	11	37	22	2.0957	2.28207e-05	0.000178409	yes
MSTRG.13500.1	37	10	19	8	14	33	37	53	57	29	1.09437	0.0105211	0.0276072	yes
MSTRG.13510.2	38	33	41	16	16	61	61	62	120	74	1.16362	6.44709e-05	0.000422684	yes
MSTRG.13589.17	7	2	2	0	0	224	2	131	102	118	5.62256	2.68299e-05	0.000206909	yes
MSTRG.13671.1	52	22	15	38	46	1	1	7	0	8	-3.60689	1.94677e-05	0.000159313	yes
MSTRG.1369.1	7	3	12	0	4	38	10	16	22	511	4.20488	4.52537e-07	7.40663e-06	yes
MSTRG.13705.3	27	34	21	17	36	8	10	10	16	16	-1.40504	4.63728e-05	0.000322624	yes
MSTRG.13775.4	25	10	21	9	7	20	32	40	43	30	1.00176	0.0184853	0.0436245	yes
MSTRG.13820.1	68	66	60	32	76	35	27	27	57	19	-1.07745	0.00223833	0.00796901	yes
MSTRG.13825.9	12	29	20	16	38	43	66	76	85	59	1.28338	0.000315927	0.00151827	yes
MSTRG.13976.1	1	2	3	0	12	31	32	17	90	131	3.78969	1.14872e-08	3.5799e-07	yes
MSTRG.14047.14	4	1	7	2	3	23	12	6	17	8	1.77646	0.0174822	0.0420423	yes
MSTRG.1405.1	43	35	37	22	44	72	178	57	77	89	1.23354	0.000790058	0.0032911	yes
MSTRG.1424.1	6	1	4	3	5	23	28	7	41	10	2.3277	0.000680141	0.0028976	yes
MSTRG.14257.1	6	10	3	6	3	14	16	13	46	18	1.65208	0.00026357	0.00131785	yes
MSTRG.14271.1	0	0	0	0	1	11	12	0	0	20	4.74525	0.000964772	0.0039264	yes
MSTRG.14279.1	39	39	60	65	92	38	16	47	32	30	-1.11367	0.00136796	0.00526565	yes
MSTRG.14285.2	38	76	81	85	131	26	24	39	20	23	-1.88248	2.00481e-06	2.56232e-05	yes
MSTRG.14287.2	50	1	43	1	39	0	0	1	7	2	-3.9732	0.0123373	0.0316428	yes
MSTRG.14426.1	15	13	19	11	24	23	455	42	673	512	4.09873	4.94145e-06	5.35324e-05	yes
MSTRG.14427.1	9	98	16	9	16	0	0	2	1	2	-5.18057	3.00566e-07	5.2599e-06	yes
MSTRG.14452.10	13	255	19	74	156	10	6	5	23	18	-3.41356	0.000584074	0.00257015	yes
MSTRG.14492.31	18	43	37	35	24	7	8	7	25	24	-1.50561	0.00550185	0.0165193	yes
MSTRG.14493.27	242	101	259	288	425	17	143	222	55	22	-1.68291	0.00231037	0.00818706	yes
MSTRG.1453.1	42	120	40	51	74	38	24	46	36	29	-1.16476	0.00417517	0.0132712	yes
MSTRG.14545.1	14	12	31	22	23	7	1	1	14	18	-1.67645	0.00928211	0.0250642	yes
MSTRG.14545.2	0	3	6	8	16	2	0	0	0	2	-3.34414	0.00404829	0.0130083	yes
MSTRG.14552.2	40	65	25	50	54	10	5	4	3	7	-3.26737	1.54307e-13	1.75524e-11	yes
MSTRG.14604.1	10	21	36	16	26	1	0	1	3	7	-3.51298	9.15405e-06	8.67751e-05	yes
MSTRG.14605.1	96	111	125	111	159	44	23	26	31	43	-2.10316	1.37963e-08	4.24142e-07	yes
MSTRG.14625.1	941	865	918	979	1268	549	256	598	445	593	-1.28296	2.58318e-06	3.15954e-05	yes
MSTRG.14679.1	35	46	22	106	150	17	31	36	22	24	-1.7422	8.92443e-05	0.000548732	yes
MSTRG.1469.1	44	44	18	36	26	6	12	6	1	6	-2.63432	3.71967e-06	4.25239e-05	yes
MSTRG.1472.1	21	28	4	32	16	8	16	2	5	13	-1.48428	0.0215679	0.0495627	yes
MSTRG.14734.1	10	10	12	14	11	31	50	11	55	38	1.43671	0.000670506	0.00287577	yes
MSTRG.1473.5	53	68	32	56	47	10	28	23	34	60	-1.03543	0.0105127	0.0276072	yes
MSTRG.14761.1	1	2	3	6	7	65	54	14	121	24	3.57344	5.30455e-08	1.26133e-06	yes
MSTRG.14781.1	47	24	28	23	39	142	107	105	86	150	1.68579	1.81041e-07	3.43223e-06	yes
MSTRG.14859.1	70	60	46	69	100	32	30	38	32	40	-1.24326	1.04908e-05	9.70183e-05	yes
MSTRG.14864.1	90	56	72	50	35	196	154	161	217	182	1.36799	1.76329e-07	3.37099e-06	yes
MSTRG.14865.1	0	3	4	4	2	4	0	2	209	5	3.54378	0.0173979	0.0419726	yes
MSTRG.14998.1	125	66	107	31	99	693	443	491	631	152	2.37023	8.66288e-09	2.77578e-07	yes
MSTRG.15034.1	21	83	17	44	66	33	21	20	25	40	-1.01814	0.0183643	0.0434291	yes
MSTRG.150.8	1377	2130	1470	1796	1782	743	854	1039	992	953	-1.16997	2.12069e-06	2.68032e-05	yes
MSTRG.1509.37	735	292	618	208	660	1883	942	749	882	1974	1.19549	0.00017343	0.000955335	yes
MSTRG.15200.3	185	111	220	82	168	470	326	273	650	354	1.23069	1.72119e-08	4.9566e-07	yes
MSTRG.15366.4	43	121	70	110	93	44	34	38	72	64	-1.12908	0.000797066	0.00330899	yes
MSTRG.15385.3	181	158	222	120	262	846	601	218	370	1245	1.57782	3.89117e-05	0.000281924	yes
MSTRG.15487.3	4	5	1	2	4	12	7	8	7	16	1.42146	0.0153271	0.0379115	yes
MSTRG.15519.2	136	66	90	63	85	285	193	127	290	142	1.05112	0.00305997	0.010298	yes
MSTRG.15563.1	47	35	59	25	22	174	80	70	279	75	1.60912	3.42011e-05	0.000255946	yes
MSTRG.15705.1	1174	387	143	51	110	1163	811	1064	1338	1748	1.62101	0.000479156	0.00215857	yes
MSTRG.1573.1	8	43	85	60	140	12	4	12	19	22	-2.60088	5.49461e-05	0.000372031	yes
MSTRG.15779.3	86	255	104	188	126	80	60	75	63	98	-1.32311	0.000546457	0.00241396	yes
MSTRG.15843.1	146	287	146	307	246	59	54	54	62	40	-2.364	2.1102e-13	2.18214e-11	yes
MSTRG.15857.1	31	57	19	39	47	181	245	282	281	208	2.3833	8.76423e-13	8.30776e-11	yes
MSTRG.1587.1	11	22	25	12	17	12	5	5	13	10	-1.20546	0.00485349	0.0149616	yes
MSTRG.1587.3	25	34	21	37	17	7	9	5	8	21	-1.74251	7.34178e-05	0.000467858	yes
MSTRG.15881.1	212	174	229	130	219	31	30	47	46	69	-2.34878	1.68748e-22	1.27968e-19	yes
MSTRG.15885.1	32	58	60	33	46	9	11	6	16	6	-2.49551	1.25247e-10	6.94968e-09	yes
MSTRG.15886.1	189	209	207	167	235	76	45	82	78	108	-1.62801	6.39789e-10	2.74627e-08	yes
MSTRG.15982.1	26	34	36	37	39	23	9	20	27	12	-1.18511	0.000985289	0.0039956	yes
MSTRG.16002.1	3	20	3	16	12	92	80	47	102	294	3.10888	1.87127e-05	0.000154244	yes
MSTRG.16038.1	143	177	94	80	94	34	13	27	34	44	-2.20411	1.59388e-08	4.71599e-07	yes
MSTRG.16060.1	15	3	7	0	4	31	25	28	40	37	2.32522	1.08443e-05	9.86677e-05	yes
MSTRG.16147.1	144	134	71	43	118	444	426	292	503	303	1.78671	8.64856e-06	8.37254e-05	yes
MSTRG.16168.10	1328	1868	880	2111	1843	539	707	804	793	1251	-1.29021	3.3794e-06	3.90701e-05	yes
MSTRG.16172.1	2	1	9	8	7	9	26	23	18	44	1.8411	0.013843	0.034722	yes
MSTRG.16186.1	37	26	40	12	48	82	60	73	132	92	1.2216	4.10577e-05	0.00029373	yes
MSTRG.16233.10	60	85	43	78	92	18	32	29	36	50	-1.40417	3.85836e-05	0.00028044	yes
MSTRG.16277.1	19	13	16	11	21	30	35	28	22	87	1.09927	0.00801873	0.02222	yes
MSTRG.16285.1	184	55	111	62	108	393	353	149	306	473	1.51634	7.67139e-06	7.62114e-05	yes
MSTRG.16312.1	111	127	74	134	216	49	34	63	62	46	-1.63754	7.10217e-07	1.0773e-05	yes
MSTRG.16313.7	12	5	7	3	15	35	16	19	78	35	1.89729	0.00159368	0.00594354	yes
MSTRG.16367.1	2	9	0	0	6	130	0	9	249	210	4.82528	0.000790959	0.0032911	yes
MSTRG.16413.1	59	34	55	17	35	67	81	176	146	80	1.27907	3.80875e-05	0.000278614	yes
MSTRG.16470.1	20	16	0	33	1	2	1	1	1	4	-3.3737	0.00171392	0.00630932	yes
MSTRG.1648.1	49	46	37	92	121	28	3	18	9	10	-2.60249	1.00453e-08	3.17404e-07	yes
MSTRG.1655.2	19	24	14	16	15	7	6	10	15	9	-1.16031	0.00297658	0.010107	yes
MSTRG.16617.1	37	31	34	38	37	82	95	125	99	168	1.42677	3.45042e-07	5.83691e-06	yes
MSTRG.1664.1	19	24	20	10	23	111	140	90	89	78	2.24081	1.36997e-07	2.78274e-06	yes
MSTRG.16673.24	2036	3000	1441	2597	3454	1005	1153	1786	1446	1694	-1.09445	1.57114e-05	0.000133871	yes
MSTRG.16674.1	22	33	21	44	59	18	15	15	12	27	-1.32022	0.00102756	0.00413157	yes
MSTRG.16729.2	22	10	27	19	12	67	58	43	49	80	1.48848	0.000148352	0.000835397	yes
MSTRG.1679.1	13	0	19	0	5	37	44	12	28	49	2.08534	0.00278955	0.00961551	yes
MSTRG.1681.2	5	16	10	4	16	45	25	27	89	44	1.91074	4.94081e-06	5.35324e-05	yes
MSTRG.16822.9	205	287	145	585	459	148	115	73	102	238	-1.67418	4.08794e-05	0.000293377	yes
MSTRG.16848.25	523	633	416	629	565	263	241	285	231	298	-1.33242	3.89426e-08	9.92449e-07	yes
MSTRG.16860.2	36	23	14	19	18	50	32	62	59	82	1.13579	0.000239847	0.00123162	yes
MSTRG.16861.1	4	9	13	1	10	32	21	12	28	28	1.50114	0.000380989	0.00177798	yes
MSTRG.16893.1	6	79	13	18	13	1	0	0	1	0	-6.26723	4.77598e-08	1.18102e-06	yes
MSTRG.17014.1	52	30	30	15	41	89	45	72	121	154	1.29668	0.00426279	0.0134692	yes
MSTRG.17017.1	350	573	260	629	660	198	200	194	234	248	-1.49887	4.63631e-07	7.534e-06	yes
MSTRG.17024.3	14	8	13	6	19	3	4	3	4	3	-2.00761	0.000453352	0.00205045	yes
MSTRG.17025.1	159	116	7	10	13	14	11	17	16	13	-2.21513	0.00595546	0.0175222	yes
MSTRG.17059.1	287	181	244	102	170	268	532	578	726	623	1.27016	3.51527e-05	0.000260179	yes
MSTRG.17205.1	394	190	359	152	504	688	884	697	840	1267	1.27124	0.00198104	0.00715467	yes
MSTRG.17224.11	898	1629	606	1693	1581	471	462	418	412	531	-1.77397	2.01351e-07	3.75471e-06	yes
MSTRG.17251.1	57	39	55	20	42	18	12	19	19	9	-1.64085	6.42587e-05	0.00042251	yes
MSTRG.17356.1	59	144	62	93	92	31	28	39	40	49	-1.55873	8.80364e-07	1.27569e-05	yes
MSTRG.1736.1	60	22	38	16	27	70	82	113	94	121	1.38437	0.000221993	0.00115833	yes
MSTRG.17399.1	54	43	61	23	46	195	186	114	288	162	1.85327	2.81584e-12	2.3726e-10	yes
MSTRG.17412.3	1039	1797	927	1301	1687	593	552	646	679	692	-1.35715	5.96672e-07	9.36157e-06	yes
MSTRG.17421.1	2	20	31	13	24	105	101	99	164	131	2.46596	2.10451e-07	3.89249e-06	yes
MSTRG.17436.1	20	15	19	7	18	33	35	22	65	49	1.142	0.000319558	0.00152876	yes
MSTRG.17459.1	32	23	38	12	13	85	66	56	61	151	1.60866	5.38052e-06	5.7468e-05	yes
MSTRG.17553.1	31	115	49	86	45	49	33	40	19	25	-1.24628	0.00149504	0.00563114	yes
MSTRG.17558.3	4	3	0	4	7	15	17	19	28	23	2.25574	0.00018379	0.000997907	yes
MSTRG.17620.1	31	28	50	12	24	138	86	36	125	113	1.57638	1.61678e-05	0.000136902	yes
MSTRG.17649.1	46	53	38	41	74	18	23	15	38	44	-1.13499	0.000178486	0.000973756	yes
MSTRG.17650.1	32	71	46	55	68	13	20	24	29	33	-1.48331	1.34391e-05	0.000117509	yes
MSTRG.17651.1	43	53	48	60	69	22	35	27	36	29	-1.13098	0.000232623	0.00120004	yes
MSTRG.17688.1	94	80	91	64	101	266	324	164	526	418	1.73087	1.22499e-10	6.94968e-09	yes
MSTRG.17728.1	38	43	31	36	48	19	7	7	14	11	-2.00171	7.31208e-06	7.38283e-05	yes
MSTRG.17789.2	39	24	33	33	40	187	74	109	69	125	1.52823	3.33774e-05	0.000251436	yes
MSTRG.17792.3	2	0	1	3	1	6	1	13	4	10	2.01788	0.0106414	0.0278908	yes
MSTRG.17802.4	37	25	31	7	30	98	91	98	183	131	2.00485	7.61959e-13	7.53676e-11	yes
MSTRG.17813.1	24	15	15	7	18	39	45	26	90	44	1.41555	0.000311093	0.00150582	yes
MSTRG.17836.1	24	41	21	24	19	5	2	1	4	5	-3.19219	1.77495e-10	8.97334e-09	yes
MSTRG.17899.1	25	23	18	16	46	175	172	186	240	118	2.60577	2.6155e-15	5.40933e-13	yes
MSTRG.17921.1	314	208	219	161	290	824	545	630	818	1208	1.53003	2.83125e-09	1.07352e-07	yes
MSTRG.17978.4	41	8	11	6	21	49	54	94	63	34	1.65938	0.00129901	0.00502593	yes
MSTRG.17980.1	32	8	7	6	16	49	49	56	66	57	1.8482	2.69013e-06	3.25535e-05	yes
MSTRG.17994.1	46	28	46	38	52	122	111	71	186	174	1.40644	7.08834e-09	2.30371e-07	yes
MSTRG.18059.1	13	5	17	5	14	28	21	45	17	34	1.25046	0.00515763	0.0156657	yes
MSTRG.18065.2	88	98	70	149	115	34	30	74	57	46	-1.41483	4.75467e-06	5.22554e-05	yes
MSTRG.18084.1	5	4	7	1	5	54	17	0	21	14	2.13097	0.00892978	0.0242956	yes
MSTRG.18092.1	6	5	1	3	1	15	9	16	12	21	1.96076	0.000810779	0.00335368	yes
MSTRG.18135.2	39	9	34	13	8	40	42	85	68	109	1.52386	5.79005e-05	0.000390871	yes
MSTRG.18175.1	462	830	360	817	727	178	314	297	406	387	-1.33161	6.94771e-06	7.08791e-05	yes
MSTRG.18271.1	378	266	369	144	248	775	596	458	780	646	1.02704	1.00439e-05	9.36474e-05	yes
MSTRG.18308.1	416	957	554	1103	854	286	271	229	316	285	-1.80241	2.13813e-10	1.05745e-08	yes
MSTRG.18351.1	68	89	54	62	108	38	29	37	37	36	-1.33698	1.22519e-06	1.66904e-05	yes
MSTRG.18441.1	13	4	12	4	12	65	63	67	26	9	2.27475	0.000323647	0.0015436	yes
MSTRG.18522.1	43	28	51	13	49	164	171	165	425	565	2.76606	1.12924e-09	4.67094e-08	yes
MSTRG.18597.1	63	43	21	12	50	145	141	164	164	85	1.7548	1.18023e-06	1.62728e-05	yes
MSTRG.18601.1	91	131	151	121	119	65	35	78	60	65	-1.28092	1.35263e-06	1.82085e-05	yes
MSTRG.18664.1	13	3	5	11	7	26	20	19	19	36	1.37536	0.00632993	0.0181826	yes
MSTRG.18704.3	48	20	28	13	27	124	176	108	227	162	2.3647	2.93176e-17	1.33395e-14	yes
MSTRG.18746.1	105	284	125	383	283	81	50	57	72	75	-2.16258	1.5782e-07	3.10465e-06	yes
MSTRG.18781.1	17	37	25	19	19	20	7	10	7	17	-1.1871	0.00606792	0.0177124	yes
MSTRG.18909.1	47	60	30	38	48	18	14	15	23	23	-1.51464	1.23589e-05	0.000110695	yes
MSTRG.18921.5	26	42	51	10	55	208	157	131	208	247	2.16834	1.65941e-08	4.83995e-07	yes
MSTRG.19076.8	2874	3827	2313	4755	4484	1752	1628	2444	2514	2849	-1.01997	6.84361e-05	0.000443567	yes
MSTRG.19106.3	10	14	12	4	17	14	0	0	4	2	-1.6904	0.00555072	0.0165938	yes
MSTRG.191.1	363	515	304	487	507	125	232	221	205	366	-1.21279	2.00725e-05	0.000163357	yes
MSTRG.19132.1	28	50	29	57	61	30	22	26	14	24	-1.21602	0.00315633	0.0105909	yes
MSTRG.19140.1	82	43	54	22	49	193	218	188	356	297	2.12488	4.51099e-16	1.46607e-13	yes
MSTRG.19190.18	3077	3630	2227	3758	4909	1612	1732	2167	1827	2252	-1.13657	9.57938e-07	1.36207e-05	yes
MSTRG.19190.30	2636	2974	1769	2799	4041	1291	1221	1645	1356	1655	-1.23682	9.84239e-08	2.12125e-06	yes
MSTRG.19190.33	567	644	390	549	845	308	285	345	296	349	-1.15501	3.46366e-07	5.83691e-06	yes
MSTRG.19211.1	56	89	50	114	83	40	48	29	60	60	-1.04724	0.00110904	0.00443198	yes
MSTRG.19222.1	52	105	56	76	78	39	27	45	46	36	-1.20058	0.00012667	0.000727714	yes
MSTRG.19296.6	151	111	143	86	137	456	369	273	454	366	1.4092	1.4131e-07	2.84496e-06	yes
MSTRG.19298.1	185	257	367	98	183	625	382	604	892	795	1.35942	8.11982e-05	0.000508886	yes
MSTRG.19371.1	0	26	0	3	2	1	0	0	0	2	-3.72047	0.0178494	0.0426997	yes
MSTRG.19439.1	48	8	23	7	21	60	50	24	96	51	1.23782	0.00333788	0.0110795	yes
MSTRG.1945.1	331	518	188	137	188	94	131	118	81	111	-1.52943	7.81088e-06	7.69253e-05	yes
MSTRG.19465.1	85	111	133	106	97	266	251	197	283	292	1.02084	5.88885e-07	9.30357e-06	yes
MSTRG.19468.10	2247	1548	1306	1505	709	256	395	355	614	671	-1.95755	3.05701e-09	1.14012e-07	yes
MSTRG.19468.26	473	330	273	343	132	33	127	98	149	183	-1.6814	5.05295e-06	5.44809e-05	yes
MSTRG.19489.3	22	7	12	3	8	33	9	34	28	25	1.14362	0.00738227	0.0206831	yes
MSTRG.19490.1	0	0	0	0	1	8	1	7	14	3	4.31677	0.000566929	0.00249954	yes
MSTRG.1953.2	56	67	122	67	105	281	152	194	221	146	1.03267	0.002163	0.00774934	yes
MSTRG.19550.8	119	63	96	37	68	241	249	146	268	336	1.50878	1.35222e-06	1.82085e-05	yes
MSTRG.19586.1	78	37	67	17	80	132	170	97	181	172	1.27411	0.000697099	0.0029643	yes
MSTRG.19680.1	122	125	115	280	281	37	51	41	67	118	-1.91082	2.32476e-07	4.26519e-06	yes
MSTRG.19693.14	566	695	400	629	888	275	331	384	384	424	-1.07999	2.38152e-06	2.9769e-05	yes
MSTRG.1973.13	177	285	126	507	650	182	115	120	90	138	-1.71846	3.29814e-05	0.000249278	yes
MSTRG.19732.1	134	84	84	48	98	281	153	145	264	177	1.00143	4.28833e-06	4.78233e-05	yes
MSTRG.19745.1	54	62	20	71	98	23	18	20	27	42	-1.52405	0.000174897	0.000958773	yes
MSTRG.19756.2	208	381	337	821	656	202	207	195	209	219	-1.55401	4.93173e-06	5.35324e-05	yes
MSTRG.19781.1	18	13	19	16	17	43	37	62	42	55	1.29784	5.96184e-05	0.000397866	yes
MSTRG.19805.9	57	77	38	13	86	172	271	177	379	272	2.03689	8.53002e-11	5.01494e-09	yes
MSTRG.19817.1	63	34	49	9	27	74	101	27	230	67	1.26549	0.00408402	0.0131046	yes
MSTRG.19884.1	237	156	167	99	163	240	462	524	940	373	1.41013	0.000101385	0.000610058	yes
MSTRG.19909.7	3132	3045	1743	2650	3393	1281	1380	1564	1469	1263	-1.2325	1.10058e-07	2.34001e-06	yes
MSTRG.19927.17	180	280	177	332	262	106	110	155	151	116	-1.24828	0.000121086	0.000700942	yes
MSTRG.19990.1	72	97	45	149	119	52	42	58	78	35	-1.17697	0.0010279	0.00413157	yes
MSTRG.19996.1	24	25	38	37	47	204	147	75	154	154	1.856	3.42057e-07	5.83691e-06	yes
MSTRG.20054.1	54	18	68	18	59	148	58	60	203	98	1.18285	0.00773295	0.021533	yes
MSTRG.20085.1	41	17	53	27	47	286	149	78	294	202	2.22345	6.63516e-11	4.19305e-09	yes
MSTRG.20165.1	18	5	4	8	17	108	34	15	91	5	2.12095	0.00830547	0.0228752	yes
MSTRG.20175.1	244	119	131	74	226	404	482	284	937	505	1.52207	2.59483e-07	4.66225e-06	yes
MSTRG.20177.1	120	206	91	343	198	117	74	108	96	135	-1.20961	0.000709643	0.00300646	yes
MSTRG.20183.1	94	32	99	68	57	29	228	157	298	143	1.04543	0.0167998	0.0408126	yes
MSTRG.20192.1	269	153	240	139	163	361	429	565	730	905	1.38736	9.41738e-08	2.06005e-06	yes
MSTRG.20202.1	3	7	1	3	1	10	11	15	23	13	1.99619	0.00138554	0.00530659	yes
MSTRG.20291.11	1024	445	465	231	442	199	179	288	245	299	-1.26699	8.30904e-07	1.22747e-05	yes
MSTRG.20291.21	235	117	212	105	158	496	360	339	499	439	1.17339	2.97136e-06	3.55781e-05	yes
MSTRG.20293.1	22	11	11	15	17	10	3	7	5	10	-1.34863	0.00580514	0.0171962	yes
MSTRG.20397.2	59	96	36	93	129	45	35	30	20	40	-1.52669	0.000711274	0.00300771	yes
MSTRG.20405.1	126	71	129	39	144	436	377	109	441	257	1.51759	3.49323e-05	0.000260179	yes
MSTRG.20475.1	132	250	222	98	248	59	38	47	84	106	-1.76734	1.69724e-10	8.77548e-09	yes
MSTRG.20557.18	25	26	23	20	33	65	74	32	67	60	1.01827	0.000382949	0.00177798	yes
MSTRG.20579.1	20	32	31	57	77	17	16	8	25	22	-1.61075	0.000103243	0.000616477	yes
MSTRG.2058.10	1830	2237	1460	2341	2384	814	904	1245	1231	1821	-1.07079	8.61809e-06	8.37254e-05	yes
MSTRG.20586.1	14	9	29	10	12	39	34	23	34	51	1.066	0.00120003	0.00469082	yes
MSTRG.20681.1	18	26	7	23	62	10	6	6	8	14	-1.87733	0.000140332	0.000798135	yes
MSTRG.2070.1	53	56	48	68	76	26	29	36	32	44	-1.11522	4.48741e-05	0.000315088	yes
MSTRG.20777.1	12	37	23	27	13	7	5	5	2	17	-1.97155	0.00564333	0.0167839	yes
MSTRG.20804.4	62	23	23	10	27	1	0	0	0	0	-6.86217	6.02397e-12	4.56818e-10	yes
MSTRG.20804.8	33	12	10	5	20	0	0	0	0	1	-5.99506	7.31942e-08	1.63252e-06	yes
MSTRG.20805.1	1	2	24	1	0	0	0	0	1	0	-4.55455	0.00359842	0.0117685	yes
MSTRG.20806.14	21	4	14	7	15	0	0	0	0	0	-6.2142	1.58303e-07	3.10465e-06	yes
MSTRG.20806.2	48	43	71	55	47	1	0	0	0	0	-7.84089	1.05602e-15	2.66938e-13	yes
MSTRG.20837.1	104	512	36	601	465	1	9	139	6	4	-3.72807	0.00155384	0.00582371	yes
MSTRG.20839.24	70	42	260	16	25	42	5	2	23	13	-2.45584	0.0019504	0.00707682	yes
MSTRG.20929.1	9	3	12	2	5	35	26	21	41	19	2.01747	4.38187e-05	0.00030863	yes
MSTRG.20936.1	10	6	3	13	5	115	46	52	5	2	2.395	0.00250633	0.00878293	yes
MSTRG.20943.1	18	34	46	18	42	1	2	3	28	1	-2.51098	0.000791311	0.0032911	yes
MSTRG.21022.1	9	126	13	19	18	0	3	1	0	0	-5.74199	4.85635e-08	1.18798e-06	yes
MSTRG.21033.187	39	167	51	123	166	19	11	17	30	18	-2.84252	5.47271e-10	2.44126e-08	yes
MSTRG.21033.194	11	98	30	77	81	0	0	0	11	1	-5.1112	9.60699e-06	8.99419e-05	yes
MSTRG.21040.1	39	17	46	15	17	22	8	7	7	26	-1.13933	0.0212831	0.0490567	yes
MSTRG.21072.3	27	12	28	6	22	45	46	36	97	43	1.30164	0.00507684	0.0154616	yes
MSTRG.21134.1	33	19	71	4	9	8	8	1	14	13	-1.82941	0.000623908	0.0027036	yes
MSTRG.21136.4	14	13	27	1	6	0	3	6	6	6	-1.74227	0.00635497	0.0182315	yes
MSTRG.21138.1	20	9	37	2	14	2	17	2	4	2	-1.66937	0.0127862	0.0326226	yes
MSTRG.21140.5	7	6	11	0	0	0	1	0	0	0	-4.27626	0.00503281	0.0153687	yes
MSTRG.21141.23	43	19	30	5	12	1	21	4	4	9	-1.56375	0.0132237	0.0334637	yes
MSTRG.21141.6	5	0	8	0	6	7	34	18	14	14	2.09319	0.00184312	0.00674007	yes
MSTRG.21155.1	9	10	33	7	5	2	3	3	5	0	-2.51554	0.000426408	0.0019558	yes
MSTRG.21158.2	52	26	65	17	30	4	9	5	8	12	-2.51802	3.7365e-08	9.65971e-07	yes
MSTRG.21159.16	38	26	79	15	24	2	10	8	11	13	-2.26288	4.20533e-06	4.7362e-05	yes
MSTRG.21159.17	50	38	93	10	37	9	27	20	18	16	-1.48968	0.000311877	0.00150641	yes
MSTRG.21227.1	44	43	43	34	52	1	2	1	0	0	-5.97797	4.98341e-15	9.44771e-13	yes
MSTRG.21421.1	24	15	5	2	22	0	0	0	0	0	-6.33517	2.31114e-08	6.57231e-07	yes
MSTRG.21475.1	28	13	10	7	22	18	62	33	61	33	1.21317	0.00526737	0.0159651	yes
MSTRG.21528.1	20	28	17	9	36	51	61	69	26	71	1.16293	0.000434312	0.00198406	yes
MSTRG.21671.1	294	155	209	98	191	593	578	363	985	646	1.54428	6.19682e-09	2.05692e-07	yes
MSTRG.21723.1	107	27	91	50	96	300	118	139	185	136	1.0743	0.000432753	0.00198091	yes
MSTRG.21741.1	66	27	39	29	30	177	128	126	117	171	1.72511	3.29552e-10	1.56194e-08	yes
MSTRG.21810.17	28	23	19	28	21	10	2	17	21	8	-1.31405	0.000589521	0.00257916	yes
MSTRG.21810.18	20	25	24	14	31	11	10	0	13	10	-1.60066	0.00138524	0.00530659	yes
MSTRG.21810.34	38	27	27	26	18	19	9	0	9	16	-1.59874	0.0037954	0.0123351	yes
MSTRG.21810.39	22	16	17	27	11	12	5	2	7	6	-1.81016	7.50479e-05	0.000476453	yes
MSTRG.21810.83	65	61	43	52	38	24	24	17	26	37	-1.27347	6.24192e-05	0.000414005	yes
MSTRG.21810.92	13	8	18	6	17	8	3	5	3	6	-1.49666	0.00814062	0.0225029	yes
MSTRG.21817.1	212	232	167	462	427	54	90	49	134	149	-2.01368	6.10792e-09	2.05692e-07	yes
MSTRG.21838.27	6189	7403	4737	8639	9773	3700	3818	4325	4358	5698	-1.03127	9.77479e-05	0.00059433	yes
MSTRG.21838.4	1912	2403	1175	2804	2690	1094	1132	1271	985	1191	-1.22399	1.34812e-05	0.000117509	yes
MSTRG.21957.2	329	508	138	670	416	145	147	141	113	114	-1.94271	2.66259e-06	3.23925e-05	yes
MSTRG.21986.1	56	22	27	24	53	68	102	116	84	65	1.09868	0.000219973	0.00115309	yes
MSTRG.22036.1	10	4	8	6	4	2	2	2	0	0	-2.59294	0.0016902	0.00624221	yes
MSTRG.22165.1	394	566	265	1162	796	249	295	289	224	193	-1.66336	3.85226e-05	0.00028044	yes
MSTRG.22272.1	48	21	41	12	32	48	60	96	70	122	1.17292	0.000662999	0.00285667	yes
MSTRG.22300.1	19	12	11	5	11	0	0	10	0	0	-2.66526	0.00111975	0.00445357	yes
MSTRG.22318.1	9	8	15	5	15	0	0	9	0	0	-2.6739	0.00799406	0.0221786	yes
MSTRG.2239.1	5	3	2	0	1	26	21	7	21	23	2.99045	2.24628e-05	0.000177857	yes
MSTRG.22432.5	74	70	33	40	73	24	20	47	24	18	-1.31395	7.51853e-05	0.000476453	yes
MSTRG.22478.1	27	23	25	21	40	4	14	3	14	9	-1.85544	3.88006e-06	4.41357e-05	yes
MSTRG.2365.1	20	30	13	1	118	473	474	32	642	742	3.52878	1.42087e-05	0.000122908	yes
MSTRG.2365.3	12	14	5	0	17	70	92	7	128	115	2.91876	9.1543e-06	8.67751e-05	yes
MSTRG.237.10	187	146	187	100	224	536	552	468	641	464	1.46786	4.46432e-11	3.0055e-09	yes
MSTRG.2421.2	80	60	70	22	92	12	8	5	14	27	-2.50987	4.97778e-09	1.76944e-07	yes
MSTRG.2444.16	632	809	783	890	790	345	347	488	459	460	-1.17644	5.19515e-09	1.79075e-07	yes
MSTRG.2511.1	1185	1499	1298	2203	1654	465	519	584	762	696	-1.69572	5.25332e-11	3.41466e-09	yes
MSTRG.2521.1	136	199	41	282	229	47	56	64	39	37	-2.15233	6.84206e-06	7.0433e-05	yes
MSTRG.2546.14	1436	2247	1175	2803	2642	791	991	953	1119	1008	-1.38507	4.8964e-05	0.000337555	yes
MSTRG.2547.1	1018	1501	833	1926	1861	553	658	627	801	712	-1.39482	3.19694e-05	0.000243245	yes
MSTRG.2547.4	433	573	321	722	605	214	293	298	304	325	-1.18656	0.000189935	0.00102622	yes
MSTRG.2549.1	295	398	243	398	411	143	190	187	145	212	-1.25587	7.81571e-05	0.000492541	yes
MSTRG.2667.1	23	38	24	35	31	8	8	11	15	20	-1.58072	8.90007e-06	8.50742e-05	yes
MSTRG.2678.1	4	8	10	10	2	8	16	40	27	40	1.62433	0.0020317	0.00730193	yes
MSTRG.2691.1	17	66	51	124	111	3	7	4	5	9	-4.07647	1.972e-11	1.40197e-09	yes
MSTRG.2772.1	18	37	25	30	21	5	13	12	13	24	-1.2728	0.00248681	0.00873071	yes
MSTRG.2778.1	129	185	76	362	273	130	71	169	74	131	-1.1629	0.00360037	0.0117685	yes
MSTRG.2796.1	3527	5798	3180	2413	3659	1892	1095	1995	1828	1562	-1.3755	4.23145e-06	4.74215e-05	yes
MSTRG.2797.2	1441	2391	1290	1173	1538	859	441	831	817	849	-1.294	6.36371e-06	6.61234e-05	yes
MSTRG.2797.3	616	1028	568	502	667	350	158	353	383	386	-1.3139	7.77284e-06	7.68835e-05	yes
MSTRG.2876.1	866	921	620	528	712	325	255	453	320	371	-1.2977	1.77459e-09	6.96067e-08	yes
MSTRG.2947.1	33	54	27	44	47	6	15	4	9	22	-2.15567	9.88361e-08	2.12125e-06	yes
MSTRG.2988.1	86	53	41	16	60	154	205	91	135	159	1.41187	9.84807e-05	0.00059433	yes
MSTRG.3028.3	65	27	62	21	53	448	109	267	431	434	2.67974	1.47429e-13	1.75524e-11	yes
MSTRG.3060.1	48	70	37	34	32	79	152	110	62	205	1.22942	0.00974112	0.0260718	yes
MSTRG.3108.1	107	71	99	74	78	223	155	163	216	302	1.06012	2.26718e-05	0.000177857	yes
MSTRG.3167.8	189	346	147	556	346	172	153	136	176	148	-1.3519	4.2796e-05	0.000302363	yes
MSTRG.3193.1	62	47	37	12	38	95	85	87	219	184	1.55274	1.89555e-05	0.000155681	yes
MSTRG.323.1	0	0	0	0	2	0	43	30	14	0	5.28938	0.0111653	0.0290046	yes
MSTRG.3243.1	0	0	0	0	0	1	3	1	4	2	3.32946	0.0197742	0.0461398	yes
MSTRG.3243.2	4	1	2	2	3	15	9	8	16	13	2.13175	0.00409665	0.0131266	yes
MSTRG.3288.1	47	27	37	35	107	106	136	87	112	168	1.06488	0.0019795	0.00715467	yes
MSTRG.3300.3	611	528	434	600	773	193	169	230	297	335	-1.54548	1.76309e-09	6.96067e-08	yes
MSTRG.3302.1	22	24	14	8	7	51	47	63	32	60	1.56406	4.7418e-06	5.22554e-05	yes
MSTRG.3346.1	68	20	37	29	49	130	116	93	112	83	1.23212	1.1884e-05	0.000107286	yes
MSTRG.3447.1	4	2	3	0	5	15	5	17	7	8	1.73499	0.00428514	0.0135211	yes
MSTRG.3501.22	248	716	281	118	270	117	10	9	13	261	-2.30029	0.00159626	0.00594354	yes
MSTRG.3597.2	1859	1201	1763	956	1495	3516	3247	2851	3975	4237	1.08604	2.00777e-09	7.74182e-08	yes
MSTRG.3642.1	50	18	3	24	19	126	94	59	151	149	2.1153	8.23989e-06	8.08007e-05	yes
MSTRG.3664.1	66	47	28	24	53	7	10	10	14	29	-1.86907	1.04029e-05	9.65982e-05	yes
MSTRG.3668.1	16	3	5	11	8	85	89	74	204	108	3.44093	1.55004e-12	1.41054e-10	yes
MSTRG.3678.1	234	180	209	212	174	685	607	384	539	585	1.23905	3.51916e-05	0.000260179	yes
MSTRG.3679.3	158	97	122	39	91	174	498	344	340	306	1.57476	2.70728e-07	4.81177e-06	yes
MSTRG.3718.1	115	244	100	221	168	86	78	76	85	122	-1.23681	0.000290644	0.00143742	yes
MSTRG.3724.1	71	88	54	76	81	29	44	52	43	46	-1.03951	0.000125531	0.000722997	yes
MSTRG.37.50	19	73	58	9	18	5	6	10	1	0	-3.13467	0.000101632	0.000610058	yes
MSTRG.37.51	128	207	251	156	113	103	29	64	105	62	-1.51735	0.00128207	0.00496885	yes
MSTRG.37.53	10	8	8	4	7	26	60	83	117	60	3.00169	2.54022e-06	3.12378e-05	yes
MSTRG.3764.1	9	3	3	3	1	40	42	9	220	5	3.78379	1.87391e-06	2.42224e-05	yes
MSTRG.3766.1	35	12	42	34	31	66	132	318	88	275	2.26256	2.17531e-05	0.000173643	yes
MSTRG.3789.3	8	9	17	4	14	246	102	213	236	437	4.32473	4.52994e-14	6.87041e-12	yes
MSTRG.3795.2	365	441	322	321	298	172	175	204	221	262	-1.01564	3.92617e-08	9.92449e-07	yes
MSTRG.3808.1	10	9	24	4	7	30	30	46	32	64	1.68581	0.000589197	0.00257916	yes
MSTRG.3810.1	42	44	25	90	63	34	22	16	40	22	-1.30709	0.00248374	0.00873071	yes
MSTRG.3836.2	4	2	3	2	5	12	7	15	9	7	1.45529	0.0102106	0.027042	yes
MSTRG.3836.3	4	6	4	0	7	12	6	14	18	18	1.47164	0.00305209	0.0102939	yes
MSTRG.3882.1	67	70	82	43	45	244	216	155	215	284	1.63708	5.14378e-12	4.03521e-10	yes
MSTRG.4142.1	84	144	76	122	99	35	34	42	31	67	-1.62165	3.23333e-08	8.70775e-07	yes
MSTRG.4183.1	77	59	59	34	72	140	116	149	216	136	1.1201	2.95446e-08	8.19683e-07	yes
MSTRG.4189.1	170	250	196	166	171	76	55	99	67	88	-1.55516	4.8343e-10	2.19961e-08	yes
MSTRG.4207.2	16	18	20	20	15	11	2	8	6	14	-1.39815	0.00219353	0.00784635	yes
MSTRG.4209.1	71	51	53	53	58	31	20	37	16	17	-1.44308	5.0304e-07	8.11642e-06	yes
MSTRG.4217.1	46	19	11	13	44	205	85	53	47	73	1.69875	0.000229443	0.00119113	yes
MSTRG.4222.1	80	46	107	39	48	134	232	64	198	115	1.03839	0.00158512	0.00592143	yes
MSTRG.4224.1	52	20	23	21	20	2	23	3	1	6	-2.03701	0.011649	0.0301495	yes
MSTRG.4263.1	1	2	2	1	9	8	19	9	23	6	1.9253	0.0039952	0.0128653	yes
MSTRG.4299.1	6	8	4	12	5	11	21	11	31	30	1.25623	0.00675475	0.019257	yes
MSTRG.430.1	138	230	108	392	264	102	60	78	74	114	-1.75169	7.09581e-07	1.0773e-05	yes
MSTRG.4307.1	80	52	110	49	134	279	221	223	293	424	1.54168	7.68439e-07	1.15775e-05	yes
MSTRG.4312.1	34	11	30	25	23	16	4	7	13	15	-1.41015	0.000673548	0.0028803	yes
MSTRG.4314.13	67	67	53	58	85	31	34	25	44	59	-1.02775	2.26163e-05	0.000177857	yes
MSTRG.4363.5	2540	4212	2233	3852	3610	892	1194	1458	1400	1574	-1.62934	6.23856e-09	2.05692e-07	yes
MSTRG.4363.7	946	1432	775	1451	1360	360	412	443	459	592	-1.69309	7.57249e-10	3.19026e-08	yes
MSTRG.4373.8	171	108	122	92	81	342	249	135	516	833	1.56766	2.5353e-05	0.000196853	yes
MSTRG.4383.10	12	6	2	5	1	22	11	45	34	106	2.78162	1.10518e-06	1.5331e-05	yes
MSTRG.4386.3	0	1	1	0	0	35	8	0	24	21	5.16701	6.9955e-05	0.000452124	yes
MSTRG.4397.1	9	13	11	6	6	11	49	48	61	46	2.01456	0.000177957	0.000973202	yes
MSTRG.4398.10	145	137	56	124	60	35	17	22	19	53	-2.12698	3.74136e-07	6.25852e-06	yes
MSTRG.4404.3	0	2	2	1	2	5	8	9	11	9	2.34525	0.00114071	0.00450542	yes
MSTRG.4428.1	3	1	3	5	3	16	4	25	18	9	1.99106	0.00893643	0.0242956	yes
MSTRG.4436.1	0	24	6	4	3	0	0	1	2	1	-3.56987	0.00769164	0.0214969	yes
MSTRG.4531.1	42	46	65	19	51	234	178	132	145	194	1.80997	8.73626e-07	1.27404e-05	yes
MSTRG.4538.1	36	12	36	21	33	137	107	55	119	52	1.5928	1.02608e-06	1.4321e-05	yes
MSTRG.4556.1	12	16	24	8	7	64	44	72	42	68	1.90121	0.000459705	0.00207506	yes
MSTRG.4567.1	77	107	49	65	81	172	136	199	194	227	1.0395	0.00354806	0.0116645	yes
MSTRG.4568.2	42	30	45	17	46	31	81	90	155	67	1.02246	0.00858547	0.0235325	yes
MSTRG.4572.2	421	353	393	219	336	724	832	625	997	1274	1.14383	6.18234e-08	1.44998e-06	yes
MSTRG.4608.6	205	315	269	350	230	99	106	149	127	189	-1.34211	1.34683e-07	2.76039e-06	yes
MSTRG.4621.1	479	351	442	197	363	1472	519	540	893	1173	1.12869	3.08111e-06	3.65079e-05	yes
MSTRG.4630.4	0	0	1	0	1	7	3	1	4	3	2.91576	0.0208803	0.0482751	yes
MSTRG.4634.3	48	26	39	21	31	99	96	85	86	78	1.25711	0.000993119	0.00401305	yes
MSTRG.4638.1	1486	3579	1460	3888	3513	763	648	1078	688	1016	-2.04648	3.29131e-07	5.67251e-06	yes
MSTRG.4657.3	8	2	34	7	23	94	18	71	117	51	2.01861	0.000221235	0.00115703	yes
MSTRG.4662.1	23	19	19	17	33	79	30	40	134	52	1.33289	0.00385423	0.0124728	yes
MSTRG.4665.1	22	31	15	30	29	6	4	19	9	4	-1.85602	0.00016847	0.000937089	yes
MSTRG.4732.8	3930	4687	3171	5502	6108	1808	2242	3560	3145	3377	-1.01763	0.000253253	0.00127185	yes
MSTRG.4747.1	269	531	237	743	496	158	154	160	287	225	-1.57706	6.36529e-06	6.61234e-05	yes
MSTRG.4747.2	44	26	26	24	55	11	14	7	27	27	-1.26469	0.000102209	0.000611909	yes
MSTRG.4764.1	45	23	54	20	39	181	127	73	105	104	1.54482	2.01054e-05	0.000163357	yes
MSTRG.4792.1	113	94	117	54	104	301	174	171	388	267	1.20924	1.29079e-07	2.6696e-06	yes
MSTRG.4794.4	229	267	153	102	270	118	95	100	72	175	-1.06445	0.00136912	0.00526565	yes
MSTRG.4813.1	4	16	7	25	33	3	4	6	3	1	-2.59496	0.000666674	0.00286708	yes
MSTRG.4813.4	19	30	30	85	91	12	9	12	5	13	-2.63249	1.44273e-06	1.93071e-05	yes
MSTRG.4939.2	254	88	133	139	235	666	334	302	563	369	1.20231	0.00077665	0.00325392	yes
MSTRG.4943.10	483	456	378	338	397	172	180	246	258	276	-1.10053	1.3437e-13	1.69829e-11	yes
MSTRG.4950.4	269	183	270	103	105	458	430	191	514	604	1.03133	0.00118412	0.00464459	yes
MSTRG.4981.1	75	60	84	53	110	219	367	263	199	201	1.54447	3.29172e-08	8.70775e-07	yes
MSTRG.5001.14	40	41	26	14	32	136	59	63	120	153	1.57556	0.000503736	0.00225147	yes
MSTRG.5071.11	56	53	131	42	38	74	67	180	227	273	1.06603	0.00318381	0.0106674	yes
MSTRG.5090.1	94	42	81	20	64	269	200	116	400	358	1.96109	5.17997e-09	1.79075e-07	yes
MSTRG.5094.1	12	16	38	17	7	129	44	58	206	89	2.23774	4.76027e-05	0.000329168	yes
MSTRG.5115.4	680	218	332	183	319	1713	649	901	1171	805	1.45698	4.27755e-05	0.000302363	yes
MSTRG.5119.1	27	8	20	3	16	45	28	27	36	35	1.05471	0.00399815	0.0128653	yes
MSTRG.5169.3	93	61	38	37	50	289	80	80	346	113	1.48262	0.000252502	0.00127089	yes
MSTRG.5174.1	167	125	113	62	113	453	284	166	589	218	1.36488	1.69071e-05	0.000141356	yes
MSTRG.5267.1	257	462	286	463	355	229	198	151	208	240	-1.12549	0.000307324	0.00149713	yes
MSTRG.5314.26	79	76	87	64	96	22	25	66	51	56	-1.12231	0.000195825	0.00104824	yes
MSTRG.5316.22	48	16	30	13	10	100	73	98	59	133	1.81132	7.23711e-08	1.63252e-06	yes
MSTRG.532.3	1371	1726	750	892	828	413	722	693	530	695	-1.08622	8.84081e-05	0.000545064	yes
MSTRG.5441.2	74	55	30	10	97	280	215	40	373	238	1.94529	7.18937e-05	0.000462029	yes
MSTRG.5456.2	91	63	43	58	81	15	18	20	19	14	-2.17166	5.98595e-06	6.33397e-05	yes
MSTRG.5474.12	22	21	126	20	60	28	11	15	30	11	-1.59512	0.0166168	0.0405179	yes
MSTRG.548.1	18	16	23	5	16	140	98	41	164	17	2.39843	1.61591e-07	3.14204e-06	yes
MSTRG.5529.1	233	109	132	66	164	408	478	208	513	488	1.40653	3.86267e-07	6.41428e-06	yes
MSTRG.5590.32	32	33	10	15	23	15	15	10	5	16	-1.0752	0.0117494	0.0303404	yes
MSTRG.5640.1	182	162	26	4	4	7	10	10	11	49	-2.32197	0.00337111	0.0111472	yes
MSTRG.5653.1	6	0	6	8	4	27	9	19	16	17	1.62564	0.00385115	0.0124728	yes
MSTRG.5711.5	18	10	18	5	14	49	20	11	60	44	1.28192	0.00606503	0.0177124	yes
MSTRG.577.1	19	97	30	75	48	24	19	15	8	39	-1.68987	0.000240368	0.00123162	yes
MSTRG.5823.1	21	2	21	2	0	3	4	0	0	1	-2.55046	0.0213376	0.049083	yes
MSTRG.5823.2	4	4	1	0	16	10	61	48	62	63	3.131	0.000262094	0.00131336	yes
MSTRG.5828.4	5	15	8	4	4	12	22	25	28	25	1.39446	0.00164471	0.00610393	yes
MSTRG.5860.1	61	40	76	28	109	276	313	241	514	323	2.20628	7.27518e-16	2.06888e-13	yes
MSTRG.5904.1	204	82	129	48	103	82	39	26	127	23	-1.10412	0.0104994	0.0276072	yes
MSTRG.5924.3	4	14	3	12	12	3	0	2	3	2	-2.48869	0.00126218	0.00490847	yes
MSTRG.5926.1	6	114	19	13	21	5	0	0	2	1	-4.69895	8.19977e-08	1.81111e-06	yes
MSTRG.5927.1	2	59	11	22	25	5	0	0	0	1	-4.57994	7.25825e-06	7.37166e-05	yes
MSTRG.5928.1	3	32	7	8	4	0	1	0	0	0	-5.58955	2.6271e-05	0.000203288	yes
MSTRG.5928.2	0	19	1	1	1	0	0	0	0	0	-4.85576	0.0156779	0.0386009	yes
MSTRG.5933.1	6	106	19	20	18	0	0	0	0	3	-6.16604	6.82722e-08	1.56888e-06	yes
MSTRG.5937.1	0	6	4	1	11	25	5	72	5	21	2.37386	0.00644292	0.0184373	yes
MSTRG.5958.5	4	84	70	22	40	103	90	46	85	241	1.06355	0.0178877	0.0427464	yes
MSTRG.6000.1	15	6	10	8	11	263	235	161	334	254	4.42649	2.05938e-36	4.68508e-33	yes
MSTRG.6009.1	12	15	9	8	46	71	96	62	90	193	2.28435	9.53315e-07	1.36207e-05	yes
MSTRG.6009.2	14	20	16	15	10	2	0	7	7	0	-2.50928	0.000382693	0.00177798	yes
MSTRG.6012.1	8	9	6	7	3	14	21	11	16	24	1.14046	0.0174496	0.0420423	yes
MSTRG.6016.1	6	12	6	4	8	29	16	28	45	33	1.81692	0.000116234	0.000682528	yes
MSTRG.6016.3	8	1	3	4	15	48	65	58	39	109	3.17682	8.48633e-07	1.24557e-05	yes
MSTRG.615.7	542	332	444	104	434	901	1127	698	1382	1104	1.33236	3.48931e-09	1.28035e-07	yes
MSTRG.6190.1	66	24	33	15	40	79	97	65	100	104	1.15915	0.000117201	0.00068543	yes
MSTRG.6294.1	71	32	31	45	70	189	174	199	195	191	1.72489	4.13451e-10	1.91959e-08	yes
MSTRG.632.1	6	17	17	2	7	58	41	39	24	67	2.02597	1.79888e-05	0.000149359	yes
MSTRG.6380.2	677	381	436	181	321	919	1030	661	1351	517	1.0158	0.00267688	0.00928339	yes
MSTRG.6429.2	15	9	13	14	20	88	22	34	13	41	1.2886	0.00772303	0.021533	yes
MSTRG.6475.20	113	187	104	241	258	67	61	130	79	60	-1.46707	5.82483e-05	0.000392056	yes
MSTRG.6476.1	56	55	43	94	98	16	24	34	26	38	-1.62043	2.08519e-06	2.65017e-05	yes
MSTRG.6476.2	45	51	33	76	45	19	21	24	18	21	-1.56748	6.50736e-06	6.7292e-05	yes
MSTRG.6477.1	53	59	27	82	93	13	20	34	30	23	-1.67564	6.29336e-05	0.000414997	yes
MSTRG.6478.1	4	2	0	1	5	28	8	7	22	15	2.53613	4.74227e-05	0.000328923	yes
MSTRG.6503.3	125	189	115	218	226	82	76	101	75	86	-1.32965	1.07621e-05	9.86677e-05	yes
MSTRG.6503.5	43	55	33	67	81	15	24	23	21	27	-1.6139	1.63613e-05	0.000137859	yes
MSTRG.6504.1	52	74	30	86	76	14	26	19	17	24	-1.95021	5.5538e-06	5.90415e-05	yes
MSTRG.6518.2	1017	2744	815	2586	3120	728	309	550	259	148	-2.60173	1.57041e-06	2.07384e-05	yes
MSTRG.6542.1	32	15	15	9	30	28	73	119	68	63	1.64639	0.000314354	0.00151516	yes
MSTRG.6635.1	38	16	19	7	20	41	46	45	68	98	1.37226	1.61875e-05	0.000136902	yes
MSTRG.6638.1	45	32	35	20	12	22	124	47	128	106	1.34206	0.00137023	0.00526565	yes
MSTRG.6846.1	2	1	22	3	6	51	13	9	67	24	2.01341	0.00144972	0.0055245	yes
MSTRG.6852.5	607	460	662	284	528	535	129	151	456	177	-1.01243	0.00378754	0.0123271	yes
MSTRG.6859.5	316	433	221	334	341	40	29	142	80	73	-2.45329	1.04169e-11	7.64465e-10	yes
MSTRG.687.1	208	94	288	207	217	21	58	206	192	133	-1.02567	0.0138615	0.0347301	yes
MSTRG.6928.1	176	99	70	49	40	241	196	152	317	416	1.39627	0.00337064	0.0111472	yes
MSTRG.6937.1	281	224	276	168	365	540	451	439	797	890	1.00625	1.37028e-05	0.000118984	yes
MSTRG.6937.4	92	43	72	37	70	77	98	123	103	379	1.06432	0.00495469	0.0152118	yes
MSTRG.6973.13	1873	2519	1808	5471	4359	1211	1248	1633	1287	1601	-1.53339	6.28497e-07	9.79336e-06	yes
MSTRG.7141.1	113	129	120	136	172	60	96	65	79	95	-1.01156	0.000112809	0.000666598	yes
MSTRG.7204.1	22	26	10	9	40	8	4	7	7	14	-1.63409	0.00065432	0.00282463	yes
MSTRG.7301.1	2115	1992	1042	2261	1882	991	1151	1096	783	1314	-1.05646	0.00067654	0.00288767	yes
MSTRG.7333.1	103	134	88	106	140	305	263	279	255	244	1.01112	0.00030654	0.00149652	yes
MSTRG.7351.2	69	13	50	14	21	112	49	115	63	53	1.11955	0.0191956	0.0450671	yes
MSTRG.7356.4	71	29	55	30	40	118	127	73	207	197	1.45628	0.000231882	0.00119893	yes
MSTRG.7444.7	1219	1778	1001	1927	2022	578	650	741	814	890	-1.40881	2.65649e-08	7.46113e-07	yes
MSTRG.7460.15	2314	2606	2071	4187	3072	1307	1309	1903	1919	2169	-1.05525	2.23921e-05	0.000177857	yes
MSTRG.7544.1	106	75	10	26	16	128	83	135	181	140	1.32515	0.00982262	0.0262283	yes
MSTRG.7551.1	340	213	320	144	326	602	865	525	708	1040	1.29064	5.47258e-05	0.000371646	yes
MSTRG.76.1	23	28	42	25	30	11	10	12	16	22	-1.3216	0.000118523	0.000689617	yes
MSTRG.7738.1	141	301	133	229	185	764	456	452	928	726	1.43628	8.73507e-05	0.000541479	yes
MSTRG.7741.1	445	446	325	542	590	233	227	282	307	256	-1.11496	1.44796e-07	2.88956e-06	yes
MSTRG.775.1	34	28	0	0	32	0	0	0	0	0	-6.77353	0.0216768	0.0497627	yes
MSTRG.7751.1	127	17	115	536	594	44	226	41	71	33	-1.98418	0.0153312	0.0379115	yes
MSTRG.7754.28	129	220	135	270	399	77	73	88	84	112	-1.69595	8.23671e-07	1.22747e-05	yes
MSTRG.7831.1	4842	4766	3234	4525	5408	1607	1746	2735	2761	3363	-1.17597	5.0158e-08	1.21393e-06	yes
MSTRG.7961.1	19	15	22	15	15	274	13	142	339	9	2.91987	0.000530402	0.00235217	yes
MSTRG.7971.1	1713	865	1358	656	1180	4111	4266	2679	5443	4164	1.65639	4.48684e-17	1.70126e-14	yes
MSTRG.8058.1	496	290	402	223	375	971	1120	780	2290	1136	1.5937	1.66094e-13	1.79936e-11	yes
MSTRG.8081.1	54	81	40	80	62	24	24	29	40	43	-1.29736	0.000251294	0.00126761	yes
MSTRG.8182.18	268	236	226	243	346	155	130	172	142	165	-1.01824	9.96909e-07	1.39998e-05	yes
MSTRG.8188.8	10	10	22	14	19	26	41	19	39	64	1.07309	0.00184224	0.00674007	yes
MSTRG.8228.1	84	294	106	232	111	88	69	44	86	78	-1.51277	0.00041589	0.00191528	yes
MSTRG.8253.1	6	13	17	4	11	42	32	32	19	78	1.7651	0.00293243	0.00998693	yes
MSTRG.8256.1	132	53	84	38	83	4	5	11	4	3	-4.00542	1.1869e-22	1.27968e-19	yes
MSTRG.8260.1	25	8	23	8	14	179	36	146	10	195	2.69463	0.000216654	0.00114094	yes
MSTRG.8278.1	22	16	28	12	18	83	41	55	51	34	1.28147	0.00154749	0.00580948	yes
MSTRG.8333.1	17	2	8	3	6	35	17	29	54	78	2.35344	0.000111292	0.000659348	yes
MSTRG.8362.1	15	16	12	7	23	47	41	42	31	36	1.25734	0.000439369	0.00200314	yes
MSTRG.8397.1	0	0	1	0	0	1	8	0	51	23	5.53452	0.000166302	0.000927297	yes
MSTRG.8426.1	711	1081	506	1481	1269	505	461	643	513	544	-1.22587	0.000123495	0.000713076	yes
MSTRG.843.1	135	233	102	203	200	68	69	142	90	110	-1.15133	0.000164039	0.000918565	yes
MSTRG.8454.1	29	45	26	47	37	151	202	174	194	174	2.00804	3.71016e-06	4.25239e-05	yes
MSTRG.8471.1	9	10	11	5	20	22	42	20	30	18	1.09726	0.0168274	0.0408126	yes
MSTRG.8510.1	8	6	4	2	6	15	18	23	28	94	2.50662	1.47376e-05	0.00012652	yes
MSTRG.8575.1	1646	2017	1248	1957	2439	665	1015	1267	959	1225	-1.11846	1.69627e-05	0.000141356	yes
MSTRG.8600.1	49	26	18	17	67	151	65	65	145	109	1.40954	0.000119513	0.000693604	yes
MSTRG.8761.1	5	11	6	43	17	2	3	0	0	0	-4.38523	9.47316e-06	8.94251e-05	yes
MSTRG.8892.1	419	37	328	130	202	463	289	519	617	663	1.00664	0.01006	0.0267366	yes
MSTRG.8952.1	57	58	45	49	81	17	32	33	25	24	-1.36113	7.4815e-06	7.46509e-05	yes
MSTRG.9016.1	37	30	28	18	31	87	60	39	148	96	1.33486	1.28351e-05	0.000113618	yes
MSTRG.9052.1	4	15	1	1	12	0	0	0	0	0	-5.35465	0.000170449	0.00094532	yes
MSTRG.9069.6	9	2	8	3	3	0	0	0	1	1	-3.78387	0.00530388	0.0160031	yes
MSTRG.9096.12	648	1212	518	1297	999	290	382	540	476	526	-1.39928	3.02841e-06	3.60714e-05	yes
MSTRG.9126.2	18	78	10	44	27	16	9	11	16	19	-1.65637	0.00597627	0.0175432	yes
MSTRG.9256.1	52	28	22	27	44	10	19	14	16	23	-1.28781	8.7831e-05	0.000542977	yes
MSTRG.9265.1	177	26	15	18	98	137	257	220	369	155	1.68287	0.000394226	0.00182357	yes
MSTRG.9271.1	91	17	8	10	60	4	10	10	15	14	-1.93389	0.00659399	0.0188222	yes
MSTRG.9292.2	135	95	168	60	92	448	281	385	460	328	1.59711	1.72183e-07	3.31964e-06	yes
MSTRG.9314.1	25	16	26	34	23	49	20	47	200	178	1.59088	0.00732457	0.0205975	yes
MSTRG.9314.2	21	17	17	17	21	39	13	16	218	251	2.13535	0.00308968	0.0103826	yes
MSTRG.9324.1	23	7	11	0	8	15	35	51	63	21	1.78595	0.000350856	0.00165601	yes
MSTRG.9358.1	59	56	150	69	169	705	605	36	1296	379	2.33886	0.00113256	0.00448898	yes
MSTRG.9388.1	415	189	235	54	265	499	888	439	513	571	1.23733	0.000179808	0.000978623	yes
MSTRG.9417.3	375	257	224	96	230	437	690	276	841	602	1.09139	0.000209276	0.00110721	yes
MSTRG.9447.1	15	6	12	5	11	27	33	8	31	31	1.22327	0.0100115	0.0266599	yes
MSTRG.9458.1	342	199	270	138	321	702	531	219	761	865	1.06996	4.60987e-05	0.000321701	yes
MSTRG.9476.1	578	366	581	250	578	1601	1142	1128	1130	1200	1.23246	7.27647e-08	1.63252e-06	yes
MSTRG.9483.6	2	1	4	2	0	6	7	9	11	10	2.00515	0.00900293	0.0244411	yes
MSTRG.9496.1	43	25	41	27	47	43	128	67	223	57	1.2705	0.00575026	0.0170559	yes
MSTRG.9520.1	289	126	217	67	177	609	904	336	900	644	1.80955	5.71111e-07	9.08585e-06	yes
MSTRG.9589.3	26	16	18	5	16	102	70	73	148	100	2.4046	1.13499e-13	1.51888e-11	yes
MSTRG.9591.1	98	92	91	92	78	28	44	34	51	36	-1.47457	3.55257e-08	9.28976e-07	yes
MSTRG.9623.2	722	277	471	243	464	1221	1857	2137	3089	2026	2.05742	7.3389e-15	1.28431e-12	yes
MSTRG.9637.1	29	20	28	12	11	82	39	74	66	35	1.3842	0.000382305	0.00177798	yes
MSTRG.9643.1	164	144	120	76	134	165	235	426	282	660	1.23105	0.000248719	0.00125742	yes
MSTRG.970.1	42	12	18	9	26	100	27	70	94	81	1.62111	3.22511e-05	0.000244571	yes
MSTRG.9719.1	22	12	18	6	9	85	19	57	19	22	1.47514	0.0205055	0.0476507	yes
MSTRG.9726.1	59	33	22	30	35	95	95	52	106	77	1.04813	0.000172697	0.000953604	yes
MSTRG.9753.1	55	11	26	21	20	71	206	121	248	253	2.54331	2.98535e-12	2.4256e-10	yes
MSTRG.9753.2	9	5	9	2	3	36	20	4	17	21	1.6418	0.0025868	0.0090122	yes
MSTRG.9760.1	55	39	67	59	54	26	17	20	21	14	-1.72005	1.59618e-08	4.71599e-07	yes
MSTRG.9762.1	221	285	388	144	185	629	1218	1744	2427	1860	2.42781	1.41408e-10	7.6596e-09	yes
MSTRG.9777.1	99	63	124	52	109	239	177	136	330	351	1.22823	2.82048e-07	4.9741e-06	yes
MSTRG.9811.1	115	117	76	223	157	61	76	71	87	97	-1.13557	0.000116405	0.000682528	yes
MSTRG.9817.1	739	863	807	1167	1157	356	330	323	414	512	-1.58742	1.13872e-14	1.85042e-12	yes
MSTRG.9831.4	8	20	9	7	8	145	66	20	272	68	3.16174	1.0886e-05	9.86677e-05	yes
MSTRG.9832.1	1031	1260	680	928	1347	409	465	627	521	596	-1.24422	2.90127e-06	3.49227e-05	yes
MSTRG.9839.1	7	13	11	6	1	2	3	0	4	4	-1.82217	0.0109596	0.028593	yes
MSTRG.9893.1	68	334	96	293	188	15	6	15	19	6	-4.35358	2.55022e-12	2.23144e-10	yes
MSTRG.992.1	42	64	48	93	88	17	24	34	28	35	-1.59068	0.000527164	0.00234238	yes
MSTRG.9974.1	318	312	219	101	214	805	589	856	693	686	1.47055	3.29113e-08	8.70775e-07	yes

## Sheet: DELs in WY vs. WW
Table S2 DELs and DEGs in YY vs. WW
Gene ID	1WY1	1WY2	1WY3	1WY4	1WY5	1WY6	1WW1	1WW2	1WW3	1WW4	1WW5	log2FoldChange	pvalue	padj	Significant
MSTRG.1014.1	45	62	44	64	50	58	100	91	46	159	91	-1.05482	0.00122914	0.0135502	yes
MSTRG.1014.2	27	13	24	20	25	47	54	42	23	77	60	-1.13374	0.00424927	0.0304955	yes
MSTRG.10143.1	20	54	29	43	24	27	54	103	43	113	171	-1.73575	4.23253e-06	0.000291788	yes
MSTRG.10214.4	6	6	9	3	11	1	12	78	11	12	11	-2.19615	0.000276606	0.00510577	yes
MSTRG.10248.1	1	18	8	3	2	1	63	116	46	518	458	-5.75033	2.00903e-11	9.14109e-09	yes
MSTRG.10309.1	10	15	13	23	19	1	14	27	54	36	36	-1.49015	0.00738338	0.0419785	yes
MSTRG.10356.1	88	151	63	40	40	213	54	25	48	9	39	1.48737	0.000552653	0.00838191	yes
MSTRG.10419.2	350	362	199	301	325	438	53	203	91	39	66	1.7494	7.64826e-08	1.08749e-05	yes
MSTRG.10505.1	0	1	1	2	1	0	2	21	6	1	5	-3.19965	0.00403172	0.0295876	yes
MSTRG.10547.1	87	186	34	47	60	39	18	11	57	12	9	1.68838	0.000278229	0.00510577	yes
MSTRG.10667.1	152	135	142	163	169	178	83	30	113	21	74	1.23994	4.74297e-06	0.000312215	yes
MSTRG.10810.1	31	48	13	39	33	16	36	60	94	49	59	-1.14494	0.00197187	0.0192325	yes
MSTRG.11075.7	25	24	22	22	11	12	12	6	2	9	9	1.21983	0.00281603	0.0230449	yes
MSTRG.11115.6	95	79	138	198	114	129	86	75	54	29	42	1.05952	0.00292929	0.0236317	yes
MSTRG.11316.2	9	7	18	13	4	8	7	154	53	34	45	-2.7445	4.97293e-06	0.000314261	yes
MSTRG.11320.1	3	6	0	1	3	7	2	85	14	6	10	-2.94772	0.000267038	0.00508199	yes
MSTRG.11322.1	3	4	2	0	1	2	6	55	4	9	3	-3.12846	0.00120535	0.0134536	yes
MSTRG.114.1	48	37	6	45	26	7	8	51	82	99	62	-1.37546	0.00781682	0.0432683	yes
MSTRG.11435.2	88	84	55	39	116	83	55	29	36	11	35	1.19031	0.00353069	0.0271362	yes
MSTRG.11522.25	112	166	98	169	77	106	132	284	139	277	393	-1.19595	0.000156596	0.00352729	yes
MSTRG.11522.26	46	89	55	97	45	25	40	167	65	163	220	-1.35226	0.000672934	0.00945016	yes
MSTRG.11523.1	55	91	69	106	54	68	81	145	114	206	283	-1.34903	1.88157e-05	0.000807655	yes
MSTRG.11524.1	148	254	152	266	131	93	175	353	239	384	589	-1.1858	0.000221282	0.00445501	yes
MSTRG.11527.1	27	39	27	29	24	21	32	69	39	53	123	-1.32399	0.000566607	0.00852785	yes
MSTRG.11528.1	52	72	55	119	42	31	73	142	91	104	178	-1.09092	0.00266095	0.0228657	yes
MSTRG.11531.1	24	34	22	54	27	33	41	77	44	70	125	-1.29295	0.000359261	0.00606171	yes
MSTRG.11539.1	86	86	76	175	189	92	18	30	55	47	103	1.08133	0.00732384	0.0419691	yes
MSTRG.1170.1	19	25	10	1	7	22	272	60	18	6	7	-2.29043	0.00270096	0.0228657	yes
MSTRG.11907.1	15	18	13	21	27	16	17	60	95	25	48	-1.53461	0.000549791	0.00838191	yes
MSTRG.11942.1	86	136	118	106	96	88	110	220	72	350	255	-1.17618	0.000634287	0.00901877	yes
MSTRG.11944.1	61	40	49	58	85	37	27	23	25	15	24	1.17428	0.000252287	0.00486401	yes
MSTRG.12037.11	178	458	233	250	145	160	257	781	243	1354	927	-1.86533	3.63297e-05	0.00129087	yes
MSTRG.12037.8	45	80	30	55	34	32	58	122	40	126	132	-1.26306	0.0028417	0.0230888	yes
MSTRG.12075.1	9	23	8	17	6	8	1	4	7	1	0	2.04354	0.0069758	0.0407968	yes
MSTRG.12261.7	41	75	18	70	46	46	70	106	81	85	106	-1.01193	0.00028331	0.00515625	yes
MSTRG.12350.1	4	5	6	3	3	6	0	0	3	1	0	2.37719	0.00681131	0.0404588	yes
MSTRG.12397.1	43	75	58	38	58	61	30	15	27	21	32	1.05418	0.00193867	0.019093	yes
MSTRG.1250.2	4	8	3	4	9	4	48	8	8	8	15	-1.71763	0.00113496	0.0130405	yes
MSTRG.126.1	22	52	14	22	21	25	84	158	42	22	63	-1.59627	0.000163206	0.00364013	yes
MSTRG.12668.1	12	16	20	23	12	9	20	27	25	89	80	-1.89301	8.6567e-05	0.00234158	yes
MSTRG.12791.8	58	65	85	41	32	79	580	138	37	83	124	-1.66005	0.000569773	0.00852785	yes
MSTRG.13034.1	81	82	62	47	64	47	48	135	88	197	234	-1.34407	6.94658e-05	0.00200044	yes
MSTRG.13096.10	1231	1226	1091	1163	804	1403	1016	1952	1117	4535	2622	-1.2298	0.00030504	0.00530287	yes
MSTRG.13330.1	11	11	29	11	8	6	5	5	6	0	3	1.66458	0.00527298	0.0348722	yes
MSTRG.13356.1	1079	1013	1167	741	832	883	1154	1426	1152	4463	1834	-1.35929	7.07765e-05	0.00201271	yes
MSTRG.13589.17	129	87	160	87	0	0	7	2	2	0	0	5.11302	7.32869e-05	0.00204446	yes
MSTRG.13648.2	11	6	5	9	6	6	17	7	16	22	19	-1.33676	0.00640253	0.0387387	yes
MSTRG.13671.1	1	8	4	21	1	4	52	22	15	38	46	-2.56116	0.000893038	0.0113203	yes
MSTRG.13976.1	32	44	13	27	48	20	1	2	3	0	12	3.0239	2.96879e-06	0.000232896	yes
MSTRG.14047.14	15	14	12	33	21	3	4	1	7	2	3	2.15511	0.00268733	0.0228657	yes
MSTRG.14157.1	11	4	1	35	187	227	1	1	0	1	14	4.55766	0.000883029	0.0113203	yes
MSTRG.14160.3	0	1	1	22	97	86	0	0	1	2	4	4.53904	0.00623478	0.0382322	yes
MSTRG.14271.1	12	7	9	15	13	0	0	0	0	0	1	4.94336	0.000410428	0.00662216	yes
MSTRG.14285.2	24	47	27	85	34	32	38	76	81	85	131	-1.15457	0.00190856	0.0188782	yes
MSTRG.14426.1	428	13	21	18	15	27	15	13	19	11	24	2.23674	0.00948234	0.0491397	yes
MSTRG.14427.1	0	4	7	1	2	2	9	98	16	9	16	-3.60444	1.15672e-05	0.000572072	yes
MSTRG.1453.1	39	60	22	47	23	25	42	120	40	51	74	-1.02572	0.00826337	0.0448668	yes
MSTRG.14552.2	19	18	10	32	17	18	40	65	25	50	54	-1.46041	6.28934e-05	0.00188266	yes
MSTRG.14604.1	6	13	1	14	2	6	10	21	36	16	26	-1.79739	0.00789535	0.0435969	yes
MSTRG.14605.1	45	52	24	98	64	16	96	111	125	111	159	-1.42745	4.26841e-05	0.00143604	yes
MSTRG.14625.1	443	523	318	889	557	306	941	865	918	979	1268	-1.12524	1.64077e-05	0.000761785	yes
MSTRG.14679.1	20	34	21	35	22	20	35	46	22	106	150	-1.70058	6.39735e-05	0.00189013	yes
MSTRG.1469.1	7	15	16	7	3	13	44	44	18	36	26	-1.86287	0.00036237	0.00606171	yes
MSTRG.1473.5	24	60	17	8	25	23	53	68	32	56	47	-1.12736	0.00375542	0.0281604	yes
MSTRG.14761.1	9	18	17	1	35	15	1	2	3	6	7	1.92029	0.00300331	0.0238501	yes
MSTRG.14781.1	78	131	39	59	129	40	47	24	28	23	39	1.2076	0.000114137	0.00285343	yes
MSTRG.14998.1	307	383	279	306	140	222	125	66	107	31	99	1.60844	4.76763e-05	0.00154948	yes
MSTRG.1573.1	10	4	4	5	11	7	8	43	85	60	140	-3.4368	6.21389e-08	1.00976e-05	yes
MSTRG.15843.1	81	124	93	71	68	92	146	287	146	307	246	-1.55714	2.8707e-07	3.43728e-05	yes
MSTRG.15857.1	133	121	37	73	87	82	31	57	19	39	47	1.04468	0.00127258	0.0139189	yes
MSTRG.16002.1	3	114	44	37	87	6	3	20	3	16	12	1.94187	0.00556729	0.0360843	yes
MSTRG.16367.1	138	57	5	1	127	0	2	9	0	0	6	3.91487	0.00460152	0.0321565	yes
MSTRG.1648.1	29	44	39	42	15	19	49	46	37	92	121	-1.32724	0.00141956	0.0152335	yes
MSTRG.16617.1	95	127	65	46	55	103	37	31	34	38	37	1.07571	7.36904e-05	0.00204446	yes
MSTRG.1681.2	43	40	12	26	25	21	5	16	10	4	16	1.32757	0.00119469	0.0134536	yes
MSTRG.16822.9	89	278	102	153	124	201	205	287	145	585	459	-1.31674	0.000733859	0.0101184	yes
MSTRG.16861.1	44	28	14	20	13	23	4	9	13	1	10	1.57162	0.000121989	0.00290731	yes
MSTRG.16893.1	1	2	2	1	1	4	6	79	13	18	13	-3.97807	5.75141e-07	6.2307e-05	yes
MSTRG.17017.1	183	467	252	271	208	208	350	573	260	629	660	-1.09182	0.000120651	0.00290731	yes
MSTRG.17025.1	16	7	28	6	8	16	159	116	7	10	13	-2.16633	0.00493305	0.0335005	yes
MSTRG.17224.11	525	955	640	641	417	355	898	1629	606	1693	1581	-1.33032	4.59264e-05	0.00151424	yes
MSTRG.17421.1	111	51	15	57	19	75	2	20	31	13	24	1.44654	0.00168159	0.0171873	yes
MSTRG.17553.1	25	52	34	41	26	22	31	115	49	86	45	-1.18655	0.00157694	0.0164566	yes
MSTRG.17720.1	38	33	33	39	57	36	25	8	18	14	27	1.01162	0.000749401	0.0102089	yes
MSTRG.17728.1	14	29	11	24	11	6	38	43	31	36	48	-1.46153	0.00043662	0.00689799	yes
MSTRG.17747.1	45	123	27	38	56	72	38	31	31	21	11	1.07901	0.00281087	0.0230449	yes
MSTRG.17789.2	115	103	74	66	59	119	39	24	33	33	40	1.28316	0.000299173	0.00527612	yes
MSTRG.17836.1	10	11	16	2	5	6	24	41	21	24	19	-1.77424	8.7288e-06	0.000461815	yes
MSTRG.17839.1	19	25	6	20	4	13	25	45	37	24	27	-1.27426	0.00084553	0.0110551	yes
MSTRG.17899.1	121	104	116	49	110	99	25	23	18	16	46	1.87608	4.43068e-09	1.11998e-06	yes
MSTRG.17921.1	809	843	653	370	314	268	314	208	219	161	290	1.07428	1.38848e-05	0.00065808	yes
MSTRG.18135.2	33	78	41	46	46	37	39	9	34	13	8	1.10842	0.00256647	0.0225433	yes
MSTRG.18175.1	338	507	338	404	262	292	462	830	360	817	727	-1.03873	0.000245374	0.00477117	yes
MSTRG.18288.1	2	4	0	6	1	7	3	23	4	22	9	-2.12192	0.00583304	0.0368687	yes
MSTRG.18308.1	286	467	441	367	367	224	416	957	554	1103	854	-1.32953	9.32474e-07	9.64263e-05	yes
MSTRG.18522.1	198	280	48	84	65	160	43	28	51	13	49	1.84239	2.52227e-05	0.00100669	yes
MSTRG.18597.1	108	106	103	61	83	29	63	43	21	12	50	1.04964	0.00266934	0.0228657	yes
MSTRG.18704.3	109	70	100	66	77	123	48	20	28	13	27	1.68465	6.73971e-10	2.19041e-07	yes
MSTRG.18746.1	162	146	91	129	83	86	105	284	125	383	283	-1.2712	0.00116966	0.0132387	yes
MSTRG.18909.1	20	32	15	14	14	19	47	60	30	38	48	-1.36097	3.55278e-05	0.00128295	yes
MSTRG.18949.1	72	138	32	52	35	37	41	18	21	26	27	1.06363	0.00145405	0.0155304	yes
MSTRG.19140.1	105	167	128	98	120	101	82	43	54	22	49	1.19768	2.52873e-06	0.000205459	yes
MSTRG.19211.1	51	53	38	52	33	40	56	89	50	114	83	-1.0196	0.000916566	0.0114571	yes
MSTRG.19680.1	57	152	81	63	73	40	122	125	115	280	281	-1.45963	3.28136e-05	0.00120405	yes
MSTRG.1973.13	146	223	157	201	115	126	177	285	126	507	650	-1.32186	0.000829545	0.0109722	yes
MSTRG.19745.1	28	39	21	55	19	31	54	62	20	71	98	-1.08731	0.00464593	0.032224	yes
MSTRG.19756.2	296	346	178	351	148	198	208	381	337	821	656	-1.17896	0.000287753	0.00519554	yes
MSTRG.19781.1	49	91	58	39	35	21	18	13	19	16	17	1.42066	5.1306e-06	0.000315463	yes
MSTRG.19990.1	79	52	42	33	27	46	72	97	45	149	119	-1.26423	0.000239351	0.00469417	yes
MSTRG.19996.1	37	104	108	39	117	89	24	25	38	37	47	1.14327	0.00116918	0.0132387	yes
MSTRG.20085.1	81	161	93	55	108	84	41	17	53	27	47	1.29477	8.74876e-05	0.00234158	yes
MSTRG.20177.1	67	190	74	121	90	76	120	206	91	343	198	-1.14603	0.000803611	0.0107542	yes
MSTRG.20202.1	7	15	7	5	33	9	3	7	1	3	1	1.96556	0.00120639	0.0134536	yes
MSTRG.20397.2	36	80	24	36	16	20	59	96	36	93	129	-1.41444	0.00103221	0.0122946	yes
MSTRG.20475.1	88	94	98	117	103	56	132	250	222	98	248	-1.14688	1.12895e-05	0.000570749	yes
MSTRG.20579.1	16	32	17	24	17	6	20	32	31	57	77	-1.41056	0.000343398	0.00591842	yes
MSTRG.20652.1	659	85	1030	545	480	544	67	428	44	24	47	2.07649	0.00558977	0.036127	yes
MSTRG.20681.1	13	18	9	20	13	6	18	26	7	23	62	-1.18226	0.0093108	0.0488066	yes
MSTRG.20714.6	777	830	590	966	464	654	537	114	220	243	442	1.11561	0.00141237	0.0152281	yes
MSTRG.20804.4	0	0	0	0	0	0	62	23	23	10	27	-7.32994	1.48369e-15	8.43847e-13	yes
MSTRG.20804.8	0	1	0	1	0	0	33	12	10	5	20	-5.50103	1.04717e-07	1.40136e-05	yes
MSTRG.20806.14	0	0	0	0	0	0	21	4	14	7	15	-6.10489	3.32077e-08	6.29562e-06	yes
MSTRG.20806.2	0	0	0	1	0	1	48	43	71	55	47	-7.34686	2.92901e-16	3.33175e-13	yes
MSTRG.20839.24	19	15	3	19	15	19	70	42	260	16	25	-2.52351	0.000894288	0.0113203	yes
MSTRG.20839.6	0	0	0	0	0	0	8	1	20	0	0	-4.99768	0.00218187	0.0204747	yes
MSTRG.21022.1	1	5	0	0	1	2	9	126	13	19	18	-4.79864	7.20371e-08	1.08749e-05	yes
MSTRG.21033.187	78	61	56	68	14	45	39	167	51	123	166	-1.22897	0.00364475	0.0276394	yes
MSTRG.21227.1	0	0	0	0	0	2	44	43	43	34	52	-7.02576	6.20057e-16	4.7021e-13	yes
MSTRG.21421.1	0	0	0	0	0	0	24	15	5	2	22	-6.22586	3.54951e-09	1.00939e-06	yes
MSTRG.21817.1	107	157	115	174	114	86	212	232	167	462	427	-1.46972	8.28242e-06	0.000448631	yes
MSTRG.21957.2	166	538	244	214	173	91	329	508	138	670	416	-1.03981	0.00839807	0.0452679	yes
MSTRG.22165.1	257	437	264	345	222	229	394	566	265	1162	796	-1.37521	0.000374535	0.00617441	yes
MSTRG.22272.1	87	30	95	101	36	60	48	21	41	12	32	1.08127	0.00112468	0.0129881	yes
MSTRG.2239.1	38	6	28	24	6	4	5	3	2	0	1	2.91636	2.24048e-05	0.000927088	yes
MSTRG.2365.1	25	305	340	302	26	295	20	30	13	1	118	2.55148	0.00106358	0.012537	yes
MSTRG.2365.3	6	65	47	65	7	64	12	14	5	0	17	2.11031	0.000900651	0.0113203	yes
MSTRG.2421.2	15	19	43	42	50	20	80	60	70	22	92	-1.08602	0.00509878	0.0341129	yes
MSTRG.2511.1	807	832	922	1063	663	611	1185	1499	1298	2203	1654	-1.14537	3.52072e-06	0.000258376	yes
MSTRG.2521.1	39	68	51	147	46	35	136	199	41	282	229	-1.69639	0.000198134	0.00413536	yes
MSTRG.2691.1	6	12	17	19	23	8	17	66	51	124	111	-2.60827	1.53257e-06	0.000139464	yes
MSTRG.2778.1	133	126	86	105	85	110	129	185	76	362	273	-1.1673	0.00227894	0.0209227	yes
MSTRG.3167.8	143	210	157	163	144	141	189	346	147	556	346	-1.22923	0.000100692	0.00257388	yes
MSTRG.3243.2	14	5	4	18	0	19	4	1	2	2	3	1.96787	0.00652028	0.0392424	yes
MSTRG.3247.1	69	29	7	8	6	17	10	5	5	4	4	1.89297	0.008181	0.0445258	yes
MSTRG.3611.1	102	55	39	39	22	16	31	21	9	7	17	1.32766	0.00828452	0.0448745	yes
MSTRG.3642.1	44	49	69	15	44	105	50	18	3	24	19	1.1926	0.00937984	0.0489439	yes
MSTRG.3668.1	53	82	50	39	14	32	16	3	5	11	8	2.2527	2.09985e-06	0.000176932	yes
MSTRG.37.50	12	5	4	8	11	6	19	73	58	9	18	-2.31665	0.0019782	0.0192325	yes
MSTRG.37.53	71	74	56	159	1	23	10	8	8	4	7	2.9809	1.24042e-06	0.000122694	yes
MSTRG.3789.3	37	270	72	84	109	20	8	9	17	4	14	3.13621	1.47969e-08	3.06026e-06	yes
MSTRG.3810.1	16	49	15	20	40	12	42	44	25	90	63	-1.27507	0.00205193	0.0196968	yes
MSTRG.4142.1	43	67	66	50	49	43	84	144	76	122	99	-1.1564	2.9002e-05	0.0011183	yes
MSTRG.4299.1	16	13	25	15	29	10	6	8	4	12	5	1.20125	0.007562	0.0423685	yes
MSTRG.430.1	145	170	92	116	99	72	138	230	108	392	264	-1.21775	0.000292798	0.00520402	yes
MSTRG.4307.1	262	138	221	69	161	227	80	52	110	49	134	1.00483	0.000817869	0.010881	yes
MSTRG.4363.5	1805	1883	1666	2169	1233	1550	2540	4212	2233	3852	3610	-1.12047	2.9709e-05	0.00112647	yes
MSTRG.4363.7	626	705	594	784	527	493	946	1432	775	1451	1360	-1.12576	1.85452e-05	0.000807655	yes
MSTRG.4383.10	21	63	30	9	14	23	12	6	2	5	1	2.25402	5.07608e-05	0.0016039	yes
MSTRG.4386.3	2	9	7	1	0	10	0	1	1	0	0	3.45887	0.0073616	0.041974	yes
MSTRG.4436.1	0	0	1	0	0	0	0	24	6	4	3	-5.02605	0.000211518	0.00432685	yes
MSTRG.4531.1	113	223	77	73	120	100	42	46	65	19	51	1.30839	0.000224915	0.00448843	yes
MSTRG.4538.1	58	70	71	45	64	49	36	12	36	21	33	1.0163	0.00134732	0.0146658	yes
MSTRG.4634.3	75	95	62	47	205	79	48	26	39	21	31	1.44584	7.87628e-05	0.00215886	yes
MSTRG.4638.1	784	1869	726	1772	779	656	1486	3579	1460	3888	3513	-1.57302	4.11518e-05	0.00141849	yes
MSTRG.4657.3	35	109	29	20	21	40	8	2	34	7	23	1.41344	0.00744566	0.0421365	yes
MSTRG.4665.1	7	14	15	11	8	11	22	31	15	30	29	-1.36476	0.00294774	0.0236965	yes
MSTRG.4673.1	116	337	108	85	61	83	50	42	101	48	50	1.02665	0.00885915	0.0468711	yes
MSTRG.4747.1	146	323	268	303	148	166	269	531	237	743	496	-1.25071	0.000180244	0.00383229	yes
MSTRG.4813.4	9	33	13	44	11	7	19	30	30	85	91	-1.63222	0.00123292	0.0135502	yes
MSTRG.4919.1	42	32	53	25	45	30	9	9	28	9	18	1.27079	0.00170316	0.0172638	yes
MSTRG.5434.2	168	162	103	214	100	120	469	281	213	178	231	-1.01608	0.000603853	0.00870939	yes
MSTRG.5474.12	15	20	5	37	13	5	22	21	126	20	60	-1.7751	0.00553567	0.0360843	yes
MSTRG.548.1	53	48	34	65	64	48	18	16	23	5	16	1.66527	0.000175547	0.00382596	yes
MSTRG.5529.1	242	403	309	319	372	406	233	109	132	66	164	1.23903	3.18591e-06	0.000241599	yes
MSTRG.5640.1	25	37	13	8	8	14	182	162	26	4	4	-2.13986	0.00467297	0.0323131	yes
MSTRG.577.1	34	38	23	27	11	18	19	97	30	75	48	-1.33496	0.00221709	0.0206716	yes
MSTRG.5860.1	148	186	163	145	297	127	61	40	76	28	109	1.43609	5.62588e-08	9.84529e-06	yes
MSTRG.5926.1	1	10	2	5	6	3	6	114	19	13	21	-3.10131	2.59028e-05	0.00101602	yes
MSTRG.5927.1	2	7	2	1	1	2	2	59	11	22	25	-3.46059	9.52742e-05	0.00249263	yes
MSTRG.5928.1	0	3	3	0	0	0	3	32	7	8	4	-3.6282	0.000976871	0.0119185	yes
MSTRG.5933.1	1	14	2	6	4	2	6	106	19	20	18	-3.00265	0.000120742	0.00290731	yes
MSTRG.5958.5	116	130	108	157	71	73	4	84	70	22	40	1.15093	0.00752134	0.0422732	yes
MSTRG.6000.1	145	79	182	99	110	130	15	6	10	8	11	3.54662	5.11955e-25	1.1647e-21	yes
MSTRG.6009.1	84	63	52	103	31	75	12	15	9	8	46	1.82792	4.85288e-05	0.00155497	yes
MSTRG.6016.3	62	40	55	71	19	63	8	1	3	4	15	2.98557	1.64826e-06	0.000144223	yes
MSTRG.6294.1	80	85	172	145	123	115	71	32	31	45	70	1.17733	1.05528e-05	0.000545629	yes
MSTRG.632.1	12	31	21	33	15	32	6	17	17	2	7	1.19811	0.00964902	0.0497767	yes
MSTRG.6475.20	68	123	63	137	80	59	113	187	104	241	258	-1.23247	0.000405742	0.00659331	yes
MSTRG.6476.1	56	39	33	44	18	35	56	55	43	94	98	-1.06879	0.000854123	0.0111036	yes
MSTRG.6476.2	20	35	16	32	18	25	45	51	33	76	45	-1.23281	0.000167502	0.00369968	yes
MSTRG.6477.1	27	38	25	46	26	26	53	59	27	82	93	-1.18065	0.00282727	0.0230539	yes
MSTRG.6503.3	104	142	84	73	65	115	125	189	115	218	226	-1.02213	0.000385113	0.00630311	yes
MSTRG.6503.5	23	35	36	38	13	20	43	55	33	67	81	-1.19304	0.000720711	0.00999767	yes
MSTRG.6504.1	26	54	25	19	12	17	52	74	30	86	76	-1.51991	0.000176583	0.00382596	yes
MSTRG.6518.2	541	1746	618	950	453	331	1017	2744	815	2586	3120	-1.63271	0.00163191	0.0168754	yes
MSTRG.6542.1	90	29	43	42	69	26	32	15	15	9	30	1.23934	0.00498414	0.0336466	yes
MSTRG.6646.10	34	53	37	19	45	56	29	14	21	18	10	1.04833	0.00237874	0.0215122	yes
MSTRG.6846.1	48	21	25	36	27	4	2	1	22	3	6	1.8477	0.0024752	0.0222234	yes
MSTRG.6859.5	151	254	146	140	201	116	316	433	221	334	341	-1.12467	0.000965903	0.0119185	yes
MSTRG.6973.13	1707	2085	1690	1779	1193	1531	1873	2519	1808	5471	4359	-1.18041	6.14472e-05	0.0018639	yes
MSTRG.7299.1	249	323	224	271	178	192	291	580	252	548	479	-1.04492	0.000372965	0.00617441	yes
MSTRG.7444.7	890	1190	770	786	609	793	1219	1778	1001	1927	2022	-1.10204	5.40574e-06	0.000323633	yes
MSTRG.7738.1	289	468	538	164	569	695	141	301	133	229	185	1.05032	0.00276651	0.0230449	yes
MSTRG.7751.1	9	36	35	120	114	77	127	17	115	536	594	-2.30087	0.00334679	0.0259862	yes
MSTRG.7754.28	89	137	78	147	75	66	129	220	135	270	399	-1.40915	1.76347e-05	0.00080238	yes
MSTRG.8228.1	57	131	62	61	44	76	84	294	106	232	111	-1.43031	0.000486589	0.00758213	yes
MSTRG.8253.1	123	161	20	18	25	20	6	13	17	4	11	2.43362	1.82547e-05	0.000807655	yes
MSTRG.8411.1	51	40	35	42	278	72	77	14	25	11	26	1.53697	0.0024812	0.0222234	yes
MSTRG.8426.1	456	837	521	716	428	482	711	1081	506	1481	1269	-1.02898	0.000759577	0.0102859	yes
MSTRG.8454.1	80	74	36	104	172	261	29	45	26	47	37	1.58702	0.000143397	0.00329524	yes
MSTRG.8600.1	53	49	48	138	117	74	49	26	18	17	67	1.12093	0.00150756	0.0158783	yes
MSTRG.8761.1	0	0	3	0	2	1	5	11	6	43	17	-4.32517	3.98402e-06	0.000283239	yes
MSTRG.8856.1	7	52	6	28	4	3	8	2	1	5	1	2.12548	0.00471313	0.0323938	yes
MSTRG.8952.1	23	28	29	59	20	28	57	58	45	49	81	-1.02131	0.000360311	0.00606171	yes
MSTRG.9096.12	513	672	522	552	314	529	648	1212	518	1297	999	-1.06151	0.000213014	0.00432685	yes
MSTRG.9265.1	178	197	177	301	158	108	177	26	15	18	98	1.49273	0.00104862	0.0124251	yes
MSTRG.9589.3	49	52	90	58	67	39	26	16	18	5	16	1.80393	1.22488e-08	2.78661e-06	yes
MSTRG.9623.2	1613	1474	919	512	1162	1014	722	277	471	243	464	1.29611	3.22451e-07	3.66788e-05	yes
MSTRG.9643.1	293	523	186	229	170	318	164	144	120	76	134	1.07017	0.000899288	0.0113203	yes
MSTRG.970.1	72	38	67	46	78	40	42	12	18	9	26	1.36957	0.000278293	0.00510577	yes
MSTRG.9753.1	59	146	57	60	111	80	55	11	26	21	20	1.61677	4.80331e-06	0.000312215	yes
MSTRG.9762.1	262	713	229	364	904	790	221	285	388	144	185	1.07299	0.00312565	0.0245202	yes
MSTRG.9811.1	55	92	53	69	64	62	115	117	76	223	157	-1.26945	7.36593e-06	0.00040872	yes
MSTRG.9893.1	2	62	5	11	16	11	68	334	96	293	188	-3.71005	2.35659e-10	8.9354e-08	yes
MSTRG.992.1	16	38	24	67	18	26	42	64	48	93	88	-1.29283	0.00306561	0.0241324	yes

## Sheet: DELs in YW vs. WW
Table S2 DELs and DEGs in YY vs. WW
Gene ID	1YW1	1YW2	1YW3	1YW4	1YW5	1YW6	1WW1	1WW2	1WW3	1WW4	1WW5	log2FoldChange	pvalue	padj	Significant
MSTRG.1014.1	38	59	51	80	37	51	100	91	46	159	91	-1.38898	2.12613e-05	0.000877617	yes
MSTRG.1014.2	18	38	13	36	21	23	54	42	23	77	60	-1.50587	0.000152136	0.00275701	yes
MSTRG.10143.1	77	50	64	79	37	30	54	103	43	113	171	-1.29283	0.00050587	0.00590488	yes
MSTRG.10214.4	13	5	17	22	4	7	12	78	11	12	11	-1.64521	0.00473941	0.0274393	yes
MSTRG.10218.1	491	632	710	340	402	270	175	141	280	99	126	1.11474	0.0012984	0.0107588	yes
MSTRG.10248.1	4	24	5	35	16	4	63	116	46	518	458	-4.59138	3.6233e-08	1.00954e-05	yes
MSTRG.10347.2	41	46	27	26	26	28	38	67	23	79	83	-1.32422	0.000139317	0.00265417	yes
MSTRG.10419.2	370	482	496	518	529	258	53	203	91	39	66	1.88709	6.4159e-09	2.86021e-06	yes
MSTRG.10505.1	1	0	1	0	0	1	2	21	6	1	5	-4.23774	0.000474379	0.0056545	yes
MSTRG.10547.1	89	71	67	73	55	43	18	11	57	12	9	1.21408	0.00906466	0.0428984	yes
MSTRG.1082.1	51	84	37	81	42	65	70	90	81	125	117	-1.1506	0.000136633	0.00264106	yes
MSTRG.10941.1	31	50	34	35	21	31	39	38	41	55	76	-1.01925	0.0082701	0.0399871	yes
MSTRG.11015.1	36	31	34	39	11	35	37	57	32	46	76	-1.14067	0.000555835	0.00628912	yes
MSTRG.11040.1	20	10	7	14	2	6	12	28	14	18	8	-1.22874	0.0106008	0.0482226	yes
MSTRG.11075.7	21	17	38	28	17	26	12	6	2	9	9	1.26453	0.00173761	0.0131739	yes
MSTRG.11115.6	153	95	260	200	260	57	86	75	54	29	42	1.22109	0.000584697	0.00645193	yes
MSTRG.11316.2	25	14	10	23	13	4	7	154	53	34	45	-2.47787	2.81527e-05	0.00102873	yes
MSTRG.11320.1	5	5	7	7	7	2	2	85	14	6	10	-2.53806	0.00120521	0.0102864	yes
MSTRG.11322.1	7	2	1	2	0	0	6	55	4	9	3	-3.52212	0.000294687	0.00410536	yes
MSTRG.11343.1	109	23	122	78	76	31	27	7	13	25	10	1.67679	0.000153481	0.00275894	yes
MSTRG.11351.2	146	28	136	108	131	46	17	30	15	14	20	1.94694	4.49814e-06	0.000334212	yes
MSTRG.1143.47	987	1373	758	2090	931	1317	1249	1636	1417	2223	3049	-1.07461	0.000112895	0.00237399	yes
MSTRG.11435.2	164	47	244	48	45	51	55	29	36	11	35	1.15068	0.0047139	0.0273627	yes
MSTRG.11522.25	154	197	90	209	66	125	132	284	139	277	393	-1.29618	4.05813e-05	0.00124197	yes
MSTRG.11522.26	81	113	65	121	31	48	40	167	65	163	220	-1.31061	0.000939396	0.00882571	yes
MSTRG.11523.1	104	125	59	125	46	64	81	145	114	206	283	-1.42869	5.48718e-06	0.000382216	yes
MSTRG.11524.1	284	350	160	257	87	171	175	353	239	384	589	-1.1741	0.000248781	0.0036724	yes
MSTRG.11527.1	30	51	21	43	26	35	32	69	39	53	123	-1.29923	0.000648096	0.00701265	yes
MSTRG.11531.1	31	66	27	67	19	49	41	77	44	70	125	-1.17608	0.00104369	0.00938058	yes
MSTRG.11585.1	48	45	17	43	11	35	32	62	44	64	59	-1.15741	0.00443199	0.0263437	yes
MSTRG.1170.1	10	10	11	13	7	14	272	60	18	6	7	-2.9587	0.000118058	0.00239229	yes
MSTRG.11751.1	24	27	26	26	10	29	21	37	31	25	64	-1.01879	0.00308392	0.0202533	yes
MSTRG.11907.1	59	43	22	26	8	21	17	60	95	25	48	-1.19383	0.00625226	0.0331816	yes
MSTRG.11942.1	79	122	72	149	80	77	110	220	72	350	255	-1.5902	3.97134e-06	0.000309981	yes
MSTRG.12015.1	57	39	35	100	25	58	60	94	64	94	119	-1.19282	5.10534e-05	0.00142248	yes
MSTRG.12037.11	180	335	124	709	224	260	257	781	243	1354	927	-1.77872	8.11022e-05	0.00186368	yes
MSTRG.12037.8	51	65	32	115	49	49	58	122	40	126	132	-1.15256	0.00619717	0.0330466	yes
MSTRG.12075.1	34	8	52	8	6	6	1	4	7	1	0	2.3304	0.00191512	0.014272	yes
MSTRG.12266.1	64	48	99	45	46	39	17	10	12	19	18	1.4401	0.000149488	0.00273122	yes
MSTRG.12397.1	103	37	162	50	62	38	30	15	27	21	32	1.1394	0.000750391	0.00767258	yes
MSTRG.126.1	42	42	17	79	22	22	84	158	42	22	63	-1.39366	0.000876916	0.00852442	yes
MSTRG.12617.1	49	62	46	80	34	41	71	92	52	75	97	-1.02507	0.000162105	0.00288381	yes
MSTRG.12668.1	14	27	9	40	24	14	20	27	25	89	80	-1.68063	0.000406533	0.00510531	yes
MSTRG.12791.8	57	104	60	68	68	58	580	138	37	83	124	-1.73942	0.000298989	0.00413942	yes
MSTRG.13002.1	152	72	241	57	91	75	44	26	39	18	20	1.53936	0.000333137	0.00439051	yes
MSTRG.13034.1	84	78	67	102	60	50	48	135	88	197	234	-1.44449	1.80748e-05	0.000822218	yes
MSTRG.13039.1	667	490	1107	732	1012	671	434	274	321	187	258	1.05504	8.27383e-05	0.00188187	yes
MSTRG.13096.10	1453	1640	1134	1640	1132	1514	1016	1952	1117	4535	2622	-1.21792	0.000347632	0.00447903	yes
MSTRG.13133.1	88	70	79	117	69	66	84	185	62	134	133	-1.02912	0.000568022	0.0063306	yes
MSTRG.13356.1	2091	1375	1539	1230	1000	1129	1154	1426	1152	4463	1834	-1.13098	0.000940469	0.00882571	yes
MSTRG.13429.1	17	10	22	37	24	27	9	3	4	5	8	1.60927	0.000838817	0.00834697	yes
MSTRG.13589.17	106	18	150	126	108	2	7	2	2	0	0	4.96407	0.000117973	0.00239229	yes
MSTRG.13671.1	16	8	1	32	1	10	52	22	15	38	46	-2.08941	0.00573875	0.0315066	yes
MSTRG.13976.1	50	34	44	41	2	27	1	2	3	0	12	2.75102	2.12256e-05	0.000877617	yes
MSTRG.14271.1	24	16	8	11	0	0	0	0	0	0	1	4.61049	0.000987074	0.00901716	yes
MSTRG.14285.2	63	46	24	72	26	52	38	76	81	85	131	-1.26689	0.000631597	0.00686746	yes
MSTRG.14427.1	7	4	7	1	6	0	9	98	16	9	16	-3.2838	3.5706e-05	0.00120657	yes
MSTRG.14452.10	3	86	4	8	0	7	13	255	19	74	156	-3.01557	0.00139785	0.0113715	yes
MSTRG.14492.8	83	15	80	10	0	1	1	2	1	5	3	3.00221	0.00333364	0.0213525	yes
MSTRG.1453.1	41	79	24	62	39	15	42	120	40	51	74	-1.04176	0.00699239	0.0359955	yes
MSTRG.14552.2	25	39	14	24	17	15	40	65	25	50	54	-1.52372	2.47566e-05	0.000951422	yes
MSTRG.14605.1	140	103	59	88	43	40	96	111	125	111	159	-1.09248	0.00155514	0.0120781	yes
MSTRG.14679.1	38	16	46	32	18	18	35	46	22	106	150	-1.89353	8.13703e-06	0.000518213	yes
MSTRG.1469.1	10	7	8	41	10	11	44	44	18	36	26	-1.66942	0.00113971	0.00996242	yes
MSTRG.14761.1	32	26	63	41	17	17	1	2	3	6	7	2.57231	5.71073e-05	0.00154174	yes
MSTRG.14781.1	98	131	130	107	81	58	47	24	28	23	39	1.24161	6.75896e-05	0.00169278	yes
MSTRG.14865.1	265	3	223	2	6	2	0	3	4	4	2	4.27658	0.00276988	0.0186988	yes
MSTRG.14998.1	432	149	723	176	108	242	125	66	107	31	99	1.40172	0.000392958	0.00497672	yes
MSTRG.15385.3	1059	569	1384	532	592	449	181	158	222	120	262	1.58024	1.69118e-05	0.000802053	yes
MSTRG.15705.1	1578	682	1955	1073	642	752	1174	387	143	51	110	1.26443	0.00445147	0.0263892	yes
MSTRG.1573.1	9	68	7	11	29	9	8	43	85	60	140	-1.98676	0.00105429	0.00940001	yes
MSTRG.15843.1	96	106	75	198	75	82	146	287	146	307	246	-1.61063	1.01126e-07	1.73393e-05	yes
MSTRG.15857.1	139	150	191	240	72	74	31	57	19	39	47	1.40088	1.36212e-05	0.000722896	yes
MSTRG.15885.1	17	45	19	33	15	41	32	58	60	33	46	-1.1017	0.000944482	0.00882571	yes
MSTRG.16233.10	21	64	36	49	48	37	60	85	43	78	92	-1.16954	0.000276113	0.0039201	yes
MSTRG.16312.1	77	81	55	141	74	91	111	127	74	134	216	-1.03646	0.000857243	0.00842773	yes
MSTRG.16367.1	149	127	225	158	136	2	2	9	0	0	6	4.87009	0.000417894	0.00514633	yes
MSTRG.1648.1	33	38	25	46	31	27	49	46	37	92	121	-1.51022	0.000274334	0.0039201	yes
MSTRG.1655.2	15	8	10	16	7	13	19	24	14	16	15	-1.04923	0.00377112	0.0233495	yes
MSTRG.1664.1	83	25	126	39	42	15	19	24	20	10	23	1.05225	0.0108657	0.0490277	yes
MSTRG.16729.2	72	33	114	46	38	39	22	10	27	19	12	1.19046	0.00164069	0.0126543	yes
MSTRG.1674.1	132	250	215	203	188	110	76	62	102	38	45	1.11641	0.000182402	0.00315174	yes
MSTRG.1681.2	68	35	63	24	36	35	5	16	10	4	16	1.66901	3.65423e-05	0.00121571	yes
MSTRG.16822.9	186	180	98	197	77	96	205	287	145	585	459	-1.83426	2.63185e-06	0.000234656	yes
MSTRG.16861.1	41	35	34	27	28	20	4	9	13	1	10	1.65915	4.17469e-05	0.00125748	yes
MSTRG.16893.1	2	1	3	5	2	0	6	79	13	18	13	-4.09036	1.67401e-07	2.53771e-05	yes
MSTRG.17014.1	358	66	406	52	56	159	52	30	30	15	41	1.99702	4.03296e-06	0.000309981	yes
MSTRG.17017.1	274	325	256	482	236	212	350	573	260	629	660	-1.22218	1.6525e-05	0.000800746	yes
MSTRG.17137.1	255	225	237	102	237	79	91	32	108	41	69	1.10423	0.00221839	0.0157245	yes
MSTRG.17224.11	631	1072	378	1214	580	779	898	1629	606	1693	1581	-1.19947	0.000235886	0.00359249	yes
MSTRG.17312.1	157	63	177	65	72	49	36	41	51	18	16	1.13013	0.00169258	0.0129648	yes
MSTRG.17399.1	115	122	150	170	91	111	54	43	61	23	46	1.08137	2.57899e-05	0.000974334	yes
MSTRG.17421.1	93	142	82	97	60	37	2	20	31	13	24	1.77398	0.000107668	0.00230762	yes
MSTRG.17457.2	280	128	300	253	237	33	23	30	108	7	22	2.03105	0.0004839	0.00570695	yes
MSTRG.17459.1	78	59	90	73	42	41	32	23	38	12	13	1.01356	0.00305984	0.0201787	yes
MSTRG.17553.1	53	54	34	50	31	34	31	115	49	86	45	-1.12775	0.0024668	0.0171828	yes
MSTRG.17728.1	12	8	8	36	11	20	38	43	31	36	48	-1.73015	3.09108e-05	0.0011046	yes
MSTRG.17789.2	170	46	224	118	126	59	39	24	33	33	40	1.42209	5.74087e-05	0.00154174	yes
MSTRG.17802.4	140	71	142	84	69	80	37	25	31	7	30	1.51691	2.21091e-08	7.04018e-06	yes
MSTRG.17813.1	88	24	79	29	23	34	24	15	15	7	18	1.11545	0.00322924	0.0208637	yes
MSTRG.17899.1	147	110	193	58	104	65	25	23	18	16	46	1.72485	6.58364e-08	1.22291e-05	yes
MSTRG.18065.2	62	75	48	83	62	83	88	98	70	149	115	-1.05199	0.000307403	0.00422964	yes
MSTRG.18135.2	85	47	90	34	56	57	39	9	34	13	8	1.20271	0.000992025	0.0090254	yes
MSTRG.18175.1	383	485	326	783	319	391	462	830	360	817	727	-1.00375	0.000388475	0.00494806	yes
MSTRG.18288.1	5	7	9	2	1	0	3	23	4	22	9	-2.24972	0.00317365	0.0206844	yes
MSTRG.18308.1	371	434	407	513	357	291	416	957	554	1103	854	-1.48158	4.51478e-08	1.11816e-05	yes
MSTRG.18522.1	263	80	256	179	41	153	43	28	51	13	49	1.70419	9.65239e-05	0.00213022	yes
MSTRG.18597.1	61	81	111	136	119	97	63	43	21	12	50	1.10567	0.00149604	0.0118672	yes
MSTRG.18746.1	90	167	50	278	114	99	105	284	125	383	283	-1.34616	0.000577252	0.00640147	yes
MSTRG.18909.1	30	26	17	57	11	24	47	60	30	38	48	-1.15079	0.000336046	0.00439051	yes
MSTRG.19132.1	31	40	16	59	13	26	28	50	29	57	61	-1.04531	0.00726458	0.0371289	yes
MSTRG.19140.1	246	127	361	145	114	133	82	43	54	22	49	1.49579	3.19815e-09	2.37622e-06	yes
MSTRG.19550.8	300	192	439	123	160	131	119	63	96	37	68	1.13835	0.000146874	0.00270565	yes
MSTRG.19680.1	101	113	83	125	60	86	122	125	115	280	281	-1.47208	2.65188e-05	0.000985174	yes
MSTRG.1973.13	143	247	82	279	79	186	177	285	126	507	650	-1.54414	9.38841e-05	0.00209268	yes
MSTRG.19745.1	34	39	13	60	31	33	54	62	20	71	98	-1.23653	0.00123949	0.0104258	yes
MSTRG.19756.2	280	206	278	396	238	244	208	381	337	821	656	-1.34326	3.57261e-05	0.00120657	yes
MSTRG.19781.1	67	53	75	45	51	66	18	13	19	16	17	1.43054	3.78704e-06	0.000309981	yes
MSTRG.19805.9	194	204	227	149	196	147	57	77	38	13	86	1.43088	2.18012e-06	0.000202479	yes
MSTRG.19927.17	157	218	127	249	89	182	180	280	177	332	262	-1.02998	0.000879595	0.00852442	yes
MSTRG.1995.1	478	236	714	265	219	227	195	109	179	65	106	1.02145	0.000411984	0.00513024	yes
MSTRG.19990.1	61	83	62	84	27	47	72	97	45	149	119	-1.20316	0.00043203	0.00523367	yes
MSTRG.19996.1	104	80	158	105	106	58	24	25	38	37	47	1.11972	0.0014319	0.0116062	yes
MSTRG.20085.1	155	80	195	130	92	140	41	17	53	27	47	1.4229	1.49995e-05	0.000742973	yes
MSTRG.20202.1	17	20	8	8	11	11	3	7	1	3	1	1.6353	0.00713817	0.0366612	yes
MSTRG.20397.2	27	54	15	57	52	34	59	96	36	93	129	-1.45755	0.000684801	0.00723423	yes
MSTRG.20467.48	120	149	107	220	177	126	205	204	119	303	275	-1.00419	0.000323656	0.00431994	yes
MSTRG.20579.1	28	19	34	39	29	20	20	32	31	57	77	-1.09868	0.00440415	0.0262482	yes
MSTRG.20681.1	30	9	12	12	9	10	18	26	7	23	62	-1.44586	0.00145498	0.0116812	yes
MSTRG.2070.1	45	49	33	50	17	51	53	56	48	68	76	-1.01572	7.81816e-05	0.00181528	yes
MSTRG.20774.1	8	3	3	4	2	1	4	27	2	6	10	-1.98489	0.00632518	0.0334889	yes
MSTRG.20795.1	63	51	70	42	22	23	31	80	104	54	68	-1.08171	0.00594257	0.0322287	yes
MSTRG.20929.1	38	12	22	26	16	7	9	3	12	2	5	1.28599	0.00780834	0.0386249	yes
MSTRG.21022.1	1	1	2	4	2	2	9	126	13	19	18	-4.67019	5.12715e-08	1.14284e-05	yes
MSTRG.21033.187	63	69	43	91	15	42	39	167	51	123	166	-1.55236	0.000242156	0.00364707	yes
MSTRG.21159.17	46	19	31	30	23	15	50	38	93	10	37	-1.1256	0.00359094	0.0226108	yes
MSTRG.21528.1	88	82	74	120	66	67	20	28	17	9	36	1.51947	1.41165e-06	0.000149836	yes
MSTRG.21741.1	99	95	165	95	109	104	66	27	39	29	30	1.16324	1.18253e-05	0.000642892	yes
MSTRG.21810.18	5	7	9	5	10	4	20	25	24	14	31	-2.15605	1.02945e-05	0.000599819	yes
MSTRG.21810.34	12	11	9	5	20	1	38	27	27	26	18	-1.86603	0.000417327	0.00514633	yes
MSTRG.21810.39	9	15	12	13	4	13	22	16	17	27	11	-1.23375	0.00244877	0.0171107	yes
MSTRG.21810.45	5	2	6	1	6	1	16	19	10	12	23	-2.59802	2.0743e-05	0.000877617	yes
MSTRG.21810.68	0	2	0	1	0	0	3	10	2	1	6	-3.52335	0.00118799	0.0102864	yes
MSTRG.21810.83	45	31	28	12	37	32	65	61	43	52	38	-1.15325	0.000115374	0.00239229	yes
MSTRG.21817.1	200	127	106	149	65	69	212	232	167	462	427	-1.87905	1.25253e-08	4.65316e-06	yes
MSTRG.21957.2	127	204	144	263	176	163	329	508	138	670	416	-1.69536	1.77725e-05	0.000822218	yes
MSTRG.22165.1	311	593	200	856	306	374	394	566	265	1162	796	-1.07014	0.00557182	0.0308178	yes
MSTRG.22300.1	0	0	0	0	0	0	19	12	11	5	11	-6.33243	2.34956e-09	2.37622e-06	yes
MSTRG.22314.1	7	0	27	10	26	8	0	2	2	3	0	2.75407	0.00494927	0.0284328	yes
MSTRG.22318.1	0	2	0	0	0	0	9	8	15	5	15	-5.23697	1.13766e-05	0.000633962	yes
MSTRG.2239.1	21	37	28	10	9	12	5	3	2	0	1	2.75244	6.12552e-05	0.0015694	yes
MSTRG.2365.1	309	470	283	314	219	291	20	30	13	1	118	2.79104	0.000341102	0.00442044	yes
MSTRG.2365.3	64	78	53	53	18	37	12	14	5	0	17	2.01303	0.00152111	0.0119645	yes
MSTRG.2511.1	1099	1183	638	1320	537	1039	1185	1499	1298	2203	1654	-1.19564	1.2732e-06	0.000149366	yes
MSTRG.2521.1	55	106	30	144	67	73	136	199	41	282	229	-1.65405	0.000274638	0.0039201	yes
MSTRG.2667.1	14	21	20	26	15	22	23	38	24	35	31	-1.06891	0.000887933	0.00856798	yes
MSTRG.2691.1	12	7	4	39	12	19	17	66	51	124	111	-2.76889	3.05065e-07	4.24993e-05	yes
MSTRG.2778.1	145	133	56	211	110	97	129	185	76	362	273	-1.23425	0.00123291	0.0104254	yes
MSTRG.3028.3	116	78	101	159	157	135	65	27	62	21	53	1.13495	0.00120739	0.0102864	yes
MSTRG.3060.1	301	92	441	68	29	134	48	70	37	34	32	1.47041	0.00123478	0.0104254	yes
MSTRG.3167.8	177	163	186	323	168	144	189	346	147	556	346	-1.25263	7.18727e-05	0.00171295	yes
MSTRG.3611.1	46	118	49	26	11	89	31	21	9	7	17	1.38073	0.00587612	0.031946	yes
MSTRG.3642.1	69	65	45	54	90	70	50	18	3	24	19	1.1918	0.00924239	0.0435545	yes
MSTRG.37.50	30	9	3	23	2	0	19	73	58	9	18	-2.18525	0.00319914	0.0207897	yes
MSTRG.37.53	129	49	44	69	10	58	10	8	8	4	7	2.56192	3.12203e-05	0.0011046	yes
MSTRG.3764.1	8	19	6	16	38	19	9	3	3	3	1	1.97974	0.0105146	0.0479284	yes
MSTRG.3810.1	29	45	24	49	25	32	42	44	25	90	63	-1.14032	0.00535082	0.0299673	yes
MSTRG.3836.2	19	10	12	11	12	8	4	2	3	2	5	1.5065	0.00567764	0.031248	yes
MSTRG.3836.3	28	13	38	16	12	13	4	6	4	0	7	1.82408	0.000116082	0.00239229	yes
MSTRG.420.2	1197	326	1718	884	858	567	171	256	153	254	122	1.75097	0.000141904	0.00265802	yes
MSTRG.4263.1	21	9	15	19	11	2	1	2	2	1	9	1.66314	0.0103507	0.0472783	yes
MSTRG.4299.1	25	26	44	28	12	10	6	8	4	12	5	1.26174	0.00459193	0.0270778	yes
MSTRG.430.1	149	170	92	212	104	100	138	230	108	392	264	-1.25481	0.000184311	0.00316022	yes
MSTRG.4363.5	1715	2544	1197	3432	1504	2556	2540	4212	2233	3852	3610	-1.06465	7.22374e-05	0.00171295	yes
MSTRG.4363.7	686	1004	416	1191	590	919	946	1432	775	1451	1360	-1.03027	8.77542e-05	0.0019758	yes
MSTRG.4373.8	593	416	755	442	216	183	171	108	122	92	81	1.44193	5.27512e-05	0.00145163	yes
MSTRG.4383.10	58	38	54	41	20	32	12	6	2	5	1	2.52287	4.96656e-06	0.000357112	yes
MSTRG.4436.1	2	1	0	1	0	0	0	24	6	4	3	-4.01268	0.00201884	0.014658	yes
MSTRG.4538.1	83	59	108	91	83	46	36	12	36	21	33	1.10664	0.000441539	0.00531995	yes
MSTRG.4556.1	91	30	122	21	45	18	12	16	24	8	7	1.54851	0.00302816	0.0200554	yes
MSTRG.4634.3	125	73	150	82	83	25	48	26	39	21	31	1.01766	0.00552283	0.030776	yes
MSTRG.4638.1	1007	1695	596	2639	853	892	1486	3579	1460	3888	3513	-1.63793	1.94781e-05	0.000851308	yes
MSTRG.4662.1	228	105	360	54	64	40	23	19	19	17	33	2.16503	8.49355e-07	0.000105179	yes
MSTRG.4665.1	5	21	7	16	8	18	22	31	15	30	29	-1.45441	0.00137809	0.0112519	yes
MSTRG.4747.1	254	256	222	456	126	236	269	531	237	743	496	-1.37198	3.93443e-05	0.00123519	yes
MSTRG.4813.4	16	15	11	31	16	17	19	30	30	85	91	-2.03191	6.06099e-05	0.0015694	yes
MSTRG.5001.14	224	63	195	59	58	64	40	41	26	14	32	1.39915	0.00128441	0.0106827	yes
MSTRG.5090.1	226	143	262	110	75	139	94	42	81	20	64	1.00955	0.0018133	0.0136148	yes
MSTRG.5169.3	150	101	285	157	172	157	93	61	38	37	50	1.23504	0.00148109	0.0117905	yes
MSTRG.5316.22	74	46	77	83	76	92	48	16	30	13	10	1.33878	3.83359e-05	0.00122073	yes
MSTRG.540.1	478	165	622	92	117	119	36	55	15	3	64	2.50218	0.00326505	0.0210135	yes
MSTRG.5441.2	192	110	256	167	117	116	74	55	30	10	97	1.22508	0.00921778	0.0435306	yes
MSTRG.548.1	80	33	106	49	46	37	18	16	23	5	16	1.49559	0.000741445	0.00761604	yes
MSTRG.5515.2	21	3	18	9	8	16	19	26	14	24	20	-1.19196	0.00554576	0.0308178	yes
MSTRG.5640.1	32	74	11	12	9	5	182	162	26	4	4	-2.01517	0.00746219	0.0376317	yes
MSTRG.5860.1	174	174	245	232	166	182	61	40	76	28	109	1.26678	1.62655e-06	0.000164799	yes
MSTRG.5926.1	10	3	4	13	4	3	6	114	19	13	21	-2.98311	3.81052e-05	0.00122073	yes
MSTRG.5927.1	5	2	0	5	2	0	2	59	11	22	25	-3.88039	1.42898e-05	0.000723907	yes
MSTRG.5928.1	1	0	0	2	1	1	3	32	7	8	4	-4.16066	0.000226888	0.0035366	yes
MSTRG.5933.1	6	0	5	7	6	4	6	106	19	20	18	-3.31722	2.21203e-05	0.000880468	yes
MSTRG.6000.1	176	97	229	85	165	89	15	6	10	8	11	3.41588	2.24783e-23	5.0104e-20	yes
MSTRG.6009.1	120	32	108	90	37	16	12	15	9	8	46	1.43389	0.00145487	0.0116812	yes
MSTRG.6016.1	18	45	15	16	20	38	6	12	6	4	8	1.4494	0.00152441	0.0119645	yes
MSTRG.6016.3	62	14	72	69	49	0	8	1	3	4	15	2.42161	0.000104555	0.00226264	yes
MSTRG.632.1	96	32	103	32	25	38	6	17	17	2	7	2.0033	1.04948e-05	0.000599819	yes
MSTRG.6475.20	83	128	48	141	78	95	113	187	104	241	258	-1.38687	6.75414e-05	0.00169278	yes
MSTRG.6476.1	55	50	24	56	33	38	56	55	43	94	98	-1.16845	0.000246727	0.00366636	yes
MSTRG.6476.2	16	28	31	41	17	28	45	51	33	76	45	-1.39166	1.93059e-05	0.000851308	yes
MSTRG.6477.1	28	51	9	62	25	26	53	59	27	82	93	-1.36953	0.000517655	0.00591719	yes
MSTRG.6478.1	16	22	18	15	7	11	4	2	0	1	5	2.2194	0.000269073	0.00392003	yes
MSTRG.6503.3	115	152	72	172	72	109	125	189	115	218	226	-1.07769	0.000173484	0.0030384	yes
MSTRG.6503.5	20	51	19	46	20	20	43	55	33	67	81	-1.39246	7.54208e-05	0.00176961	yes
MSTRG.6504.1	23	49	18	50	12	21	52	74	30	86	76	-1.64803	4.42561e-05	0.00127097	yes
MSTRG.6518.2	514	1053	240	2467	670	759	1017	2744	815	2586	3120	-1.60207	0.00199127	0.0145068	yes
MSTRG.6642.1	147	84	197	100	43	89	48	50	16	25	19	1.32409	0.00653241	0.0341801	yes
MSTRG.6646.10	108	44	104	65	66	45	29	14	21	18	10	1.53485	6.32866e-06	0.000427472	yes
MSTRG.6846.1	29	46	36	26	16	17	2	1	22	3	6	1.62185	0.00785607	0.0386925	yes
MSTRG.6973.13	2004	2041	1514	2737	1596	1727	1873	2519	1808	5471	4359	-1.24955	2.20979e-05	0.000880468	yes
MSTRG.7444.7	1159	1171	663	1487	766	1044	1219	1778	1001	1927	2022	-1.06966	9.97065e-06	0.000599819	yes
MSTRG.7751.1	197	63	231	40	34	71	127	17	115	536	594	-2.01931	0.00992428	0.045705	yes
MSTRG.7754.28	111	162	64	159	47	113	129	220	135	270	399	-1.5582	1.99602e-06	0.00019344	yes
MSTRG.8228.1	113	105	91	275	66	42	84	294	106	232	111	-1.09264	0.00740485	0.0374273	yes
MSTRG.8253.1	50	17	84	57	23	53	6	13	17	4	11	1.77475	0.00182988	0.0136872	yes
MSTRG.8278.1	110	24	104	61	36	18	22	16	28	12	18	1.14037	0.00336541	0.0214942	yes
MSTRG.8333.1	119	17	111	8	23	17	17	2	8	3	6	2.33045	6.97811e-05	0.00170225	yes
MSTRG.8392.1	123	116	145	67	122	123	44	50	56	15	60	1.01434	0.00020967	0.00338663	yes
MSTRG.8426.1	538	894	437	990	553	795	711	1081	506	1481	1269	-1.00426	0.00100812	0.00913458	yes
MSTRG.8454.1	266	203	387	172	183	65	29	45	26	47	37	2.00968	1.3672e-06	0.000149836	yes
MSTRG.8471.1	44	25	62	24	16	24	9	10	11	5	20	1.12111	0.0107918	0.0487927	yes
MSTRG.8510.1	44	22	36	8	30	10	8	6	4	2	6	1.88254	0.000818461	0.00818094	yes
MSTRG.8761.1	7	3	4	4	2	2	5	11	6	43	17	-2.82129	0.000407692	0.00510531	yes
MSTRG.9096.12	567	729	393	816	389	619	648	1212	518	1297	999	-1.17112	4.36442e-05	0.00127097	yes
MSTRG.9248.1	13	22	11	0	5	17	160	54	11	6	6	-2.30143	0.00788165	0.0386965	yes
MSTRG.9292.2	357	142	456	396	381	245	135	95	168	60	92	1.20719	3.83034e-05	0.00122073	yes
MSTRG.9358.1	1061	246	1601	831	822	197	59	56	150	69	169	2.52301	0.00024525	0.00366636	yes
MSTRG.9520.1	543	236	799	426	459	366	289	126	217	67	177	1.0764	0.00192385	0.014272	yes
MSTRG.9589.3	114	51	118	62	44	36	26	16	18	5	16	1.70565	6.48427e-08	1.22291e-05	yes
MSTRG.970.1	35	70	32	53	68	67	42	12	18	9	26	1.06414	0.00475569	0.0274623	yes
MSTRG.9739.34	1100	495	1395	417	452	499	229	233	244	155	199	1.3094	4.44753e-05	0.00127097	yes
MSTRG.9762.1	892	759	1179	1195	450	402	221	285	388	144	185	1.26653	0.000482246	0.00570695	yes
MSTRG.9811.1	90	78	73	126	56	69	115	117	76	223	157	-1.26517	6.97537e-06	0.000457297	yes
MSTRG.9822.2	139	37	232	38	41	33	23	32	26	26	25	1.16923	0.00666097	0.03469	yes
MSTRG.9831.4	9	22	5	126	94	92	8	20	9	7	8	2.17111	0.00170717	0.0130318	yes
MSTRG.9893.1	37	41	18	43	17	10	68	334	96	293	188	-3.39649	4.68978e-09	2.61338e-06	yes
MSTRG.992.1	22	53	12	76	50	36	42	64	48	93	88	-1.13123	0.00902283	0.0427912	yes
MSTRG.9974.1	745	664	796	419	623	614	318	312	219	101	214	1.10857	1.39563e-05	0.000723458	yes

## Sheet: DELs in WY vs. YY
Table S2 DELs and DEGs in YY vs. WW
Gene ID	1WY1	1WY2	1WY3	1WY4	1WY5	1WY6	1YY1	1YY2	1YY3	1YY4	1YY5	log2FoldChange	pvalue	padj	Significant
MSTRG.10419.2	350	362	199	301	325	438	793	917	690	1285	1404	-1.48142	3.38921e-06	0.00037278	yes
MSTRG.10541.1	31	17	45	30	35	35	75	60	62	79	86	-1.04213	6.82706e-05	0.00380438	yes
MSTRG.1061.1	0	34	23	38	4	42	0	1	1	1	2	4.70516	1.01004e-06	0.000160813	yes
MSTRG.10642.1	21	20	33	5	12	29	47	53	46	116	105	-1.69586	0.000150448	0.00670699	yes
MSTRG.10823.1	0	16	11	12	30	0	0	0	0	0	4	4.05921	0.000356749	0.0126221	yes
MSTRG.113.1	48	29	13	46	22	30	11	7	12	6	12	1.79743	5.44817e-05	0.00332219	yes
MSTRG.11343.1	18	6	15	6	19	11	74	36	114	89	78	-2.51266	1.80706e-08	6.71322e-06	yes
MSTRG.11351.2	18	12	28	19	16	21	86	28	118	79	39	-1.77493	2.71073e-05	0.00208353	yes
MSTRG.114.1	48	37	6	45	26	7	4	3	5	13	7	2.26286	7.9018e-05	0.00429588	yes
MSTRG.1145.2	21	19	13	25	33	14	7	4	8	10	11	1.51893	0.000872555	0.0228815	yes
MSTRG.13002.1	16	55	22	67	33	53	221	131	185	301	47	-2.00526	1.87861e-06	0.000269799	yes
MSTRG.13039.1	364	439	681	474	397	861	1208	1179	828	1554	1299	-1.03808	9.68806e-05	0.00502202	yes
MSTRG.13214.1	12	70	47	32	83	83	0	2	3	4	5	4.48688	3.51206e-06	0.00037278	yes
MSTRG.13379.1	44	32	34	22	13	14	52	40	73	121	51	-1.22512	0.000165072	0.00707587	yes
MSTRG.13500.1	28	14	11	4	31	9	33	37	53	57	29	-1.26105	0.00203164	0.0419308	yes
MSTRG.1369.1	11	14	59	11	8	8	38	10	16	22	511	-2.40483	0.00154803	0.0341639	yes
MSTRG.14157.1	11	4	1	35	187	227	5	1	4	11	4	4.22346	0.00182629	0.0391424	yes
MSTRG.14552.2	19	18	10	32	17	18	10	5	4	3	7	1.80696	4.42688e-05	0.00290221	yes
MSTRG.14750.1	955	871	596	628	1178	652	363	372	379	286	337	1.3147	5.42108e-08	1.72623e-05	yes
MSTRG.15563.1	30	67	42	53	36	30	174	80	70	279	75	-1.52591	3.56343e-05	0.00248215	yes
MSTRG.15857.1	133	121	37	73	87	82	181	245	282	281	208	-1.33862	1.58507e-05	0.00135889	yes
MSTRG.15881.1	113	151	112	159	126	81	31	30	47	46	69	1.59977	7.86775e-12	5.84574e-09	yes
MSTRG.15885.1	31	44	31	30	24	27	9	11	6	16	6	1.80711	1.97731e-06	0.000269799	yes
MSTRG.15993.4	4	136	43	27	29	4	4	7	8	10	18	2.23626	0.00197314	0.0411041	yes
MSTRG.16038.1	87	144	159	106	171	57	34	13	27	34	44	2.1323	1.2331e-08	5.49716e-06	yes
MSTRG.16060.1	23	18	5	8	4	9	31	25	28	40	37	-1.42583	0.00226754	0.0451281	yes
MSTRG.16186.1	57	48	27	48	27	21	82	60	73	132	92	-1.09192	0.000100255	0.00507885	yes
MSTRG.1664.1	36	36	23	16	17	45	111	140	90	89	78	-1.74291	1.13949e-05	0.00101597	yes
MSTRG.17205.1	270	800	287	340	203	203	688	884	697	840	1267	-1.2227	0.00187474	0.0397981	yes
MSTRG.17251.1	28	20	21	87	59	50	18	12	19	19	9	1.62875	3.56253e-05	0.00248215	yes
MSTRG.1734.1	30	35	44	47	21	18	80	51	61	97	68	-1.02587	0.00118401	0.0289259	yes
MSTRG.17399.1	96	107	48	55	85	41	195	186	114	288	162	-1.28568	1.87697e-07	4.64864e-05	yes
MSTRG.17436.1	22	24	12	16	20	12	33	35	22	65	49	-1.07263	0.000302127	0.0116111	yes
MSTRG.17802.4	32	59	36	36	46	19	98	91	98	183	131	-1.52949	2.53254e-09	1.41126e-06	yes
MSTRG.18921.5	31	37	57	74	96	128	208	157	131	208	247	-1.27039	0.000414645	0.0140037	yes
MSTRG.1945.1	184	369	262	333	140	190	94	131	118	81	111	1.27169	0.000105842	0.00524272	yes
MSTRG.19468.10	768	1589	1730	1516	636	1175	256	395	355	614	671	1.57905	5.96287e-07	0.00011076	yes
MSTRG.19468.26	195	329	352	382	179	292	33	127	98	149	183	1.43323	4.9595e-05	0.00315849	yes
MSTRG.19772.1	901	511	806	354	827	645	1356	913	2454	1585	1368	-1.0708	4.30863e-05	0.00290221	yes
MSTRG.19805.9	106	179	120	121	66	71	172	271	177	379	272	-1.09005	0.000204798	0.00845361	yes
MSTRG.21033.187	78	61	56	68	14	45	19	11	17	30	18	1.61356	0.000281773	0.0112156	yes
MSTRG.21134.1	34	19	27	24	35	26	8	8	1	14	13	1.79972	0.000459372	0.0150579	yes
MSTRG.21136.4	27	12	12	16	10	24	0	3	6	6	6	2.14972	0.000407677	0.0139802	yes
MSTRG.21138.1	24	11	22	22	40	13	2	17	2	4	2	2.06141	0.00126775	0.0295679	yes
MSTRG.21158.2	24	21	29	46	33	26	4	9	5	8	12	2.10145	2.28313e-06	0.000282727	yes
MSTRG.21159.16	31	25	49	30	40	42	2	10	8	11	13	2.18924	3.80077e-06	0.000385087	yes
MSTRG.21528.1	17	41	24	29	20	19	51	61	69	26	71	-1.07366	0.0005618	0.0173924	yes
MSTRG.21671.1	272	193	279	179	256	248	593	578	363	985	646	-1.27127	5.1506e-07	0.00010437	yes
MSTRG.21741.1	27	59	26	37	51	26	177	128	126	117	171	-1.83407	2.21245e-12	2.46578e-09	yes
MSTRG.22036.1	19	6	7	14	5	5	2	2	2	0	0	3.0058	0.000153468	0.00670745	yes
MSTRG.2213.1	0	0	1	2	0	1	3	4	1	107	0	-4.81919	0.00138809	0.0318974	yes
MSTRG.22300.1	15	16	12	17	11	11	0	0	10	0	0	2.8319	0.00032627	0.0121209	yes
MSTRG.22432.5	91	75	72	61	72	52	24	20	47	24	18	1.4923	2.49284e-06	0.000292449	yes
MSTRG.22477.1	18	12	3	15	22	5	0	9	1	2	0	2.41701	0.000315445	0.0119174	yes
MSTRG.22478.1	42	17	34	20	35	33	4	14	3	14	9	1.90557	8.04605e-07	0.000137959	yes
MSTRG.2421.2	15	19	43	42	50	20	12	8	5	14	27	1.42385	0.000696007	0.019638	yes
MSTRG.2947.1	21	23	32	29	19	19	6	15	4	9	22	1.21634	0.00225351	0.0451281	yes
MSTRG.3028.3	105	42	65	136	90	112	448	109	267	431	434	-1.72826	3.71945e-07	8.29064e-05	yes
MSTRG.3247.1	69	29	7	8	6	17	1	6	2	4	9	2.46489	0.000730866	0.0201123	yes
MSTRG.3302.1	37	17	14	19	34	21	51	47	63	32	60	-1.00073	0.00127345	0.0295679	yes
MSTRG.3664.1	29	64	22	29	36	13	7	10	10	14	29	1.34078	0.00111235	0.0275491	yes
MSTRG.4398.10	102	109	81	59	58	100	35	17	22	19	53	1.67232	3.30659e-05	0.0024568	yes
MSTRG.4556.1	16	10	1	25	33	20	64	44	72	42	68	-1.61464	0.001586	0.0346588	yes
MSTRG.4747.2	42	42	31	43	25	17	11	14	7	27	27	1.08823	0.000526196	0.0166584	yes
MSTRG.4981.1	101	79	76	117	106	118	219	367	263	199	201	-1.25717	2.05769e-06	0.000269799	yes
MSTRG.5090.1	152	129	52	148	74	123	269	200	116	400	358	-1.10907	0.00044682	0.0148651	yes
MSTRG.5094.1	48	25	13	62	15	10	129	44	58	206	89	-1.74848	0.000752409	0.020298	yes
MSTRG.5152.1	147	51	191	108	128	37	45	30	43	40	46	1.54071	0.00120687	0.0289259	yes
MSTRG.5174.1	106	70	164	126	187	110	453	284	166	589	218	-1.29347	1.9278e-05	0.0015915	yes
MSTRG.5316.22	48	64	33	38	31	32	100	73	98	59	133	-1.07846	0.000485161	0.0156728	yes
MSTRG.5823.2	3	17	0	1	0	15	10	61	48	62	63	-2.882	0.000352242	0.0126221	yes
MSTRG.5828.4	4	9	10	9	6	5	12	22	25	28	25	-1.52467	0.000289293	0.0113129	yes
MSTRG.6638.1	21	24	53	26	26	40	22	124	47	128	106	-1.28449	0.0012665	0.0295679	yes
MSTRG.6859.5	151	254	146	140	201	116	40	29	142	80	73	1.32862	0.000131164	0.0059666	yes
MSTRG.8058.1	485	588	444	528	572	545	971	1120	780	2290	1136	-1.10952	7.09823e-08	1.97774e-05	yes
MSTRG.8081.1	85	51	65	70	57	62	24	24	29	40	43	1.15719	0.000669348	0.0194921	yes
MSTRG.8256.1	46	68	53	58	72	32	4	5	11	4	3	3.43939	9.79515e-18	2.18334e-14	yes
MSTRG.8397.1	0	0	0	0	1	3	1	8	0	51	23	-4.31176	0.00100186	0.0253768	yes
MSTRG.8471.1	9	10	1	6	17	11	22	42	20	30	18	-1.46274	0.000982423	0.0251704	yes
MSTRG.9591.1	91	109	84	38	56	78	28	44	34	51	36	1.08811	2.57533e-05	0.00205015	yes
MSTRG.9762.1	262	713	229	364	904	790	629	1218	1744	2427	1860	-1.35481	0.000175291	0.00737214	yes
MSTRG.9831.4	31	33	7	7	24	29	145	66	20	272	68	-2.21934	0.000975344	0.0251704	yes
MSTRG.9843.1	121	30	92	28	31	27	21	16	19	27	37	1.3155	0.000730713	0.0201123	yes
															yes
															yes
															yes
															yes
															yes
															yes
															yes
															yes
															yes
															yes
															yes
															yes
															yes
															yes
															yes
															yes
															yes
															yes
															yes
															yes
															yes
															yes
															yes
															yes
															yes
															yes
															yes
															yes
															yes
															yes
															yes
															yes
															yes
															yes
															yes
															yes
															yes
															yes
															yes
															yes
															yes
															yes
															yes
															yes
															yes
															yes
															yes
															yes
															yes
															yes
															yes
															yes
															yes
															yes
															yes
															yes
															yes
															yes
															yes
															yes
															yes
															yes
															yes
															yes
															yes
															yes
															yes
															yes
															yes
															yes
															yes
															yes
															yes
															yes
															yes
															yes
															yes
															yes
															yes
															yes
															yes
															yes
															yes
															yes
															yes
															yes
															yes
															yes
															yes
															yes
															yes
															yes
															yes
															yes
															yes
															yes
															yes
															yes
															yes
															yes
															yes
															yes
															yes
															yes
															yes
															yes
															yes
															yes
															yes
															yes
															yes
															yes
															yes
															yes
															yes
															yes
															yes
															yes
															yes
															yes
															yes
															yes
															yes
															yes
															yes
															yes
															yes
															yes
															yes
															yes
															yes
															yes
															yes
															yes
															yes
															yes
															yes
															yes
															yes
															yes
															yes
															yes
															yes
															yes
															yes
															yes
															yes
															yes
															yes
															yes
															yes
															yes
															yes
															yes
															yes
															yes
															yes
															yes
															yes
															yes
															yes
															yes
															yes
															yes
															yes
															yes
															yes
															yes
															yes
															yes
															yes
															yes
															yes
															yes
															yes
															yes
															yes
															yes
															yes
															yes
															yes
															yes
															yes
															yes
															yes
															yes
															yes
															yes
															yes
															yes
															yes
															yes
															yes
															yes
															yes
															yes
															yes
															yes
															yes
															yes
															yes
															yes
															yes
															yes
															yes
															yes
															yes
															yes
															yes
															yes
															yes
															yes
															yes
															yes
															yes
															yes
															yes
															yes
															yes
															yes
															yes
															yes
															yes
															yes
															yes
															yes
															yes
															yes
															yes
															yes
															yes
															yes
															yes
															yes
															yes
															yes
															yes
															yes
															yes
															yes
															yes
															yes
															yes
															yes
															yes
															yes
															yes
															yes
															yes
															yes
															yes
															yes
															yes
															yes
															yes
															yes
															yes
															yes
															yes
															yes
															yes
															yes
															yes
															yes
															yes
															yes
															yes
															yes
															yes
															yes
															yes
															yes
															yes
															yes
															yes
															yes
															yes
															yes
															yes
															yes
															yes
															yes
															yes
															yes
															yes
															yes
															yes
															yes
															yes
															yes
															yes
															yes
															yes
															yes
															yes
															yes
															yes
															yes
															yes
															yes
															yes
															yes
															yes
															yes
															yes
															yes
															yes
															yes
															yes
															yes
															yes
															yes
															yes
															yes
															yes
															yes
															yes
															yes
															yes
															yes
															yes
															yes
															yes
															yes
															yes
															yes
															yes
															yes
															yes
															yes
															yes
															yes
															yes
															yes
															yes
															yes
															yes
															yes
															yes
															yes
															yes
															yes
															yes
															yes
															yes
															yes
															yes
															yes
															yes
															yes
															yes
															yes
															yes
															yes
															yes
															yes
															yes
															yes
															yes
															yes
															yes
															yes
															yes
															yes
															yes
															yes
															yes
															yes
															yes
															yes
															yes
															yes
															yes
															yes
															yes
															yes
															yes
															yes
															yes
															yes
															yes
															yes
															yes
															yes
															yes
															yes
															yes
															yes
															yes
															yes
															yes
															yes
															yes
															yes
															yes
															yes
															yes
															yes
															yes
															yes
															yes
															yes
															yes
															yes
															yes
															yes
															yes
															yes
															yes
															yes
															yes
															yes
															yes
															yes
															yes
															yes
															yes
															yes
															yes
															yes
															yes
															yes
															yes
															yes
															yes
															yes
															yes
															yes
															yes
															yes
															yes
															yes
															yes
															yes
															yes
															yes
															yes
															yes
															yes
															yes
															yes
															yes
															yes
															yes
															yes
															yes
															yes
															yes
															yes
															yes
															yes
															yes
															yes
															yes
															yes
															yes
															yes
															yes
															yes
															yes
															yes
															yes
															yes
															yes
															yes
															yes
															yes
															yes
															yes
															yes
															yes
															yes
															yes
															yes
															yes
															yes
															yes
															yes
															yes
															yes
															yes
															yes
															yes
															yes
															yes
															yes
															yes
															yes
															yes
															yes
															yes
															yes
															yes
															yes
															yes
															yes
															yes
															yes
															yes
															yes
															yes
															yes
															yes
															yes
															yes
															yes
															yes
															yes
															yes
															yes
															yes
															yes
															yes
															yes
															yes
															yes
															yes
															yes
															yes
															yes
															yes
															yes
															yes
															yes
															yes
															yes
															yes
															yes
															yes
															yes
															yes
															yes
															yes
															yes
															yes
															yes
															yes
															yes
															yes
															yes
															yes
															yes
															yes
															yes
															yes
															yes
															yes
															yes
															yes
															yes
															yes
															yes
															yes
															yes
															yes
															yes
															yes
															yes
															yes
															yes
															yes
															yes
															yes
															yes
															yes
															yes
															yes
															yes
															yes
															yes
															yes
															yes
															yes
															yes
															yes
															yes
															yes
															yes
															yes
															yes
															yes
															yes
															yes
															yes
															yes
															yes
															yes
															yes
															yes
															yes
															yes
															yes
															yes
															yes
															yes
															yes
															yes
															yes
															yes
															yes
															yes
															yes
															yes
															yes
															yes
															yes
															yes
															yes
															yes
															yes
															yes
															yes
															yes
															yes
															yes
															yes
															yes
															yes
															yes
															yes
															yes
															yes
															yes
															yes
															yes
															yes
															yes
															yes
															yes
															yes
															yes
															yes
															yes
															yes
															yes
															yes
															yes
															yes
															yes
															yes
															yes
															yes
															yes
															yes
															yes
															yes
															yes
															yes
															yes
															yes
															yes
															yes
															yes
															yes
															yes
															yes
															yes
															yes
															yes
															yes
															yes
															yes
															yes
															yes
															yes
															yes
															yes
															yes
															yes
															yes
															yes
															yes
															yes
															yes
															yes
															yes
															yes
															yes
															yes
															yes
															yes
															yes
															yes
															yes
															yes
															yes
															yes
															yes
															yes
															yes
															yes
															yes
															yes
															yes
															yes
															yes
															yes
															yes
															yes
															yes
															yes
															yes
															yes
															yes
															yes
															yes
															yes
															yes
															yes
															yes
															yes
															yes
															yes
															yes
															yes
															yes
															yes
															yes
															yes
															yes
															yes
															yes
															yes
															yes
															yes
															yes
															yes
															yes
															yes
															yes
															yes
															yes
															yes
															yes
															yes
															yes
															yes
															yes
															yes
															yes
															yes
															yes
															yes
															yes
															yes
															yes
															yes
															yes
															yes
															yes
															yes
															yes
															yes
															yes
															yes
															yes
															yes
															yes
															yes
															yes
															yes
															yes
															yes
															yes
															yes
															yes
															yes
															yes
															yes
															yes
															yes
															yes
															yes
															yes
															yes
															yes
															yes
															yes
															yes
															yes
															yes
															yes
															yes
															yes
															yes
															yes
															yes
															yes
															yes
															yes
															yes
															yes
															yes
															yes
															yes
															yes
															yes
															yes
															yes
															yes
															yes
															yes
															yes
															yes
															yes
															yes
															yes
															yes
															yes
															yes
															yes
															yes
															yes
															yes
															yes
															yes
															yes
															yes
															yes
															yes
															yes
															yes
															yes
															yes
															yes
															yes
															yes
															yes
															yes
															yes
															yes
															yes
															yes
															yes
															yes
															yes
															yes
															yes
															yes
															yes
															yes
															yes
															yes
															yes
															yes
															yes
															yes
															yes
															yes
															yes
															yes
															yes
															yes
															yes
															yes
															yes
															yes
															yes
															yes
															yes
															yes
															yes
															yes
															yes
															yes
															yes
															yes
															yes
															yes
															yes
															yes
															yes
															yes
															yes
															yes
															yes
															yes
															yes
															yes
															yes
															yes
															yes
															yes
															yes
															yes
															yes
															yes
															yes
															yes
															yes
															yes
															yes
															yes
															yes
															yes
															yes
															yes
															yes
															yes
															yes
															yes
															yes
															yes
															yes
															yes
															yes
															yes
															yes
															yes
															yes
															yes
															yes
															yes
															yes
															yes
															yes
															yes
															yes
															yes
															yes
															yes
															yes
															yes
															yes
															yes
															yes
															yes
															yes
															yes
															yes
															yes
															yes
															yes
															yes
															yes
															yes
															yes
															yes
															yes
															yes
															yes
															yes
															yes
															yes
															yes
															yes
															yes
															yes
															yes
															yes
															yes
															yes
															yes
															yes
															yes
															yes
															yes
															yes
															yes
															yes
															yes
															yes
															yes
															yes
															yes
															yes
															yes
															yes
															yes
															yes
															yes
															yes
															yes
															yes
															yes
															yes
															yes
															yes
															yes
															yes
															yes
															yes
															yes
															yes
															yes
															yes
															yes
															yes
															yes
															yes
															yes
															yes
															yes
															yes
															yes
															yes
															yes
															yes
															yes
															yes
															yes
															yes
															yes
															yes
															yes
															yes
															yes
															yes
															yes
															yes
															yes
															yes
															yes
															yes
															yes
															yes
															yes
															yes
															yes
															yes
															yes
															yes
															yes
															yes
															yes
															yes
															yes
															yes
															yes
															yes
															yes
															yes
															yes
															yes
															yes
															yes
															yes
															yes
															yes
															yes
															yes
															yes
															yes
															yes
															yes
															yes
															yes
															yes
															yes
															yes
															yes
															yes
															yes
															yes
															yes
															yes
															yes
															yes
															yes
															yes
															yes
															yes
															yes
															yes
															yes
															yes
															yes
															yes
															yes
															yes
															yes
															yes
															yes
															yes
															yes
															yes
															yes
															yes
															yes
															yes
															yes
															yes
															yes
															yes
															yes
															yes
															yes
															yes
															yes
															yes
															yes
															yes
															yes
															yes
															yes
															yes
															yes
															yes
															yes
															yes
															yes
															yes
															yes
															yes
															yes
															yes
															yes
															yes
															yes
															yes
															yes
															yes
															yes
															yes
															yes
															yes
															yes
															yes
															yes
															yes
															yes
															yes
															yes
															yes
															yes
															yes
															yes
															yes
															yes
															yes
															yes
															yes
															yes
															yes
															yes
															yes
															yes
															yes
															yes
															yes
															yes
															yes
															yes
															yes
															yes
															yes
															yes
															yes
															yes
															yes
															yes
															yes
															yes
															yes
															yes
															yes
															yes
															yes
															yes
															yes
															yes
															yes
															yes
															yes
															yes
															yes
															yes
															yes
															yes
															yes
															yes
															yes
															yes
															yes
															yes
															yes
															yes
															yes
															yes
															yes
															yes
															yes
															yes
															yes
															yes
															yes
															yes
															yes
															yes
															yes
															yes
															yes
															yes
															yes
															yes
															yes
															yes
															yes
															yes
															yes
															yes
															yes
															yes
															yes
															yes
															yes
															yes
															yes
															yes
															yes
															yes
															yes
															yes
															yes
															yes
															yes
															yes
															yes
															yes
															yes
															yes
															yes
															yes
															yes
															yes
															yes
															yes
															yes
															yes
															yes
															yes
															yes
															yes
															yes
															yes
															yes
															yes
															yes
															yes
															yes
															yes
															yes
															yes
															yes
															yes
															yes
															yes
															yes
															yes
															yes
															yes
															yes
															yes
															yes
															yes
															yes
															yes
															yes
															yes
															yes
															yes
															yes
															yes
															yes
															yes
															yes
															yes
															yes
															yes
															yes
															yes
															yes
															yes
															yes
															yes
															yes
															yes
															yes
															yes
															yes
															yes
															yes
															yes
															yes
															yes
															yes
															yes
															yes
															yes
															yes
															yes
															yes
															yes
															yes
															yes
															yes
															yes
															yes
															yes
															yes
															yes
															yes
															yes
															yes
															yes
															yes
															yes
															yes
															yes
															yes
															yes
															yes
															yes
															yes
															yes
															yes
															yes
															yes
															yes
															yes
															yes
															yes
															yes
															yes
															yes
															yes
															yes
															yes
															yes
															yes
															yes
															yes
															yes
															yes
															yes
															yes
															yes
															yes
															yes
															yes
															yes
															yes
															yes
															yes
															yes
															yes
															yes
															yes
															yes
															yes
															yes
															yes
															yes
															yes
															yes
															yes
															yes
															yes
															yes
															yes
															yes
															yes
															yes
															yes
															yes
															yes
															yes
															yes
															yes
															yes
															yes
															yes
															yes
															yes
															yes
															yes
															yes
															yes
															yes
															yes
															yes
															yes
															yes
															yes
															yes
															yes
															yes
															yes
															yes
															yes
															yes
															yes
															yes
															yes
															yes
															yes
															yes
															yes
															yes
															yes
															yes
															yes
															yes
															yes
															yes
															yes
															yes
															yes
															yes
															yes
															yes
															yes
															yes
															yes
															yes
															yes
															yes
															yes
															yes
															yes
															yes
															yes
															yes
															yes
															yes
															yes
															yes
															yes
															yes
															yes
															yes
															yes
															yes
															yes
															yes
															yes
															yes
															yes
															yes
															yes
															yes
															yes
															yes
															yes
															yes
															yes
															yes
															yes
															yes
															yes
															yes
															yes
															yes
															yes
															yes
															yes
															yes
															yes
															yes
															yes
															yes
															yes
															yes
															yes
															yes
															yes
															yes
															yes
															yes
															yes
															yes
															yes
															yes
															yes
															yes
															yes
															yes
															yes
															yes
															yes
															yes
															yes
															yes
															yes
															yes
															yes
															yes
															yes
															yes
															yes
															yes
															yes
															yes
															yes
															yes
															yes
															yes
															yes
															yes
															yes
															yes
															yes
															yes
															yes
															yes
															yes
															yes
															yes
															yes
															yes
															yes
															yes
															yes
															yes
															yes
															yes
															yes
															yes
															yes
															yes
															yes
															yes
															yes
															yes
															yes
															yes
															yes
															yes
															yes
															yes
															yes
															yes
															yes
															yes
															yes
															yes
															yes
															yes
															yes
															yes
															yes
															yes
															yes
															yes
															yes
															yes
															yes
															yes
															yes
															yes
															yes
															yes
															yes
															yes
															yes
															yes
															yes
															yes
															yes
															yes
															yes
															yes
															yes
															yes
															yes
															yes
															yes
															yes
															yes
															yes
															yes
															yes
															yes
															yes
															yes
															yes
															yes
															yes
															yes
															yes
															yes
															yes
															yes
															yes
															yes
															yes
															yes
															yes
															yes
															yes
															yes
															yes
															yes
															yes
															yes
															yes
															yes
															yes
															yes
															yes
															yes
															yes
															yes
															yes
															yes
															yes
															yes
															yes
															yes
															yes
															yes
															yes
															yes
															yes
															yes
															yes
															yes
															yes
															yes
															yes
															yes
															yes
															yes
															yes
															yes
															yes
															yes
															yes
															yes
															yes
															yes
															yes
															yes
															yes
															yes
															yes
															yes
															yes
															yes
															yes
															yes
															yes
															yes
															yes
															yes
															yes
															yes
															yes
															yes
															yes
															yes
															yes
															yes
															yes
															yes
															yes
															yes
															yes
															yes
															yes
															yes
															yes
															yes
															yes
															yes
															yes
															yes
															yes
															yes
															yes
															yes
															yes
															yes
															yes
															yes
															yes
															yes
															yes
															yes
															yes
															yes
															yes
															yes
															yes
															yes
															yes
															yes
															yes
															yes
															yes
															yes
															yes
															yes
															yes
															yes
															yes
															yes
															yes
															yes
															yes
															yes
															yes
															yes
															yes
															yes
															yes
															yes
															yes
															yes
															yes
															yes
															yes
															yes
															yes
															yes
															yes
															yes
															yes
															yes
															yes
															yes
															yes
															yes
															yes
															yes
															yes
															yes
															yes
															yes
															yes
															yes
															yes
															yes
															yes
															yes
															yes
															yes
															yes
															yes
															yes
															yes
															yes
															yes
															yes
															yes
															yes
															yes
															yes
															yes
															yes
															yes
															yes
															yes
															yes
															yes
															yes
															yes
															yes
															yes
															yes
															yes
															yes
															yes
															yes
															yes
															yes
															yes
															yes
															yes
															yes
															yes
															yes
															yes
															yes
															yes
															yes
															yes
															yes
															yes
															yes
															yes
															yes
															yes
															yes
															yes
															yes
															yes
															yes
															yes
															yes
															yes
															yes
															yes
															yes
															yes
															yes
															yes
															yes
															yes
															yes
															yes
															yes
															yes
															yes
															yes
															yes
															yes
															yes
															yes
															yes
															yes
															yes
															yes
															yes
															yes
															yes
															yes
															yes
															yes
															yes
															yes
															yes
															yes
															yes
															yes
															yes
															yes
															yes
															yes
															yes
															yes
															yes
															yes
															yes
															yes

## Sheet: DELs in YW vs. YY
Table S2 DELs and DEGs in YY vs. WW
Gene ID	1YW1	1YW2	1YW3	1YW4	1YW5	1YW6	1YY1	1YY2	1YY3	1YY4	1YY5	log2FoldChange	pvalue	padj	Significant
MSTRG.10143.1	77	50	64	79	37	30	32	7	15	17	27	1.30294	0.000954348	0.0279637	yes
MSTRG.10356.1	44	78	86	79	47	67	134	105	81	319	316	-1.62662	0.000109763	0.00513491	yes
MSTRG.10419.2	370	482	496	518	529	258	793	917	690	1285	1404	-1.34372	2.45001e-05	0.00166897	yes
MSTRG.1061.1	44	45	56	50	1	36	0	1	1	1	2	5.03345	1.5617e-07	1.67023e-05	yes
MSTRG.10823.1	18	0	32	13	14	10	0	0	0	0	4	4.051	0.000356876	0.0133922	yes
MSTRG.10828.1	2	0	19	10	5	6	0	0	0	1	0	4.4415	0.000431971	0.014903	yes
MSTRG.113.1	35	36	34	54	15	55	11	7	12	6	12	1.79136	5.30369e-05	0.00298542	yes
MSTRG.114.1	50	45	52	61	23	34	4	3	5	13	7	2.61175	4.49003e-06	0.000400174	yes
MSTRG.116.1	16	28	14	75	24	19	8	12	7	5	10	1.5893	0.00187438	0.0431108	yes
MSTRG.1193.2	28	24	46	23	26	21	42	37	68	42	80	-1.12761	0.000395376	0.0143341	yes
MSTRG.12261.7	94	101	90	66	65	66	20	27	44	34	49	1.03052	0.000334976	0.0130275	yes
MSTRG.12297.1	771	1338	959	853	879	591	1523	1980	1114	1820	2233	-1.1251	2.61918e-08	4.30956e-06	yes
MSTRG.13214.1	1	112	3	92	88	2	0	2	3	4	5	4.10064	2.25538e-05	0.00166354	yes
MSTRG.1369.1	10	15	24	16	8	7	38	10	16	22	511	-3.22567	2.49682e-05	0.00166897	yes
MSTRG.13825.9	43	42	40	38	7	44	43	66	76	85	59	-1.10489	0.00087706	0.026056	yes
MSTRG.14426.1	15	45	25	27	9	25	23	455	42	673	512	-3.94638	3.80467e-06	0.000353834	yes
MSTRG.14492.8	83	15	80	10	0	1	0	2	0	7	2	3.55338	0.000649549	0.020136	yes
MSTRG.14552.2	25	39	14	24	17	15	10	5	4	3	7	1.74364	7.2592e-05	0.00378979	yes
MSTRG.15269.1	20	22	46	14	9	42	45	47	43	97	78	-1.44043	7.2642e-05	0.00378979	yes
MSTRG.15881.1	121	139	89	202	128	138	31	30	47	46	69	1.46972	2.95526e-10	1.26426e-07	yes
MSTRG.15885.1	17	45	19	33	15	41	9	11	6	16	6	1.39381	0.000257184	0.0107866	yes
MSTRG.16038.1	45	103	73	175	51	160	34	13	27	34	44	1.5983	2.04028e-05	0.00155863	yes
MSTRG.16550.2	24	24	8	13	9	15	2	1	3	4	5	2.21141	0.000672559	0.0205515	yes
MSTRG.1664.1	83	25	126	39	42	15	111	140	90	89	78	-1.18856	0.00233255	0.0499248	yes
MSTRG.17251.1	37	32	61	27	47	44	18	12	19	19	9	1.25059	0.00153044	0.036897	yes
MSTRG.17836.1	25	36	30	31	22	21	5	2	1	4	5	2.83817	5.92631e-09	1.26764e-06	yes
MSTRG.17980.1	28	35	60	20	15	18	49	49	56	66	57	-1.15003	0.00118628	0.0333877	yes
MSTRG.18704.3	79	52	76	65	54	91	124	176	108	227	162	-1.3664	4.4942e-08	6.40873e-06	yes
MSTRG.18921.5	67	49	64	69	18	42	208	157	131	208	247	-2.11219	5.91599e-09	1.26764e-06	yes
MSTRG.1945.1	212	366	154	356	165	286	94	131	118	81	111	1.05554	0.00128745	0.0344724	yes
MSTRG.19468.10	902	1421	689	1781	1214	1023	256	395	355	614	671	1.23843	9.03142e-05	0.00449261	yes
MSTRG.19468.26	228	289	159	438	293	219	33	127	98	149	183	1.07538	0.00233756	0.0499248	yes
MSTRG.20192.1	261	375	351	173	406	305	361	429	565	730	905	-1.03499	2.79778e-05	0.00181347	yes
MSTRG.20804.4	73	55	49	36	21	35	1	0	0	0	0	7.12041	5.61859e-13	3.00454e-10	yes
MSTRG.20804.8	36	23	19	26	8	1	0	0	0	0	1	5.82287	1.067e-07	1.26795e-05	yes
MSTRG.20806.14	39	22	17	13	0	18	0	0	0	0	0	6.35857	4.16687e-08	6.36639e-06	yes
MSTRG.20806.2	151	56	80	55	37	75	1	0	0	0	0	7.8774	4.99898e-16	5.3464e-13	yes
MSTRG.21158.2	86	23	55	16	29	19	4	9	5	8	12	2.09948	2.06525e-06	0.000200798	yes
MSTRG.21227.1	46	40	42	45	28	52	1	2	1	0	0	5.53151	3.30875e-13	2.35914e-10	yes
MSTRG.21421.1	61	25	21	12	7	17	0	0	0	0	0	6.75486	1.17917e-09	3.60322e-07	yes
MSTRG.2213.1	0	1	2	0	0	3	3	4	1	107	0	-4.50876	0.00184286	0.0428466	yes
MSTRG.22300.1	0	0	0	0	0	0	0	0	10	0	0	-3.66718	0.00123904	0.0339783	yes
MSTRG.22478.1	45	23	60	32	29	18	4	14	3	14	9	1.75723	4.97138e-06	0.000413448	yes
MSTRG.2421.2	106	24	95	80	62	55	12	8	5	14	27	2.25195	4.89687e-08	6.5465e-06	yes
MSTRG.3028.3	116	78	101	159	157	135	448	109	267	431	434	-1.54479	5.02555e-06	0.000413448	yes
MSTRG.3247.1	45	66	25	9	2	8	1	6	2	4	9	2.30914	0.00153393	0.036897	yes
MSTRG.3501.22	427	431	447	1013	250	431	117	10	9	13	261	2.47775	0.000383228	0.0141332	yes
MSTRG.3664.1	58	19	86	28	35	31	7	10	10	14	29	1.43666	0.00043168	0.014903	yes
MSTRG.3668.1	23	18	16	11	7	45	85	89	74	204	108	-2.60764	2.16504e-09	5.78878e-07	yes
MSTRG.3766.1	44	67	89	32	85	36	66	132	318	88	275	-1.72413	0.00062201	0.0196072	yes
MSTRG.3789.3	65	73	41	11	12	12	246	102	213	236	437	-3.00195	9.61765e-09	1.8702e-06	yes
MSTRG.4207.2	38	21	57	23	8	19	11	2	8	6	14	1.5154	0.000465332	0.0155523	yes
MSTRG.4209.1	54	72	59	63	73	41	31	20	37	16	17	1.12431	4.53213e-05	0.00262006	yes
MSTRG.4398.10	156	94	227	114	108	22	35	17	22	19	53	1.82236	5.66589e-06	0.000448865	yes
MSTRG.4747.2	53	36	70	44	31	28	11	14	7	27	27	1.16233	0.00017852	0.00795529	yes
MSTRG.4981.1	76	102	120	84	121	63	219	367	263	199	201	-1.61448	1.13638e-09	3.60322e-07	yes
MSTRG.5823.2	13	6	4	2	6	6	10	61	48	62	63	-3.14812	9.39953e-05	0.00456946	yes
MSTRG.5828.4	6	13	16	7	11	9	12	22	25	28	25	-1.28493	0.00141068	0.0361506	yes
MSTRG.6000.1	176	97	229	85	165	89	263	235	161	334	254	-1.01062	0.000268219	0.0110331	yes
MSTRG.6294.1	86	143	108	123	115	63	189	174	199	195	191	-1.0182	6.9078e-05	0.00378866	yes
MSTRG.6859.5	211	291	223	453	113	116	40	29	142	80	73	1.46521	2.3732e-05	0.00166897	yes
MSTRG.6875.3	44	30	76	36	21	19	71	68	42	55	83	-1.01243	0.00209324	0.0466399	yes
MSTRG.7738.1	181	306	237	112	114	183	764	456	452	928	726	-1.99155	1.34131e-08	2.39089e-06	yes
MSTRG.8256.1	82	36	132	71	60	62	4	5	11	4	3	3.54954	5.95442e-19	1.27365e-15	yes
MSTRG.9591.1	91	88	159	130	100	101	28	44	34	51	36	1.34332	1.51089e-07	1.67023e-05	yes
MSTRG.9623.2	1010	1109	1542	828	754	769	1221	1857	2137	3089	2026	-1.23176	1.03327e-06	0.000105246	yes
MSTRG.9753.1	65	74	70	49	55	36	71	206	121	248	253	-1.79025	1.01254e-07	1.26795e-05	yes
MSTRG.9762.1	892	759	1179	1195	450	402	629	1218	1744	2427	1860	-1.16128	0.00128929	0.0344724	yes

## Sheet: DEGs in YY vs. WW
Table S2 DELs and DEGs in YY vs. WW
Gene ID	gene symbol	1YY1	1YY2	1YY3	1YY4	1YY5	1WW1	1WW2	1WW3	1WW4	1WW5	log2FoldChange	pvalue	padj	Significant
ENSGALG00000000141	BLB1	374	112	303	219	233	297	354	578	542	310	-1.08751	0.0101398	0.0283693	yes
ENSGALG00000000151	ADAMTS19	608	594	504	444	508	974	1468	692	1468	1297	-1.49208	5.83e-05	0.000410887	yes
ENSGALG00000000158	DMA	23	14	17	16	16	62	58	150	122	80	-2.79174	1.87e-12	2.52e-10	yes
ENSGALG00000000273	FER	590	694	712	570	722	1030	1216	863	1880	1485	-1.33464	3.51e-09	1.41e-07	yes
ENSGALG00000000284	HOXB4	113	123	117	112	136	139	369	215	308	446	-1.64802	1.37e-06	1.85e-05	yes
ENSGALG00000000299	PKP1	2719	2141	2038	2167	2443	789	525	749	372	1030	1.4744	6.86e-13	1.06e-10	yes
ENSGALG00000000318	CSRP1	1342	852	1290	1081	905	1734	6256	2529	9878	9872	-2.85738	2.88e-08	7.88e-07	yes
ENSGALG00000000337	CTXN1	8	12	96	6	37	139	125	49	63	20	-1.59993	0.00949507	0.0268838	yes
ENSGALG00000000394	SLC6A17	2739	2342	1911	3390	2674	1035	558	866	667	1453	1.23197	2.88e-08	7.88e-07	yes
ENSGALG00000000400	KCNC4	295	281	206	389	327	127	56	129	42	84	1.51731	1.29e-08	4.09e-07	yes
ENSGALG00000000402	LOXL2	605	609	741	537	747	1272	2357	1257	6220	5006	-2.71891	3.75e-11	3.24e-09	yes
ENSGALG00000000452	TNFRSF10B	69	28	82	49	16	147	152	133	159	229	-2.04239	5.35e-10	2.94e-08	yes
ENSGALG00000000461	MRC2	2843	3122	5665	3404	3300	4138	6917	4489	6645	6923	-1.01215	9.24e-06	8.92e-05	yes
ENSGALG00000000545	REN	768	408	361	1012	795	449	104	130	79	221	1.55582	2.37e-06	2.95e-05	yes
ENSGALG00000000560	ENSGALG00000000560	84	58	53	60	66	74	227	95	151	67	-1.31449	0.0048118	0.0155266	yes
ENSGALG00000000584	ENSGALG00000000584	154	95	143	118	169	311	872	408	480	679	-2.36703	1.98e-10	1.31e-08	yes
ENSGALG00000000585	MYL4	22	11	15	8	19	56	137	53	284	258	-3.78315	3.54e-09	1.41e-07	yes
ENSGALG00000000616	ELF3	42	39	28	35	16	104	224	213	48	245	-2.6527	1.24e-11	1.24e-09	yes
ENSGALG00000000621	KANK3	1054	829	1370	946	1216	1301	2483	1574	2647	3422	-1.42783	1.36e-05	0.000122957	yes
ENSGALG00000000713	ZFHX3	1365	1464	1723	1534	2118	2357	2993	2198	3042	3398	-1.11069	1.21e-09	5.76e-08	yes
ENSGALG00000000720	ENSGALG00000000720	177	125	229	148	183	382	414	324	562	286	-1.54415	2.99e-07	5.34e-06	yes
ENSGALG00000000761	TSKU	289	235	351	277	387	1066	1013	566	391	680	-1.54919	6.57e-09	2.36e-07	yes
ENSGALG00000000769	RAB7B	31	48	38	39	29	46	115	69	149	99	-1.74907	1.93e-07	3.75e-06	yes
ENSGALG00000000775	CTSS	413	137	268	371	300	662	983	2354	1346	911	-2.41654	9.69e-13	1.43e-10	yes
ENSGALG00000000783	PTAFR	88	89	83	103	120	212	190	351	305	222	-1.74333	2.39e-18	2.22e-15	yes
ENSGALG00000000818	ENSGALG00000000818	42	52	65	28	58	264	670	311	422	475	-3.47357	1.88e-13	3.62e-11	yes
ENSGALG00000000820	ENSGALG00000000820	39	120	72	159	109	243	92	133	122	252	-1.03451	0.000486402	0.00235125	yes
ENSGALG00000000866	SELENBP1	287	228	395	363	493	483	650	488	1113	1084	-1.49113	5.79e-08	1.39e-06	yes
ENSGALG00000000927	ANGPTL2	471	620	367	465	638	831	2225	906	3513	2291	-2.34342	7.47e-10	3.89e-08	yes
ENSGALG00000000972	PBX3	403	413	484	398	491	506	874	529	1173	1111	-1.30453	4.7e-07	7.75e-06	yes
ENSGALG00000001021	MYOCD	479	367	431	475	383	613	1277	518	1156	1211	-1.52085	2.14e-05	0.000180019	yes
ENSGALG00000001035	ENSGALG00000001035	191	31	90	37	55	21	9	18	33	21	1.68995	0.000696544	0.00316048	yes
ENSGALG00000001161	FLI1	285	265	308	319	444	493	931	788	960	924	-1.70212	2.66e-13	4.86e-11	yes
ENSGALG00000001171	SEMA6B	756	921	1486	2275	1609	627	268	550	371	750	1.162	0.000192183	0.00110259	yes
ENSGALG00000001189	NCF1C	40	25	28	35	41	72	137	213	99	103	-2.2134	1.96e-11	1.85e-09	yes
ENSGALG00000001256	NLRC5	294	269	376	284	401	616	880	685	579	451	-1.31348	5.33e-09	2e-07	yes
ENSGALG00000001262	CLIC4	2286	2511	1917	2374	2694	3160	4890	2779	6416	4608	-1.26546	1.12e-07	2.38e-06	yes
ENSGALG00000001276	HOXB9	11	22	12	12	49	23	31	35	32	76	-1.22506	0.00392037	0.0130751	yes
ENSGALG00000001343	LAMB3	407	295	296	450	349	137	75	138	49	163	1.42226	6.24e-08	1.47e-06	yes
ENSGALG00000001371	HS3ST3A1	21	25	87	32	46	27	14	14	16	11	1.07931	0.016939	0.0433228	yes
ENSGALG00000001387	SPNS2	45	44	44	31	60	161	179	160	202	224	-2.37277	3.28e-21	5.84e-18	yes
ENSGALG00000001407	ADAMTS15	210	160	127	122	199	212	413	349	327	514	-1.47367	5.19e-07	8.47e-06	yes
ENSGALG00000001437	NTM	50	64	79	76	105	131	189	160	65	140	-1.17886	8.46e-05	0.000559956	yes
ENSGALG00000001446	GSN	1701	1750	1880	1732	2033	1835	5681	2784	6150	3220	-1.51751	7.88e-07	1.18e-05	yes
ENSGALG00000001527	VWA1	505	329	365	406	596	471	912	672	1281	1203	-1.42087	3.29e-07	5.81e-06	yes
ENSGALG00000001571	MYO1F	146	55	149	102	122	293	296	765	395	292	-2.14755	4.68e-11	3.9e-09	yes
ENSGALG00000001573	P2RX1	63	72	56	77	69	156	559	182	592	655	-3.05747	1.2e-09	5.71e-08	yes
ENSGALG00000001617	CAMKK1	183	451	238	272	350	372	661	230	804	528	-1.18042	0.000267588	0.00144191	yes
ENSGALG00000001702	EXOC3L1	82	66	124	110	139	555	452	153	420	480	-2.30381	1.58e-10	1.08e-08	yes
ENSGALG00000001709	MUSTN1	6	3	6	9	4	19	42	16	111	65	-3.61112	1.81e-08	5.41e-07	yes
ENSGALG00000001840	TEK	232	235	260	267	432	432	750	432	712	935	-1.55132	9.72e-09	3.21e-07	yes
ENSGALG00000001876	RASA4B	176	98	178	124	153	224	348	256	215	269	-1.16366	5.41e-05	0.000385923	yes
ENSGALG00000001918	DNAJB5	289	444	328	355	408	426	541	319	1280	883	-1.3132	1.49e-05	0.00013338	yes
ENSGALG00000001926	HSPB1	189	75	202	160	143	316	814	484	1562	1502	-2.99621	4.05e-11	3.48e-09	yes
ENSGALG00000001956	OLFML3	120	59	75	104	116	136	305	149	365	366	-1.85816	2.56e-07	4.68e-06	yes
ENSGALG00000001959	HENMT1	710	620	654	696	742	487	188	248	159	274	1.09677	5.72e-09	2.11e-07	yes
ENSGALG00000001968	SYT6	56	51	70	81	75	147	136	57	168	93	-1.20455	7.28e-05	0.000495316	yes
ENSGALG00000001995	LIMS2	516	421	734	482	615	782	1962	666	3509	2282	-2.14917	3.08e-08	8.28e-07	yes
ENSGALG00000002012	ENSGALG00000002012	207	289	236	193	409	289	676	371	690	757	-1.432	1.55e-05	0.000137356	yes
ENSGALG00000002038	DENND2C	360	312	462	426	425	632	778	691	666	772	-1.159	4.85e-15	1.65e-12	yes
ENSGALG00000002081	MMP28	81	31	51	64	60	103	133	134	109	135	-1.4157	2.12e-06	2.68e-05	yes
ENSGALG00000002086	RASL10B	26	8	8	9	34	36	101	18	36	58	-1.90312	0.00271022	0.0096614	yes
ENSGALG00000002102	ENSGALG00000002102	19	5	12	10	15	46	47	70	47	41	-2.35277	6.24e-08	1.47e-06	yes
ENSGALG00000002103	TPPP3	29	18	32	1	15	63	195	47	298	296	-3.59807	2.46e-06	3.03e-05	yes
ENSGALG00000002111	ENSGALG00000002111	841	786	764	563	1016	287	142	272	122	324	1.54246	5.79e-12	6.47e-10	yes
ENSGALG00000002112	CSF3R	73	14	30	30	31	209	160	744	250	122	-3.34798	1.16e-07	2.46e-06	yes
ENSGALG00000002113	LCP2	105	95	62	82	117	195	194	409	305	176	-1.80893	1.49e-09	6.86e-08	yes
ENSGALG00000002118	KCNMB1	404	319	303	247	245	515	1912	606	2389	1868	-2.65217	8.46e-07	1.26e-05	yes
ENSGALG00000002170	ENSGALG00000002170	36	41	23	44	48	85	91	54	89	123	-1.52785	1.56e-06	2.08e-05	yes
ENSGALG00000002192	PTPRC	534	415	393	424	571	780	763	1983	1616	666	-1.66874	7.74e-08	1.74e-06	yes
ENSGALG00000002193	ENSGALG00000002193	193	190	216	218	154	276	443	229	647	470	-1.46297	1.08e-06	1.54e-05	yes
ENSGALG00000002198	FHOD1	195	132	292	146	307	599	547	365	444	493	-1.49982	2.32e-09	1e-07	yes
ENSGALG00000002240	C3orf18	1042	648	1007	2037	1173	519	531	435	315	397	1.10589	1.88e-07	3.66e-06	yes
ENSGALG00000002260	CISH	1133	469	819	834	490	1380	874	1292	2170	1497	-1.27911	1.49e-06	2e-05	yes
ENSGALG00000002282	TMEM200A	270	191	391	415	357	434	517	438	679	563	-1.05924	0.000719444	0.00324989	yes
ENSGALG00000002298	COL8A2	234	207	247	275	239	291	422	220	487	779	-1.2106	0.000275981	0.00148042	yes
ENSGALG00000002314	CDHR1	271	239	318	389	205	42	174	53	83	86	1.32739	0.00029257	0.00155252	yes
ENSGALG00000002326	ENSGALG00000002326	592	508	732	686	935	1274	2069	1412	2929	2319	-1.9187	2.37e-14	6.26e-12	yes
ENSGALG00000002358	CDO1	44	28	30	30	39	42	88	29	368	245	-2.60838	2.21e-07	4.18e-06	yes
ENSGALG00000002370	SH2D4B	339	334	287	509	425	149	75	150	82	162	1.33399	3.01e-10	1.84e-08	yes
ENSGALG00000002374	SLC9A9	302	190	236	289	341	394	616	588	658	623	-1.43793	6.47e-08	1.51e-06	yes
ENSGALG00000002431	ENSGALG00000002431	1446	1258	1860	1402	2608	4166	4792	4179	5445	3503	-1.72095	7.02e-11	5.48e-09	yes
ENSGALG00000002467	MTSS2	868	660	960	1012	1070	1009	1587	1122	1621	2100	-1.05221	7.3e-05	0.000496346	yes
ENSGALG00000002484	CRYM	3068	3058	4076	3125	2974	1579	1316	1296	835	1344	1.08135	5.63e-11	4.49e-09	yes
ENSGALG00000002544	PCDH12	30	39	77	67	129	95	142	122	120	152	-1.24234	0.000148217	0.000889761	yes
ENSGALG00000002546	COL5A1	3960	3034	5067	3536	5124	8017	17947	11137	24848	26350	-2.46774	1.84e-09	8.28e-08	yes
ENSGALG00000002554	TSPAN2	593	1237	610	400	1110	1335	1026	1255	1543	1499	-1.06687	5.73e-05	0.000405763	yes
ENSGALG00000002555	RET	86	136	137	448	227	819	482	182	63	402	-1.16609	0.0104225	0.0290592	yes
ENSGALG00000002557	ADGRD1	228	249	198	239	215	314	489	548	999	689	-1.80842	2.69e-09	1.13e-07	yes
ENSGALG00000002562	ARAP3	266	249	363	338	484	446	883	494	736	795	-1.34671	2.72e-06	3.29e-05	yes
ENSGALG00000002563	TPM4	133	112	94	179	147	153	233	115	346	258	-1.11987	9.54e-05	0.000618311	yes
ENSGALG00000002564	RGS4	22	49	31	33	351	1397	851	161	233	217	-2.84815	0.000142457	0.000859729	yes
ENSGALG00000002576	ASL2	185	200	121	162	229	232	234	409	542	357	-1.34804	5.13e-05	0.000369121	yes
ENSGALG00000002631	LRRC75A	128	88	164	104	189	287	247	208	153	262	-1.06842	2.77e-05	0.000223108	yes
ENSGALG00000002638	ENSGALG00000002638	82	60	86	111	171	134	258	109	196	204	-1.19778	0.00293922	0.0103143	yes
ENSGALG00000002655	ITGAV	2857	2823	2629	3087	3214	4475	6341	4097	6802	6280	-1.29005	3.85e-10	2.24e-08	yes
ENSGALG00000002678	ENSGALG00000002678	199	185	506	250	299	555	1653	801	1735	1474	-2.49865	5.59e-09	2.07e-07	yes
ENSGALG00000002708	LINGO1	142	141	123	141	213	258	580	324	608	678	-2.05891	2.36e-10	1.51e-08	yes
ENSGALG00000002722	MST1	104	39	119	98	113	217	290	470	209	215	-1.88495	8.96e-11	6.74e-09	yes
ENSGALG00000002759	PEAK1	1634	1510	2163	1606	1802	2078	3727	2384	6194	5088	-1.54097	3.14e-07	5.57e-06	yes
ENSGALG00000002763	FRZB	1969	1576	1120	1630	2089	1952	3233	1580	3362	3545	-1.06233	2.82e-05	0.00022609	yes
ENSGALG00000002764	ATP1B3	1204	1355	1378	1290	1696	1979	2018	1485	4170	2623	-1.20617	3.57e-06	4.12e-05	yes
ENSGALG00000002840	GRM4	64	53	59	86	83	59	112	50	141	275	-1.23644	0.000855288	0.00373028	yes
ENSGALG00000002893	STC2	30	30	48	61	65	164	39	40	353	92	-1.9898	0.000594781	0.00278202	yes
ENSGALG00000002955	ADAMTSL2	332	295	489	436	499	641	605	545	658	1291	-1.18071	2.09e-07	4e-06	yes
ENSGALG00000002963	PID1	426	273	411	321	432	518	1256	565	2192	1613	-2.12501	7.19e-09	2.51e-07	yes
ENSGALG00000002982	SLC2A6	41	31	49	45	31	73	57	195	103	66	-1.64246	6.9e-08	1.58e-06	yes
ENSGALG00000002987	SERPINF2	241	115	332	178	284	515	468	740	211	237	-1.19087	0.00024793	0.00135442	yes
ENSGALG00000003013	ENSGALG00000003013	129	114	70	311	184	57	26	44	38	37	1.6825	2.03e-07	3.9e-06	yes
ENSGALG00000003016	MASP2	93	98	109	195	164	51	40	70	19	47	1.24526	1.61e-06	2.14e-05	yes
ENSGALG00000003103	MST1R	76	28	76	43	60	125	192	181	121	146	-1.74563	1.97e-08	5.76e-07	yes
ENSGALG00000003113	RGS14	186	96	137	151	195	196	284	256	381	300	-1.25187	1.13e-06	1.6e-05	yes
ENSGALG00000003123	CNTNAP1	302	210	279	200	367	324	754	392	384	605	-1.19052	0.000152207	0.000909371	yes
ENSGALG00000003163	GNAO1	73	75	100	125	120	205	339	188	148	176	-1.43353	1.91e-06	2.46e-05	yes
ENSGALG00000003175	ENSGALG00000003175	1080	706	1201	1298	1268	533	321	311	289	385	1.30911	1.86e-07	3.62e-06	yes
ENSGALG00000003176	ENSGALG00000003176	135	112	104	206	181	59	42	66	52	60	1.09036	1.01e-08	3.29e-07	yes
ENSGALG00000003195	TRADD	85	81	90	82	90	125	159	154	158	154	-1.13383	1.12e-09	5.37e-08	yes
ENSGALG00000003196	RNASE6	51	24	21	29	33	100	75	264	123	95	-2.35788	3.73e-09	1.47e-07	yes
ENSGALG00000003248	SUB1	896	1309	1175	879	1232	1786	1854	1650	2590	2294	-1.2268	7.59e-09	2.62e-07	yes
ENSGALG00000003261	PTRF	2954	1507	2628	2001	2458	4272	5324	4002	9106	10190	-1.8597	4.29e-09	1.67e-07	yes
ENSGALG00000003283	ENSGALG00000003283	105	105	172	134	140	143	289	217	735	296	-1.7925	8.13e-06	8.05e-05	yes
ENSGALG00000003295	ADAMTS12	209	326	267	330	326	399	802	416	984	700	-1.56878	5.11e-07	8.35e-06	yes
ENSGALG00000003319	ADAP2	43	55	39	59	70	75	121	153	105	97	-1.39223	3.36e-06	3.92e-05	yes
ENSGALG00000003353	RAI14	614	747	702	901	759	1120	1448	1212	1995	1554	-1.34099	1.45e-10	1e-08	yes
ENSGALG00000003409	ENSGALG00000003409	474	308	724	373	571	723	1320	741	1557	1528	-1.62323	6.47e-07	1.01e-05	yes
ENSGALG00000003457	CNP	460	344	337	539	423	622	840	883	619	821	-1.1696	3.33e-09	1.35e-07	yes
ENSGALG00000003466	ENSGALG00000003466	201	302	73	35	63	0	13	5	6	24	3.53695	3.38e-05	0.000261645	yes
ENSGALG00000003499	MAST3	105	83	114	140	187	324	404	397	444	442	-2.03056	1.47e-14	4.37e-12	yes
ENSGALG00000003521	TPM1	2632	2879	3025	2618	3089	6599	18428	6946	39598	26939	-3.21176	5.68e-10	3.06e-08	yes
ENSGALG00000003529	SYNC	102	59	129	79	95	201	473	199	885	637	-2.77179	1.74e-09	7.88e-08	yes
ENSGALG00000003548	BAIAP2L1	2706	3167	2961	2676	2580	1733	757	1462	719	1200	1.01984	1.13e-09	5.42e-08	yes
ENSGALG00000003560	SLC6A2	171	88	141	133	277	290	521	251	102	152	-1.01831	0.00692128	0.0208448	yes
ENSGALG00000003578	FN1	8945	7135	9271	6345	8674	26462	87375	32910	143057	82420	-3.6227	2.63e-09	1.11e-07	yes
ENSGALG00000003580	MMP2	1641	1543	1461	1343	2393	2730	6277	2923	5771	5592	-1.84748	3.24e-08	8.63e-07	yes
ENSGALG00000003589	VTN	57	12	26	25	90	118	148	299	165	190	-2.46953	1.63e-07	3.25e-06	yes
ENSGALG00000003634	PTEN	1626	1623	1251	1541	1623	2030	2544	2032	3828	3587	-1.22461	2.31e-08	6.57e-07	yes
ENSGALG00000003747	ENSGALG00000003747	810	652	640	768	844	1281	1807	1059	2390	1940	-1.55677	1.17e-08	3.77e-07	yes
ENSGALG00000003770	ANXA2	1456	927	1480	869	1200	2024	4116	2625	6121	5543	-2.15137	2.04e-10	1.34e-08	yes
ENSGALG00000003805	ENSGALG00000003805	578	480	689	631	549	690	1206	754	1230	1296	-1.17502	6.75e-06	6.93e-05	yes
ENSGALG00000003818	CYFIP2	121	131	146	140	248	324	340	279	199	355	-1.23538	2.14e-05	0.000180019	yes
ENSGALG00000003876	TIMD4	470	370	547	402	407	96	172	195	220	138	1.0654	6.69e-06	6.89e-05	yes
ENSGALG00000003886	SGCD	195	207	296	320	297	307	586	314	650	507	-1.23077	2.61e-05	0.00021267	yes
ENSGALG00000003921	DBNDD2	547	493	539	399	666	590	811	540	1270	1105	-1.07012	8.52e-06	8.35e-05	yes
ENSGALG00000003923	COL6A3	6772	5607	8924	5971	7929	13620	44685	14227	82629	46415	-2.94973	1.41e-07	2.89e-06	yes
ENSGALG00000003925	MYPN	281	396	301	357	543	172	132	135	122	100	1.19777	1.71e-09	7.8e-08	yes
ENSGALG00000003939	KLF2	284	335	118	255	430	292	446	725	385	625	-1.12022	0.00019539	0.0011156	yes
ENSGALG00000004087	THSD4	1342	1081	1285	1105	1113	1566	1647	1104	2837	2648	-1.07371	8.22e-06	8.12e-05	yes
ENSGALG00000004088	FNBP1	937	985	939	1386	1283	1486	1937	1561	3033	2029	-1.24412	3.53e-08	9.27e-07	yes
ENSGALG00000004127	ENSGALG00000004127	118	118	137	103	129	261	139	263	164	233	-1.08143	6.8e-07	1.05e-05	yes
ENSGALG00000004128	CYSLTR1	87	55	83	54	71	113	104	103	123	178	-1.12913	0.000102096	0.00065454	yes
ENSGALG00000004146	RIMS4	266	239	235	316	300	210	101	105	38	101	1.05629	1.74e-05	0.000150823	yes
ENSGALG00000004162	SLC16A6	4028	2745	2026	4965	2905	2227	1079	1166	901	1173	1.08719	1.01e-05	9.61e-05	yes
ENSGALG00000004184	SPARC	13815	13666	22099	13013	15884	20944	38158	24774	48532	52123	-1.59077	2.75e-08	7.62e-07	yes
ENSGALG00000004239	IFITM5	26	28	23	38	40	64	107	55	114	121	-1.93709	4.66e-08	1.17e-06	yes
ENSGALG00000004243	ENSGALG00000004243	854	482	364	730	436	353	173	293	158	196	1.03497	4.64e-05	0.0003393	yes
ENSGALG00000004322	ENSGALG00000004322	82	163	137	146	144	67	72	52	21	61	1.02321	0.00185116	0.00706449	yes
ENSGALG00000004376	KCNJ2	37	63	110	61	34	126	112	100	97	117	-1.14728	3.72e-05	0.000283786	yes
ENSGALG00000004401	WNT11B	463	448	629	652	815	350	150	185	102	253	1.28218	3.13e-06	3.69e-05	yes
ENSGALG00000004437	LHFPL2	27	52	66	69	57	129	206	155	207	220	-2.1155	1.23e-10	8.76e-09	yes
ENSGALG00000004476	SEMA3G	44	62	83	60	87	65	147	89	136	200	-1.27563	0.000117806	0.000735504	yes
ENSGALG00000004519	TRPV2	210	434	461	579	718	750	1892	744	1513	1394	-1.78735	1.63e-07	3.25e-06	yes
ENSGALG00000004538	TNN	1434	1736	1358	2194	1309	928	233	272	449	789	1.33813	4.51e-06	4.98e-05	yes
ENSGALG00000004594	CD74	4697	2323	4213	3328	4946	6128	10512	16994	13306	8634	-1.86668	3.46e-10	2.07e-08	yes
ENSGALG00000004597	ZBTB37	573	606	872	689	657	855	873	670	1736	1319	-1.049	8.72e-06	8.51e-05	yes
ENSGALG00000004614	NPL	221	179	194	309	349	460	492	490	518	435	-1.28259	5.77e-10	3.1e-08	yes
ENSGALG00000004695	ECM2	417	449	296	487	654	544	1566	697	1615	1546	-1.76776	2.51e-07	4.62e-06	yes
ENSGALG00000004704	TDRD12	1381	1774	1116	1547	2078	960	623	584	449	633	1.00518	8.94e-08	1.97e-06	yes
ENSGALG00000004722	ASPN	159	196	150	246	362	249	839	321	2650	1247	-2.7382	1.55e-07	3.13e-06	yes
ENSGALG00000004728	RGL1	1350	979	1582	1290	1701	1946	2434	1561	3369	2747	-1.16838	2.59e-06	3.15e-05	yes
ENSGALG00000004771	C1QB	64	30	44	62	39	151	162	354	173	160	-2.37838	1.73e-08	5.21e-07	yes
ENSGALG00000004812	FAM129A	813	983	1133	947	890	1408	1666	1086	1969	1591	-1.03945	8.99e-07	1.32e-05	yes
ENSGALG00000004841	APLNR	54	28	82	61	92	93	75	147	66	149	-1.03736	0.00135702	0.00546774	yes
ENSGALG00000004860	RASD1	63	49	65	38	181	502	169	56	84	170	-1.52399	0.000283484	0.00151194	yes
ENSGALG00000004893	TMEM119	146	83	164	145	154	194	412	227	597	449	-1.83409	5.3e-08	1.3e-06	yes
ENSGALG00000004901	CORO1C	1456	1493	1759	1452	1592	2412	3191	2810	6555	5214	-1.75499	4.5e-11	3.79e-09	yes
ENSGALG00000004907	KCTD15	108	112	128	121	121	145	290	147	273	282	-1.30448	4.23e-05	0.000315228	yes
ENSGALG00000004930	HRH1	14	24	16	35	27	56	60	36	60	70	-1.61886	1.26e-06	1.74e-05	yes
ENSGALG00000004955	ENSGALG00000004955	85	98	86	126	163	263	351	198	147	195	-1.36884	8.1e-06	8.03e-05	yes
ENSGALG00000004958	BTK	651	621	557	954	464	230	170	374	251	223	1.065	4.17e-06	4.67e-05	yes
ENSGALG00000004960	FBN1	6307	6128	7964	5610	8740	10013	24333	10473	37478	28583	-2.07508	3.08e-08	8.28e-07	yes
ENSGALG00000004980	KCNMA1	420	437	480	500	657	874	2174	973	3201	2415	-2.359	1.27e-10	8.99e-09	yes
ENSGALG00000004986	CERCAM	343	153	344	269	361	375	913	476	1407	1232	-1.97681	2.15e-07	4.11e-06	yes
ENSGALG00000005077	F8	38	30	76	58	84	232	596	317	328	425	-3.09413	7.07e-18	5.4e-15	yes
ENSGALG00000005120	FBLN2	805	513	600	561	761	1342	4730	1554	5984	4358	-2.87777	1.01e-08	3.29e-07	yes
ENSGALG00000005180	ENSGALG00000005180	136	166	236	214	191	386	1009	410	1132	1124	-2.4933	1.45e-08	4.5e-07	yes
ENSGALG00000005209	AQP1	1292	1111	1031	1024	1529	3232	3447	2778	7735	6955	-2.38139	1.32e-09	6.23e-08	yes
ENSGALG00000005223	ADCYAP1R1	51	113	140	76	121	253	220	109	112	147	-1.02808	5.35e-05	0.000382605	yes
ENSGALG00000005257	ENSGALG00000005257	324	419	317	332	571	528	1005	763	1524	1099	-1.71589	7.95e-09	2.71e-07	yes
ENSGALG00000005285	TBX4	96	149	109	116	166	76	38	38	37	52	1.12628	4.93e-06	5.35e-05	yes
ENSGALG00000005331	GJC2	544	754	928	961	557	1063	1583	1095	1308	1584	-1.15946	1.35e-06	1.84e-05	yes
ENSGALG00000005332	CACNA1D	563	786	533	709	598	1075	1752	565	7563	3546	-2.64005	2.31e-07	4.32e-06	yes
ENSGALG00000005346	PPIC	507	332	545	461	405	452	812	541	856	965	-1.03615	0.000123053	0.000760267	yes
ENSGALG00000005352	GATA5	175	21	17	30	31	210	148	55	307	121	-1.93572	0.0055687	0.0174781	yes
ENSGALG00000005359	ENSGALG00000005359	31	63	69	79	90	78	181	86	165	202	-1.47781	9.8e-05	0.00063261	yes
ENSGALG00000005360	CA4	67	71	42	34	59	123	104	142	184	216	-1.80577	1.88e-06	2.43e-05	yes
ENSGALG00000005408	BCO1	157	88	107	103	136	207	245	245	254	209	-1.30105	7.63e-06	7.64e-05	yes
ENSGALG00000005416	ENSGALG00000005416	129	177	158	198	211	246	267	198	607	472	-1.42202	2.26e-06	2.83e-05	yes
ENSGALG00000005421	ENSGALG00000005421	128	72	67	202	132	82	28	49	21	44	1.16988	0.00059745	0.00279033	yes
ENSGALG00000005423	GRHPR	29	24	34	26	36	58	69	31	81	61	-1.35634	6.31e-05	0.000439072	yes
ENSGALG00000005438	PARVA	405	464	606	386	446	785	1591	561	2202	1616	-1.93504	3.76e-08	9.76e-07	yes
ENSGALG00000005472	NAT	39	44	60	56	67	67	208	134	108	102	-1.58047	6.08e-07	9.61e-06	yes
ENSGALG00000005473	PNAT3	53	50	46	68	76	142	260	192	178	143	-1.99579	2.27e-12	2.97e-10	yes
ENSGALG00000005474	PNAT10	71	82	114	119	152	171	337	183	161	134	-1.22813	3.01e-05	0.000238422	yes
ENSGALG00000005476	PTH2R	271	254	270	210	408	588	675	271	848	517	-1.40132	3.14e-05	0.00024693	yes
ENSGALG00000005483	CDH13	1698	2209	1370	2137	2328	2262	4883	2393	7622	5937	-1.64606	1.68e-07	3.33e-06	yes
ENSGALG00000005490	RPS2	4710	4589	6054	5270	6329	8710	8776	7931	10708	9007	-1.08275	3.02e-10	1.84e-08	yes
ENSGALG00000005499	IL17RD	1088	1093	550	1511	1351	601	482	354	268	569	1.01242	5.44e-07	8.75e-06	yes
ENSGALG00000005503	WFDC1	255	844	613	279	410	971	2435	934	3777	3269	-2.62108	8.92e-06	8.66e-05	yes
ENSGALG00000005551	DKK3	3145	3100	2822	2293	2462	2820	3427	2624	9416	8976	-1.34674	1.52e-05	0.000135493	yes
ENSGALG00000005552	PTBP2	630	766	762	964	1029	1113	1481	860	1556	1568	-1.02073	3.82e-07	6.54e-06	yes
ENSGALG00000005553	NLGN3	62	52	115	50	80	168	275	114	125	193	-1.59725	6.8e-07	1.05e-05	yes
ENSGALG00000005554	ADIPOQ	68	54	55	75	50	269	2179	523	2481	1982	-5.04355	5.9e-13	9.48e-11	yes
ENSGALG00000005589	SYNGR3	207	164	195	176	205	230	314	534	443	236	-1.24139	9.52e-06	9.14e-05	yes
ENSGALG00000005616	ARSI	97	101	117	107	186	204	292	180	160	269	-1.18455	0.00125572	0.00513508	yes
ENSGALG00000005619	F3	133	135	105	139	203	279	337	230	256	277	-1.27588	4.71e-08	1.17e-06	yes
ENSGALG00000005632	IRAG1	861	1231	1249	1154	1444	1358	3509	1334	4732	3582	-1.69421	3.37e-06	3.93e-05	yes
ENSGALG00000005638	IL2RG	79	30	50	61	56	80	131	485	207	145	-2.25878	2.38e-07	4.44e-06	yes
ENSGALG00000005643	LYVE1	273	350	222	206	396	351	889	396	935	953	-1.65654	1.41e-05	0.000126747	yes
ENSGALG00000005644	MYO1G	56	20	56	52	53	71	94	282	136	62	-1.78724	0.000200033	0.00113604	yes
ENSGALG00000005714	PKD1	6163	6884	8009	6613	7293	9938	16716	7378	12283	10664	-1.0512	9.09e-08	2e-06	yes
ENSGALG00000005721	DGKG	42	40	49	53	82	83	175	90	215	306	-2.08098	1.1e-06	1.56e-05	yes
ENSGALG00000005763	VILL	884	535	986	792	487	104	37	247	204	210	1.88397	0.000955286	0.0040839	yes
ENSGALG00000005797	COL20A1	419	704	1521	775	1016	348	420	309	243	432	1.03436	0.00066694	0.00305403	yes
ENSGALG00000005803	ZNRF3	3172	4279	4571	2150	4934	1430	914	1230	602	1047	1.61696	1.65e-10	1.12e-08	yes
ENSGALG00000005805	PLCD1	741	739	768	787	1134	954	2336	1127	1612	1873	-1.28572	7.16e-06	7.28e-05	yes
ENSGALG00000005808	KREMEN1	74	42	35	72	31	310	117	168	55	101	-1.77127	2.85e-08	7.82e-07	yes
ENSGALG00000005848	IL11RA	141	77	172	168	279	509	244	235	200	320	-1.12368	0.000145347	0.000874744	yes
ENSGALG00000005884	ENSGALG00000005884	569	560	748	758	720	783	1383	592	2181	1504	-1.34129	8.1e-05	0.000539876	yes
ENSGALG00000005909	GATA2	102	65	71	90	110	203	244	134	123	124	-1.22928	3.4e-05	0.000263129	yes
ENSGALG00000005918	DIPK1A	1419	1127	1155	1738	1479	762	456	495	345	613	1.10078	3.68e-09	1.46e-07	yes
ENSGALG00000005936	AGTR2	647	1139	637	1132	997	373	295	314	313	448	1.0769	7.66e-09	2.64e-07	yes
ENSGALG00000005938	ENSGALG00000005938	482	310	579	487	800	354	163	252	139	168	1.03693	7.31e-07	1.11e-05	yes
ENSGALG00000005974	COL6A1	4557	2932	3773	2599	4301	6334	25782	9456	35362	31306	-2.97217	6.26e-09	2.27e-07	yes
ENSGALG00000005978	RBP3	2193	2852	2598	3925	3460	1071	584	698	441	783	1.79879	1.75e-21	3.45e-18	yes
ENSGALG00000005985	GDF10	21	38	40	27	31	24	107	48	88	83	-1.53294	0.000179551	0.00104328	yes
ENSGALG00000005986	TUB	246	280	392	307	376	423	713	289	1194	766	-1.48166	1.84e-06	2.39e-05	yes
ENSGALG00000006017	DOCK11	513	660	870	753	982	1147	1393	1417	1228	1036	-1.05696	5.8e-08	1.39e-06	yes
ENSGALG00000006054	CALCA	559	576	333	1033	413	334	140	229	175	190	1.16856	1.63e-05	0.000143161	yes
ENSGALG00000006072	ENSGALG00000006072	363	525	702	837	664	205	167	195	112	212	1.49881	6.57e-11	5.16e-09	yes
ENSGALG00000006106	TNFRSF6B	40	32	73	56	49	58	40	54	210	138	-1.40249	0.0015676	0.00616518	yes
ENSGALG00000006190	FHL1	471	439	461	410	469	1161	6010	1125	4667	2624	-3.20766	2.47e-09	1.05e-07	yes
ENSGALG00000006216	MYOD1	207	114	100	207	148	104	39	66	25	79	1.07599	0.000494614	0.00238103	yes
ENSGALG00000006229	ENSGALG00000006229	58	33	48	39	44	65	133	287	161	88	-2.0672	1.23e-07	2.58e-06	yes
ENSGALG00000006236	TPH1	78	108	61	116	110	45	42	32	30	34	1.06617	1.14e-05	0.000106038	yes
ENSGALG00000006239	ENSGALG00000006239	283	153	155	233	190	59	33	43	23	38	2.11177	1.35e-13	2.8e-11	yes
ENSGALG00000006258	SPOCK1	198	209	211	202	296	307	294	141	1148	574	-1.57222	4.63e-05	0.000338685	yes
ENSGALG00000006343	ACTA2	3562	4460	4536	3060	3712	8429	32825	11052	43403	31583	-3.12161	1.36e-06	1.85e-05	yes
ENSGALG00000006346	CXCL14	476	429	270	983	807	269	101	211	69	224	1.50058	1.15e-06	1.61e-05	yes
ENSGALG00000006351	FAS	107	215	157	152	171	247	388	388	227	255	-1.22477	1.92e-06	2.47e-05	yes
ENSGALG00000006352	CH25H	32	41	43	39	45	52	100	84	73	62	-1.2336	0.000243907	0.00133792	yes
ENSGALG00000006409	PODXL	5117	3076	4142	3646	4830	6865	7733	6568	9745	11971	-1.3731	1.54e-09	7.09e-08	yes
ENSGALG00000006421	SLC16A12	49	63	74	66	101	106	82	42	299	174	-1.40507	0.000606441	0.00282543	yes
ENSGALG00000006425	SLC6A6	707	667	564	741	759	1242	1759	2211	2639	1920	-1.86953	3.08e-14	7.58e-12	yes
ENSGALG00000006453	TF	361	65	146	156	644	2370	3117	5410	2650	5575	-4.12933	3.03e-08	8.19e-07	yes
ENSGALG00000006456	C14H16orf45	424	280	266	380	433	389	560	340	1023	771	-1.17774	0.00160803	0.006294	yes
ENSGALG00000006459	CCDC174	3308	3192	3134	3615	2614	2038	1051	1394	773	1392	1.00842	9.57e-09	3.17e-07	yes
ENSGALG00000006473	PLXNA4	261	285	296	324	499	1382	1711	483	370	700	-1.77447	7.13e-07	1.09e-05	yes
ENSGALG00000006479	CCM2L	737	536	687	900	704	104	92	118	87	116	2.47994	4.15e-33	4.43e-29	yes
ENSGALG00000006507	CLMP	717	546	646	602	672	709	1938	1057	1854	1734	-1.56696	1.22e-06	1.7e-05	yes
ENSGALG00000006511	BCL2A1	39	8	29	23	36	87	115	160	110	109	-2.43321	1.04e-08	3.37e-07	yes
ENSGALG00000006520	MYH11	7260	6902	6067	3904	3709	11217	51422	14852	93000	57375	-3.44124	1.15e-05	0.000106877	yes
ENSGALG00000006546	CD81	7583	8434	7359	6868	8263	12423	14591	11967	11874	14087	-1.06682	8.51e-10	4.28e-08	yes
ENSGALG00000006563	SEMA3D	1151	515	336	1214	726	976	1013	1041	1978	1878	-1.16933	0.00127761	0.00521065	yes
ENSGALG00000006567	UBASH3B	91	76	146	127	130	179	285	289	199	213	-1.36582	1.14e-07	2.43e-06	yes
ENSGALG00000006575	VIPR2	568	803	536	368	755	881	3168	1005	6738	2687	-2.70312	1.13e-05	0.000105478	yes
ENSGALG00000006637	ENSGALG00000006637	12	24	21	13	24	42	93	61	129	163	-2.73645	4.6e-10	2.61e-08	yes
ENSGALG00000006639	CEP55	2534	2643	1943	3180	2719	1144	328	962	797	1469	1.19616	7.92e-06	7.88e-05	yes
ENSGALG00000006673	POU2F3	216	164	127	362	336	47	40	73	22	78	1.91453	9.47e-11	7.05e-09	yes
ENSGALG00000006705	ENSGALG00000006705	651	684	688	683	589	1010	2686	1344	3433	2372	-2.1107	3.13e-11	2.8e-09	yes
ENSGALG00000006724	ENSGALG00000006724	324	230	335	286	399	436	746	351	588	538	-1.10967	9.44e-05	0.000612747	yes
ENSGALG00000006751	THY1	385	220	516	472	573	508	960	867	781	1129	-1.31953	9.96e-06	9.48e-05	yes
ENSGALG00000006755	USP2	808	512	421	752	683	316	105	203	102	172	1.58334	2.21e-13	4.18e-11	yes
ENSGALG00000006756	ENSGALG00000006756	145	48	87	80	101	245	311	494	608	349	-2.48477	5.44e-11	4.39e-09	yes
ENSGALG00000006758	C1QTNF5	85	53	125	136	104	158	341	193	228	425	-1.76529	7.55e-06	7.58e-05	yes
ENSGALG00000006775	TGM2	3437	2152	3694	1707	2993	4836	8322	3685	10460	7198	-1.66926	1.4e-05	0.000125959	yes
ENSGALG00000006776	KLHDC8B	91	57	124	45	59	110	228	76	634	327	-2.28749	2.05e-06	2.6e-05	yes
ENSGALG00000006783	PLOD2	3464	3912	3843	2752	2936	4316	6143	3471	11048	9638	-1.39623	2.64e-06	3.21e-05	yes
ENSGALG00000006785	IRF1	204	157	212	231	202	760	371	796	331	311	-1.61531	7.66e-10	3.96e-08	yes
ENSGALG00000006792	VSTM2L	13	19	23	16	23	57	62	23	35	67	-1.67352	0.000221557	0.00123817	yes
ENSGALG00000006804	ODF2L	407	1036	594	878	1267	383	303	360	185	337	1.12327	4.61e-05	0.000337697	yes
ENSGALG00000006807	PLSCR5	280	369	327	347	467	348	1171	368	813	889	-1.38526	0.000212676	0.00119577	yes
ENSGALG00000006819	AGBL1	672	585	690	958	867	366	232	395	147	362	1.05705	4.18e-06	4.68e-05	yes
ENSGALG00000006877	KLHL4	89	76	67	90	174	118	197	59	159	279	-1.06154	0.0016527	0.00643701	yes
ENSGALG00000006947	BDH1A	837	583	691	692	766	1279	1356	1122	1473	1468	-1.23385	3.69e-14	8.67e-12	yes
ENSGALG00000006976	ENSGALG00000006976	2422	1934	2247	2932	2759	1433	871	970	771	998	1.00207	4.27e-10	2.45e-08	yes
ENSGALG00000006992	MMP9	69	21	266	340	284	240	842	674	333	678	-1.88003	0.0116512	0.031764	yes
ENSGALG00000007000	NR2F2	1633	1045	1526	1713	1723	2005	2852	1998	3168	4148	-1.23715	1.98e-05	0.000168949	yes
ENSGALG00000007001	TLR4	144	117	244	123	167	239	245	460	319	285	-1.28023	3.72e-06	4.24e-05	yes
ENSGALG00000007003	ENSGALG00000007003	135	225	167	177	172	134	48	60	33	89	1.04281	0.000332545	0.00172203	yes
ENSGALG00000007015	CD40	47	34	64	45	57	60	92	94	79	99	-1.1076	0.00125908	0.00514588	yes
ENSGALG00000007025	CPNE8	199	102	178	337	324	248	411	276	453	385	-1.0274	0.00137629	0.00553287	yes
ENSGALG00000007048	SYNM	3193	4337	3622	4160	2840	5204	11083	4506	17996	10617	-1.84877	4.28e-08	1.09e-06	yes
ENSGALG00000007059	IGSF6	127	86	81	102	118	182	262	251	219	216	-1.46545	1.95e-09	8.69e-08	yes
ENSGALG00000007076	CCNY	159	190	149	213	222	275	381	218	463	421	-1.27675	1.25e-06	1.74e-05	yes
ENSGALG00000007090	CPN1	104	81	127	188	210	258	225	166	252	264	-1.05824	2.35e-05	0.00019424	yes
ENSGALG00000007114	APOA1	6472	4206	6620	6069	7896	10572	38378	15196	12970	15713	-1.93083	2.2e-07	4.17e-06	yes
ENSGALG00000007128	SH3BGRL	2545	4075	3821	2945	3364	4421	7918	4350	9648	7309	-1.37577	5.32e-07	8.61e-06	yes
ENSGALG00000007157	TENT5D	29	38	24	21	47	81	46	38	123	282	-2.14885	1.05e-05	9.88e-05	yes
ENSGALG00000007186	TMEM268	31	25	24	18	59	56	114	169	130	129	-2.28587	1.18e-08	3.77e-07	yes
ENSGALG00000007193	ENSGALG00000007193	132	231	129	235	144	249	323	162	763	388	-1.52562	0.000104186	0.00066524	yes
ENSGALG00000007216	TVP23A	57	36	36	48	36	86	93	58	84	105	-1.31053	4.71e-06	5.15e-05	yes
ENSGALG00000007220	FTH1	15771	11486	19030	12235	15573	21505	25094	35637	31057	24786	-1.22861	1.27e-08	4.04e-07	yes
ENSGALG00000007248	ENSGALG00000007248	131	130	177	138	273	427	506	392	653	482	-1.89954	6.43e-13	1.01e-10	yes
ENSGALG00000007260	ZEB1	787	843	838	905	1252	1181	1989	1126	2942	2080	-1.40345	9.67e-07	1.4e-05	yes
ENSGALG00000007278	GRIN2A	457	387	425	386	438	552	316	229	1421	1110	-1.17084	0.00105646	0.00445847	yes
ENSGALG00000007311	CLDN2	156	78	163	135	109	266	296	284	163	313	-1.32985	6.92e-06	7.08e-05	yes
ENSGALG00000007337	LPP	2038	2011	2306	2398	1947	2724	5594	2794	7224	6457	-1.59038	6.15e-07	9.69e-06	yes
ENSGALG00000007346	JCAD	1347	1232	1428	1031	1321	2079	6335	2639	6152	5875	-2.23351	1.03e-09	5.09e-08	yes
ENSGALG00000007349	RASL12	70	26	91	72	79	159	76	66	213	156	-1.33405	0.000344331	0.00177233	yes
ENSGALG00000007361	SST	24	37	22	40	109	367	120	31	16	24	-1.44825	0.00781993	0.0230204	yes
ENSGALG00000007371	IGDCC3	252	201	153	255	298	111	53	106	88	81	1.10122	7.54e-07	1.14e-05	yes
ENSGALG00000007426	MKX	148	149	118	125	163	239	290	235	453	278	-1.45081	1.08e-09	5.26e-08	yes
ENSGALG00000007511	ITGB2	455	356	373	451	466	527	554	1506	1000	510	-1.30988	7.89e-06	7.86e-05	yes
ENSGALG00000007515	SFRP5	102	61	128	103	126	99	263	171	111	191	-1.0197	0.00813591	0.0237596	yes
ENSGALG00000007582	DPYSL3	717	712	833	922	937	1092	2198	1234	2141	1964	-1.43788	1.06e-07	2.29e-06	yes
ENSGALG00000007646	ENSGALG00000007646	653	831	1049	798	1797	1771	2143	1433	2231	2773	-1.36315	1.82e-07	3.55e-06	yes
ENSGALG00000007666	KCNIP2	106	126	162	272	132	82	26	61	11	57	1.51495	7.19e-07	1.1e-05	yes
ENSGALG00000007668	BMP7	177	142	227	320	321	502	376	430	255	388	-1.01679	1.45e-08	4.5e-07	yes
ENSGALG00000007669	EGR1	195	307	204	302	347	733	1143	493	754	1067	-1.96775	3.29e-13	5.86e-11	yes
ENSGALG00000007710	ENSGALG00000007710	185	192	222	119	282	333	892	289	593	731	-1.86225	2.53e-07	4.64e-06	yes
ENSGALG00000007712	MYO1B	730	698	902	852	1250	1205	1820	909	1834	1555	-1.09207	1.82e-05	0.000157133	yes
ENSGALG00000007713	CD300LG	70	32	45	33	62	83	99	297	124	149	-1.94163	2.44e-07	4.52e-06	yes
ENSGALG00000007819	PDZRN3	194	166	240	183	199	326	713	320	708	534	-1.77899	6.4e-08	1.5e-06	yes
ENSGALG00000007839	NCAM1	1425	789	1134	1079	1264	2098	4646	1829	2706	3101	-1.6837	4.39e-08	1.11e-06	yes
ENSGALG00000007867	SLC9A5	60	58	78	51	82	110	121	117	125	104	-1.13618	2.8e-05	0.000224992	yes
ENSGALG00000007905	LAMB1	3363	3022	5811	3812	5585	5577	9149	6376	10738	10214	-1.32783	6.59e-08	1.53e-06	yes
ENSGALG00000008014	CEBPB	168	69	136	99	155	409	217	343	318	325	-1.65207	4.85e-10	2.71e-08	yes
ENSGALG00000008022	TAPBP	364	151	290	242	331	535	643	930	579	598	-1.56967	1.34e-06	1.83e-05	yes
ENSGALG00000008060	PRKAR2B	56	41	76	45	76	100	80	87	123	112	-1.09625	6.4e-06	6.64e-05	yes
ENSGALG00000008121	CYP17A1	9253	8665	22382	13948	20807	8478	2422	9010	2085	7169	1.12969	0.000419434	0.00208193	yes
ENSGALG00000008127	SPI1	138	68	98	128	149	288	359	942	520	281	-2.38771	3.3e-12	4.03e-10	yes
ENSGALG00000008179	NT5C2	575	518	683	675	850	926	1090	863	1337	1190	-1.06495	4.54e-07	7.53e-06	yes
ENSGALG00000008193	RELN	915	1157	999	821	1211	1017	4629	1498	2556	2663	-1.65237	8.32e-07	1.24e-05	yes
ENSGALG00000008206	TESC	509	534	835	457	403	281	128	258	114	190	1.25654	2.11e-09	9.26e-08	yes
ENSGALG00000008237	GRAMD2B	349	500	362	445	594	637	827	491	745	918	-1.02281	4.76e-06	5.2e-05	yes
ENSGALG00000008270	CALHM2	133	102	110	102	156	167	333	180	321	323	-1.49391	1.37e-07	2.82e-06	yes
ENSGALG00000008281	NEURL1	132	107	95	123	107	215	467	255	350	422	-1.94477	1.23e-10	8.76e-09	yes
ENSGALG00000008283	CYP2AB1	16	15	78	19	21	133	29	365	1139	2181	-5.0267	8.34e-07	1.24e-05	yes
ENSGALG00000008306	FGL2	768	358	346	361	572	687	792	1149	1019	992	-1.26968	1.99e-06	2.55e-05	yes
ENSGALG00000008340	FES	55	19	28	25	28	67	126	185	136	106	-2.33154	3.43e-09	1.38e-07	yes
ENSGALG00000008346	CASP18	59	31	35	45	43	96	85	139	161	115	-1.8227	4.12e-11	3.52e-09	yes
ENSGALG00000008359	CD248	115	83	128	112	230	222	362	301	378	472	-1.7362	1.66e-07	3.31e-06	yes
ENSGALG00000008382	GNAI1	1667	2028	1488	1783	1960	2169	2190	1510	4972	4048	-1.11066	4.27e-05	0.000317923	yes
ENSGALG00000008393	CREB3L1	409	300	435	272	357	627	952	689	1351	1212	-1.79963	3.2e-08	8.56e-07	yes
ENSGALG00000008439	CD36	127	129	218	96	367	673	535	464	1189	925	-2.38879	2.56e-10	1.61e-08	yes
ENSGALG00000008445	SLC24A3	359	355	476	376	473	585	1367	464	2522	1851	-2.14755	2.73e-07	4.92e-06	yes
ENSGALG00000008486	CACNA2D1	837	1039	1207	1346	1868	1760	3430	1544	3404	3014	-1.45018	8.49e-06	8.33e-05	yes
ENSGALG00000008497	SLC38A2	3243	4296	3209	3825	5302	5251	6645	3606	12338	9532	-1.29742	2.33e-05	0.000193283	yes
ENSGALG00000008537	EPHB3	296	292	414	306	381	441	999	466	486	966	-1.31904	2.82e-06	3.39e-05	yes
ENSGALG00000008544	SLC8A1	163	130	237	206	301	387	629	422	622	515	-1.68272	5.97e-07	9.45e-06	yes
ENSGALG00000008589	GPR1	807	1484	1385	1246	1847	1722	2294	1364	3499	2274	-1.1058	0.000149363	0.000895177	yes
ENSGALG00000008621	NRP2	1332	1354	1951	1701	1997	2577	4903	2760	2609	3681	-1.32471	1.6e-05	0.00014101	yes
ENSGALG00000008632	ACSS1	135	209	234	237	314	365	543	329	352	329	-1.10902	1.26e-06	1.74e-05	yes
ENSGALG00000008676	RRBP1	524	420	668	490	584	672	1092	832	1170	1195	-1.23406	2.78e-07	5e-06	yes
ENSGALG00000008701	XDH	2016	2100	1756	2698	2579	1177	580	1187	341	928	1.15542	9.48e-07	1.38e-05	yes
ENSGALG00000008716	FLRT3	360	250	356	508	505	617	686	536	637	742	-1.04024	3.96e-07	6.74e-06	yes
ENSGALG00000008727	ENSGALG00000008727	52	37	46	57	63	184	276	70	1425	882	-3.93133	6.01e-08	1.43e-06	yes
ENSGALG00000008747	ITGA8	2598	2375	2354	1844	2701	2869	6971	2981	19408	13738	-2.37141	1.61e-06	2.13e-05	yes
ENSGALG00000008752	ENSGALG00000008752	70	78	82	92	89	117	157	45	420	303	-1.75263	2.11e-05	0.000178207	yes
ENSGALG00000008850	TTLL7	413	384	459	447	567	611	726	372	1243	1166	-1.22959	1.22e-05	0.000112683	yes
ENSGALG00000008890	ADGRL4	270	393	328	346	654	536	993	575	705	889	-1.24767	1.44e-07	2.94e-06	yes
ENSGALG00000008907	PLCB4	166	205	220	225	308	391	830	281	428	440	-1.43431	1.88e-06	2.43e-05	yes
ENSGALG00000008910	ENSGALG00000008910	73	90	85	97	102	45	15	23	31	26	1.38738	3.58e-07	6.21e-06	yes
ENSGALG00000008947	PAK5	672	884	859	1188	1331	413	150	133	97	214	2.05497	7.75e-17	4.48e-14	yes
ENSGALG00000008980	VWA2	249	333	392	216	166	77	55	96	32	54	1.86354	3.2e-12	3.93e-10	yes
ENSGALG00000009036	GANC	195	257	276	225	269	455	475	396	483	511	-1.24554	3.64e-15	1.28e-12	yes
ENSGALG00000009134	CTTNBP2	350	499	508	546	529	858	1230	737	797	986	-1.25116	1.3e-09	6.14e-08	yes
ENSGALG00000009135	PLEKHA3	4956	4664	3394	4804	5068	2556	1570	1655	1534	2010	1.01459	5.61e-10	3.06e-08	yes
ENSGALG00000009149	ENSGALG00000009149	100	82	80	121	81	89	175	134	256	252	-1.33606	8.88e-06	8.62e-05	yes
ENSGALG00000009219	C3H1orf95	24	20	21	16	23	40	113	34	160	143	-2.624	2.65e-07	4.8e-06	yes
ENSGALG00000009239	TLR2B	63	36	80	49	61	117	156	204	196	145	-1.84106	9.4e-12	9.83e-10	yes
ENSGALG00000009266	FGA	229	169	155	321	151	43	34	30	43	77	1.86675	3.18e-08	8.52e-07	yes
ENSGALG00000009304	RAB11FIP2	810	761	916	865	982	1211	1650	1067	1780	1636	-1.11097	4.68e-07	7.72e-06	yes
ENSGALG00000009308	CNIH3	114	163	143	292	218	97	52	90	42	89	1.04283	3.03e-05	0.000239767	yes
ENSGALG00000009360	CAPN2	76	67	81	63	116	157	356	241	418	300	-2.25298	2.38e-12	3.08e-10	yes
ENSGALG00000009388	SUSD4	734	866	508	987	836	401	243	216	218	224	1.30848	1.77e-17	1.22e-14	yes
ENSGALG00000009415	SMOC1	447	387	459	642	704	651	1186	586	1223	570	-1.07542	0.000315143	0.00164991	yes
ENSGALG00000009422	RGS10	748	831	693	871	1783	1591	1553	1124	2494	1649	-1.15131	6.54e-06	6.76e-05	yes
ENSGALG00000009476	CDK6	3215	3104	3489	3368	3109	6354	11312	5039	9112	8749	-1.66659	3.27e-10	1.98e-08	yes
ENSGALG00000009479	ENSGALG00000009479	141	40	28	44	47	196	104	258	421	56	-2.1442	1.32e-05	0.000119583	yes
ENSGALG00000009512	TFPI2	6204	3739	3662	5300	5000	5955	6291	4953	17170	17453	-1.4887	3.52e-06	4.07e-05	yes
ENSGALG00000009523	CNTN1	97	84	127	91	142	192	545	203	321	308	-1.90518	1.97e-05	0.000168243	yes
ENSGALG00000009538	ENSGALG00000009538	5802	8525	6814	4348	6464	3842	1464	2769	1581	2730	1.13594	9.32e-09	3.11e-07	yes
ENSGALG00000009562	PLEK2	14	15	6	14	9	31	42	24	326	208	-3.8833	4.58e-10	2.6e-08	yes
ENSGALG00000009594	RARRES1	331	461	276	334	645	629	1189	701	1006	1308	-1.59314	1.57e-08	4.8e-07	yes
ENSGALG00000009595	TWF1	1892	971	1723	1312	2017	2086	2581	1246	4192	3186	-1.1208	0.000484056	0.00234323	yes
ENSGALG00000009596	TMEM117	27	25	52	50	76	154	92	96	67	59	-1.3192	0.00684708	0.0206621	yes
ENSGALG00000009626	THBS1	2823	3595	3580	4322	5672	4403	7660	4802	17319	6903	-1.48213	3.03e-06	3.6e-05	yes
ENSGALG00000009628	ENSGALG00000009628	166	92	97	128	103	139	301	123	429	255	-1.48297	1.26e-05	0.000115364	yes
ENSGALG00000009641	COL1A2	11469	9096	18459	8304	13809	30865	91391	36332	126191	107292	-3.07306	3.86e-09	1.51e-07	yes
ENSGALG00000009650	ENSGALG00000009650	1284	1562	1748	1550	1672	2457	5974	2301	10121	6842	-2.23717	3.38e-09	1.36e-07	yes
ENSGALG00000009652	USH2A	2554	2712	1957	3385	2726	1428	813	1053	606	1107	1.1477	8.14e-12	8.87e-10	yes
ENSGALG00000009670	SGCE	570	740	599	820	861	914	1441	834	2572	1953	-1.49969	6.42e-08	1.5e-06	yes
ENSGALG00000009686	PPP1R9A	206	138	237	210	243	282	512	415	499	457	-1.42376	1.05e-07	2.26e-06	yes
ENSGALG00000009698	SLC38A1	578	500	588	580	741	1018	1489	853	2479	2162	-1.80111	5.58e-09	2.07e-07	yes
ENSGALG00000009719	PCDH10	199	161	167	161	99	143	324	72	342	362	-1.01768	0.0195614	0.0485161	yes
ENSGALG00000009730	SLC38A4	136	64	142	207	57	86	297	128	633	612	-1.94745	0.000939832	0.00403073	yes
ENSGALG00000009737	TAC1	303	460	106	659	329	182	110	119	111	97	1.28089	0.000120788	0.000750827	yes
ENSGALG00000009739	AMIGO2	51	62	75	71	131	174	191	93	128	129	-1.20542	0.000199146	0.00113235	yes
ENSGALG00000009759	SLC16A7	111	180	237	120	264	448	269	193	359	373	-1.15368	4.61e-06	5.06e-05	yes
ENSGALG00000009830	MGAT4D	92	153	146	97	132	42	47	46	36	26	1.34873	1.19e-05	0.000110277	yes
ENSGALG00000009865	RNF150	332	348	406	454	503	439	894	481	635	833	-1.03686	3.03e-06	3.6e-05	yes
ENSGALG00000009870	IL15	74	83	61	75	134	139	166	241	172	153	-1.36401	1.79e-06	2.34e-05	yes
ENSGALG00000009920	COCH	120	192	191	115	160	102	46	27	35	64	1.26658	4.91e-06	5.33e-05	yes
ENSGALG00000009947	PLEKHH2	388	302	328	402	572	719	1354	582	1061	696	-1.52375	6.31e-07	9.87e-06	yes
ENSGALG00000010010	RHOQ	51	38	37	47	60	125	171	149	330	224	-2.48352	7.3e-17	4.33e-14	yes
ENSGALG00000010013	EDNRA	2083	1919	1390	1849	2555	2337	5918	2069	5851	4850	-1.48964	4.21e-05	0.000313908	yes
ENSGALG00000010046	FAM177A1	752	791	810	1058	898	1078	1529	985	1834	1547	-1.059	1.05e-07	2.27e-06	yes
ENSGALG00000010098	SLC6A9	97	64	107	124	108	169	206	158	135	203	-1.11606	4.34e-07	7.27e-06	yes
ENSGALG00000010108	ENSGALG00000010108	160	125	104	159	282	331	311	227	190	344	-1.06207	2.6e-05	0.000211764	yes
ENSGALG00000010133	PTCH2	46	62	129	71	85	105	166	160	100	138	-1.08721	0.010941	0.0302171	yes
ENSGALG00000010137	ENSGALG00000010137	165	341	437	610	419	178	76	131	70	125	1.49079	2.61e-06	3.18e-05	yes
ENSGALG00000010145	MDGA1	399	319	334	455	447	198	134	211	95	165	1.00521	2.57e-06	3.14e-05	yes
ENSGALG00000010156	DOCK8	270	267	338	407	478	490	622	898	682	410	-1.17325	7.43e-07	1.13e-05	yes
ENSGALG00000010186	CAPN11	1994	1611	2241	1894	1979	2335	3734	2578	3622	3871	-1.07532	6.12e-08	1.44e-06	yes
ENSGALG00000010198	TPH2	680	581	618	670	884	305	147	258	161	368	1.20146	2.16e-09	9.41e-08	yes
ENSGALG00000010200	TRHDE	466	698	518	596	317	816	2476	764	4440	2786	-2.53434	8.78e-06	8.55e-05	yes
ENSGALG00000010203	ENSGALG00000010203	148	119	140	102	145	150	351	219	178	205	-1.08514	0.000368931	0.00187635	yes
ENSGALG00000010221	ZSWIM5	647	586	913	801	825	899	1742	874	1336	1546	-1.11523	8.46e-06	8.31e-05	yes
ENSGALG00000010224	GLIPR1L	55	18	53	43	49	62	148	168	168	106	-1.95221	5.65e-06	6e-05	yes
ENSGALG00000010232	VRTN	6479	4763	3899	7260	5589	3105	1466	2295	1085	2275	1.20337	7.5e-09	2.6e-07	yes
ENSGALG00000010258	LTBP2	534	363	691	684	846	956	1586	730	1287	1475	-1.31236	4.23e-07	7.11e-06	yes
ENSGALG00000010343	TSPAN1	349	101	106	50	176	40	30	14	27	13	2.38577	2.26e-05	0.000188367	yes
ENSGALG00000010346	TGFB3	796	582	927	620	586	1228	2695	1248	2582	2519	-1.90436	6.25e-09	2.27e-07	yes
ENSGALG00000010352	ARHGEF26	637	842	963	626	1020	1633	1100	1204	1405	1378	-1.02165	5.49e-10	3e-08	yes
ENSGALG00000010402	HPGDS	488	526	325	408	456	627	589	803	719	915	-1.03731	6.11e-06	6.39e-05	yes
ENSGALG00000010412	WWTR1	181	163	193	287	423	266	493	326	630	524	-1.24481	4.51e-05	0.000332087	yes
ENSGALG00000010448	LTBP1	5151	4290	4632	5086	4915	9916	14697	9077	12152	12484	-1.61434	3.97e-14	9.22e-12	yes
ENSGALG00000010469	CYP4B7	179	135	129	153	104	81	50	51	40	60	1.04931	0.000102112	0.00065454	yes
ENSGALG00000010473	PDZK1IP1	420	458	316	612	314	209	98	197	56	155	1.32614	2.4e-08	6.79e-07	yes
ENSGALG00000010490	DPYSL4	704	819	630	1252	1267	198	155	536	77	437	1.45908	8.13e-05	0.000541742	yes
ENSGALG00000010537	CDKN2C	33	35	33	32	30	48	137	65	238	150	-2.37606	2.31e-07	4.32e-06	yes
ENSGALG00000010551	CDC42EP3	712	859	728	656	815	1442	1490	1192	1670	1568	-1.29031	7.39e-15	2.39e-12	yes
ENSGALG00000010583	VIT	44	45	39	42	53	102	379	210	213	164	-2.63064	2.28e-14	6.17e-12	yes
ENSGALG00000010589	FLRT2	364	341	380	386	384	656	1215	650	870	960	-1.57378	6.06e-08	1.44e-06	yes
ENSGALG00000010595	GPR65	39	43	29	38	47	78	125	274	165	120	-2.30149	1.17e-10	8.45e-09	yes
ENSGALG00000010633	GPX7	134	96	92	124	135	176	393	220	505	483	-1.99233	7.74e-08	1.74e-06	yes
ENSGALG00000010645	ENPP6	121	153	102	153	134	243	317	142	269	327	-1.30049	5.76e-07	9.18e-06	yes
ENSGALG00000010794	MEOX2	146	123	99	103	158	148	480	208	386	382	-1.72255	4.42e-07	7.38e-06	yes
ENSGALG00000010801	TMEM61	10	10	14	9	21	45	108	58	91	104	-3.03007	1.21e-11	1.21e-09	yes
ENSGALG00000010843	GPR137B	146	190	156	255	236	300	389	409	377	354	-1.24152	1.36e-08	4.25e-07	yes
ENSGALG00000010857	DAB1	93	101	112	112	177	262	424	134	57	99	-1.01847	0.00341332	0.0116565	yes
ENSGALG00000010881	ASB2	63	100	114	99	116	111	181	111	239	141	-1.0516	0.000217281	0.00121749	yes
ENSGALG00000010901	ENSGALG00000010901	1662	1702	1782	2199	1759	1129	803	824	527	464	1.00103	0.00570523	0.0178281	yes
ENSGALG00000010924	NFIA	1551	1336	1502	1816	2047	2169	3250	2131	3088	3947	-1.16895	4.48e-07	7.46e-06	yes
ENSGALG00000010935	PTPRQ	204	474	316	359	137	247	59	168	29	121	1.08002	0.00866309	0.025048	yes
ENSGALG00000010953	KANK4	263	255	428	343	448	431	849	436	484	536	-1.00505	0.000575879	0.00270486	yes
ENSGALG00000010974	GSC	66	90	113	154	119	29	5	33	17	6	2.304	5.49e-07	8.83e-06	yes
ENSGALG00000010986	GNG4	106	89	71	116	123	21	55	44	36	40	1.0188	0.00192036	0.00727788	yes
ENSGALG00000010998	EFCAB7	2037	1284	1031	2688	3109	675	390	620	279	581	1.71201	6.71e-09	2.39e-07	yes
ENSGALG00000011005	KCNK1	246	359	362	412	438	618	795	422	1372	1570	-1.76594	3.21e-08	8.57e-07	yes
ENSGALG00000011019	ROR1	625	512	550	873	775	872	1562	863	1470	1680	-1.31629	3.46e-06	4.02e-05	yes
ENSGALG00000011086	ACTA1	340	248	429	270	440	2299	14029	3447	30512	16636	-5.73288	4.64e-13	7.74e-11	yes
ENSGALG00000011094	PDE4B	41	46	61	46	113	231	236	145	245	210	-2.14447	2.35e-13	4.37e-11	yes
ENSGALG00000011099	FAP	211	244	194	293	290	438	1208	626	923	705	-2.04611	2.27e-11	2.13e-09	yes
ENSGALG00000011132	RBMS1	618	499	560	793	805	860	1222	831	1192	1257	-1.06485	1e-07	2.17e-06	yes
ENSGALG00000011153	LY75	1070	846	1134	1046	1348	1981	2948	2258	2551	2379	-1.49863	2.78e-14	7.07e-12	yes
ENSGALG00000011164	ENSGALG00000011164	405	277	318	339	566	638	1210	766	1277	1062	-1.75352	2.56e-09	1.08e-07	yes
ENSGALG00000011166	ENSGALG00000011166	886	838	593	849	904	435	264	409	184	373	1.0287	5.73e-08	1.38e-06	yes
ENSGALG00000011189	DYNLT2	751	890	489	829	1208	373	280	259	187	304	1.28385	3.37e-09	1.36e-07	yes
ENSGALG00000011200	THBS2	3269	3199	3906	3092	2479	4850	8211	5520	7867	6087	-1.37507	4.34e-06	4.82e-05	yes
ENSGALG00000011214	SERPINH1	12756	9062	11417	11116	12687	14697	17240	14783	27555	25146	-1.15694	9.98e-06	9.49e-05	yes
ENSGALG00000011227	CDS1	341	541	231	486	484	256	134	158	98	218	1.00998	1.64e-05	0.000143337	yes
ENSGALG00000011250	ASIC4	128	96	196	164	135	206	249	245	129	360	-1.01582	0.00120787	0.004967	yes
ENSGALG00000011271	LUM	903	481	408	529	869	1426	5885	2227	5647	4270	-3.00882	9.39e-13	1.39e-10	yes
ENSGALG00000011274	DCN	4958	3959	3758	3565	7380	8648	24093	11175	31934	28901	-2.54627	3.43e-12	4.16e-10	yes
ENSGALG00000011281	SGO1	3462	4265	3126	5024	4056	2618	1283	1757	987	1628	1.0123	1.12e-08	3.62e-07	yes
ENSGALG00000011294	THRB	27	34	50	41	97	84	59	48	145	93	-1.16939	0.00268248	0.00958329	yes
ENSGALG00000011306	DES	2069	941	2189	1358	1473	5832	25021	6954	51398	35203	-4.37745	4.86e-10	2.71e-08	yes
ENSGALG00000011324	ENSGALG00000011324	33	17	30	30	42	32	25	85	65	52	-1.10933	0.00100738	0.00428005	yes
ENSGALG00000011328	GLB1L	182	130	203	162	314	297	334	322	289	427	-1.0737	2.35e-08	6.67e-07	yes
ENSGALG00000011355	WNT10A	300	229	439	322	233	124	52	148	29	90	1.5522	2.71e-08	7.54e-07	yes
ENSGALG00000011414	AMDHD1	447	422	359	648	530	254	165	184	113	194	1.12276	5.43e-08	1.32e-06	yes
ENSGALG00000011446	TNFAIP2	374	467	449	451	869	871	1564	1201	1080	1134	-1.51826	7.82e-09	2.68e-07	yes
ENSGALG00000011450	ENSGALG00000011450	25	18	28	4	31	19	54	18	45	51	-1.16941	0.0173866	0.0442081	yes
ENSGALG00000011459	ENSGALG00000011459	40	35	43	26	51	90	78	39	49	66	-1.00905	5.83e-05	0.000410887	yes
ENSGALG00000011481	GPD1L	282	287	429	308	415	494	663	461	733	581	-1.12127	5.34e-08	1.3e-06	yes
ENSGALG00000011549	ANKS1B	133	204	184	329	344	453	331	467	311	420	-1.04678	6.09e-08	1.44e-06	yes
ENSGALG00000011565	TDRD9	654	657	411	952	856	476	177	327	166	313	1.01903	1.27e-05	0.000115918	yes
ENSGALG00000011566	GYPC	144	148	179	249	209	267	380	254	330	314	-1.08568	1.03e-06	1.48e-05	yes
ENSGALG00000011630	GLI2	1037	986	1245	1054	1195	1832	2510	1474	2069	2704	-1.26838	2.74e-08	7.61e-07	yes
ENSGALG00000011635	TFCP2L1	1310	840	950	1422	1409	516	332	516	177	666	1.16594	1.69e-08	5.08e-07	yes
ENSGALG00000011663	FNDC1	1196	905	962	1140	952	3203	9711	2995	19794	12065	-3.64108	1.35e-12	1.89e-10	yes
ENSGALG00000011692	CDCA4	511	567	628	426	558	705	1079	562	976	937	-1.00131	2.17e-05	0.000182554	yes
ENSGALG00000011708	MYLK	4560	5046	5663	3576	4885	14301	44451	12119	73853	42702	-3.4001	1.17e-07	2.48e-06	yes
ENSGALG00000011740	MGP	145	222	76	422	273	389	1044	970	1143	582	-2.2794	1.1e-09	5.3e-08	yes
ENSGALG00000011813	HEG1	400	445	523	606	665	691	1660	846	2312	1985	-1.90823	6.71e-09	2.39e-07	yes
ENSGALG00000011816	ENGASE	123	62	165	167	126	131	197	189	235	295	-1.05307	0.000238185	0.00131328	yes
ENSGALG00000011855	RHOJ	128	220	212	267	267	242	656	330	454	520	-1.38298	3.48e-05	0.000268564	yes
ENSGALG00000011858	KCNH5	369	582	461	615	515	151	107	120	127	173	1.60275	7.64e-11	5.87e-09	yes
ENSGALG00000011865	SMTN	477	501	627	534	484	1099	3189	1065	4908	3624	-2.81135	7.42e-12	8.17e-10	yes
ENSGALG00000011872	ENSGALG00000011872	84	86	106	61	130	136	126	196	146	178	-1.0529	2.28e-06	2.85e-05	yes
ENSGALG00000011885	ANXA5	2745	2876	2772	2552	4755	4527	5674	3682	6341	5269	-1.05572	1.97e-06	2.52e-05	yes
ENSGALG00000011902	TAGLN	1598	1164	1678	695	697	4386	20880	7367	47154	42873	-4.78032	1.99e-09	8.83e-08	yes
ENSGALG00000011982	PDE5A	2131	2354	2676	2300	2335	2436	3957	2766	5580	3944	-1.03642	8.58e-06	8.39e-05	yes
ENSGALG00000011994	SYNPO2	1860	1906	1374	2075	2130	2359	5819	2594	6776	6836	-1.76649	3.51e-07	6.11e-06	yes
ENSGALG00000011998	SEC24D	1148	1085	1006	1645	1289	1553	2168	1874	2617	2867	-1.19928	1.51e-08	4.66e-07	yes
ENSGALG00000012044	ANK2	639	955	1132	1339	1575	2205	4242	1759	2960	2594	-1.66299	1.14e-09	5.46e-08	yes
ENSGALG00000012061	ENSGALG00000012061	53	71	35	54	77	83	206	95	225	160	-1.7961	4.62e-06	5.08e-05	yes
ENSGALG00000012111	TMEM37	1266	1335	1596	1788	1391	257	476	680	423	483	1.33185	1.67e-05	0.00014628	yes
ENSGALG00000012181	RRH	167	67	52	144	151	89	46	30	14	27	1.26267	0.00220623	0.00815876	yes
ENSGALG00000012185	PLA2G12A	41	45	52	40	36	81	160	90	164	147	-1.93856	3.4e-09	1.37e-07	yes
ENSGALG00000012186	CASP6	184	199	199	173	265	286	384	246	406	333	-1.04814	0.000174395	0.00101942	yes
ENSGALG00000012200	GCH1	33	30	24	18	149	549	364	83	25	51	-2.31924	0.000411432	0.00205389	yes
ENSGALG00000012211	PDLIM5	683	811	786	879	983	1288	2021	1309	2316	2234	-1.50915	3.83e-09	1.5e-07	yes
ENSGALG00000012222	RAP1GDS1	744	824	996	849	875	1520	1374	1167	1765	1509	-1.10427	8.56e-10	4.29e-08	yes
ENSGALG00000012265	MICALL1	871	530	812	621	671	901	1184	1032	1554	1702	-1.19851	5.12e-07	8.37e-06	yes
ENSGALG00000012290	SOX10	73	43	117	72	115	137	448	173	176	137	-1.72098	1e-05	9.51e-05	yes
ENSGALG00000012298	SLC39A8	503	985	687	1044	696	366	177	278	168	231	1.41441	7.07e-11	5.5e-09	yes
ENSGALG00000012317	ENSGALG00000012317	741	939	802	1113	1190	479	315	443	240	401	1.06637	2.69e-07	4.87e-06	yes
ENSGALG00000012345	UST	333	491	406	416	538	651	897	543	1467	1014	-1.44837	2.33e-07	4.36e-06	yes
ENSGALG00000012367	TRIM9	134	68	94	94	95	135	152	105	264	355	-1.39589	1.14e-06	1.6e-05	yes
ENSGALG00000012374	FRMD6	176	154	239	228	247	351	807	374	872	769	-1.99021	4.89e-10	2.72e-08	yes
ENSGALG00000012377	HNMT	243	170	213	196	194	325	120	138	829	440	-1.25546	0.00114776	0.00476807	yes
ENSGALG00000012412	MTHFD1L	766	627	817	830	815	891	1358	741	2343	1678	-1.2518	2.79e-06	3.36e-05	yes
ENSGALG00000012425	FERMT2	1433	1327	2258	1498	1651	1845	3350	1804	4717	4442	-1.35639	1.38e-06	1.87e-05	yes
ENSGALG00000012454	CYTH4	58	39	101	70	88	154	192	306	213	185	-1.89821	8.05e-10	4.11e-08	yes
ENSGALG00000012456	RAC2	78	50	66	95	87	111	131	450	249	150	-1.8887	1.29e-06	1.78e-05	yes
ENSGALG00000012464	SOUL	228	104	108	104	214	263	177	229	312	616	-1.37318	2.59e-05	0.000211312	yes
ENSGALG00000012541	MB	140	194	80	190	110	86	37	59	24	40	1.30225	0.00144065	0.00574957	yes
ENSGALG00000012594	NTRK2	221	126	129	138	158	291	614	300	779	680	-2.15684	3.5e-10	2.07e-08	yes
ENSGALG00000012623	CFC1	217	162	124	233	178	194	451	132	520	451	-1.32431	0.000452711	0.00221494	yes
ENSGALG00000012659	CKAP4	989	1295	1466	1217	1258	1590	1851	1566	2763	2686	-1.09666	5.08e-06	5.49e-05	yes
ENSGALG00000012691	ALDH1L2	381	285	185	262	273	259	432	297	2226	1332	-2.14584	2.36e-05	0.000195047	yes
ENSGALG00000012700	RNF182	239	238	195	422	265	42	24	76	33	19	2.50017	2.54e-10	1.6e-08	yes
ENSGALG00000012710	NCS1	35	13	22	14	42	116	156	73	825	489	-4.16266	8.56e-12	9.24e-10	yes
ENSGALG00000012715	CAP2	855	833	1049	1142	924	1577	2589	1179	5374	3902	-2.01069	3.25e-08	8.66e-07	yes
ENSGALG00000012755	IGF-I	221	169	209	172	189	385	577	202	688	579	-1.69919	3.19e-06	3.74e-05	yes
ENSGALG00000012761	DRAM1	40	15	12	22	41	116	105	302	167	147	-3.01175	2.43e-14	6.3e-12	yes
ENSGALG00000012766	ENSGALG00000012766	213	181	112	237	233	308	411	237	415	366	-1.18432	8.84e-07	1.3e-05	yes
ENSGALG00000012792	HIPK2	784	565	750	1029	1141	1812	1660	1468	1457	1716	-1.24942	5.61e-09	2.07e-07	yes
ENSGALG00000012801	LY86	135	37	47	59	96	350	513	356	640	568	-3.04895	9.07e-19	9.23e-16	yes
ENSGALG00000012802	F13A1	1279	1105	857	788	673	2347	7777	6855	7404	4051	-2.95808	3.29e-06	3.85e-05	yes
ENSGALG00000012812	SVOPL	116	80	156	168	228	77	26	50	27	80	1.25855	1.22e-05	0.000112677	yes
ENSGALG00000012814	PXDC1	237	368	385	251	437	444	872	396	1779	986	-1.83396	3.66e-07	6.3e-06	yes
ENSGALG00000012827	RIPK1	266	234	296	249	354	387	492	462	473	527	-1.07329	6.81e-08	1.57e-06	yes
ENSGALG00000012847	ENSGALG00000012847	75	45	23	77	34	80	110	28	138	172	-1.40407	0.000833801	0.00364723	yes
ENSGALG00000012906	CDH20	122	123	111	156	217	120	190	137	605	331	-1.36406	0.000381452	0.00192902	yes
ENSGALG00000012921	ETV6	370	341	361	506	485	640	841	705	613	759	-1.11591	3.91e-10	2.27e-08	yes
ENSGALG00000012934	BICD1	967	956	698	833	594	471	288	314	184	294	1.13901	9.54e-07	1.38e-05	yes
ENSGALG00000012941	ENSGALG00000012941	653	657	773	775	455	354	197	284	172	249	1.13912	2.2e-08	6.3e-07	yes
ENSGALG00000012973	ESR1	284	281	232	449	315	351	592	412	589	495	-1.01171	7.17e-05	0.000488574	yes
ENSGALG00000012975	IQSEC3	108	75	78	53	67	114	154	94	154	202	-1.22647	0.000340761	0.00175734	yes
ENSGALG00000013002	DAP	1180	1737	1760	1335	1567	2271	2637	2232	2987	2988	-1.12225	5.26e-08	1.29e-06	yes
ENSGALG00000013005	SNRNP48	1222	1262	1043	1307	1478	572	403	456	362	519	1.16088	5.1e-24	1.67e-20	yes
ENSGALG00000013007	ENSGALG00000013007	396	352	66	170	122	137	60	63	55	93	1.22792	0.00666251	0.0202193	yes
ENSGALG00000013022	CACNA1C	781	943	1264	1238	1351	1710	3620	1650	4253	3967	-1.83466	7.82e-07	1.18e-05	yes
ENSGALG00000013072	AKR1B10	102	117	132	115	141	212	340	394	725	614	-2.29216	1.28e-15	5.58e-13	yes
ENSGALG00000013081	VWC2	164	106	174	125	84	231	411	152	311	383	-1.51584	8.96e-06	8.68e-05	yes
ENSGALG00000013086	IKZF1	71	33	36	82	69	116	91	341	217	89	-1.90904	3.41e-07	5.97e-06	yes
ENSGALG00000013097	SLC15A5	2209	3085	2477	4201	2892	2090	731	1178	740	1304	1.04966	7.81e-06	7.79e-05	yes
ENSGALG00000013124	FHOD3	816	783	733	996	995	947	1432	866	2073	1646	-1.06787	3.32e-05	0.000258415	yes
ENSGALG00000013135	GALNT1	965	1059	1360	990	1428	1831	2091	2163	2101	2202	-1.16737	1.31e-07	2.72e-06	yes
ENSGALG00000013149	MOCOS	749	554	534	1018	1416	382	300	315	277	259	1.15142	2.53e-06	3.1e-05	yes
ENSGALG00000013155	ENSGALG00000013155	98	94	82	99	251	467	343	111	104	95	-1.1155	0.00915964	0.0261245	yes
ENSGALG00000013218	C3AR1	37	16	26	35	27	185	161	301	214	161	-3.1805	6.68e-21	1.1e-17	yes
ENSGALG00000013232	RHBG	49	36	61	74	63	72	128	120	78	70	-1.06532	9.74e-05	0.000629596	yes
ENSGALG00000013239	ENSGALG00000013239	59	33	58	38	11	87	125	56	117	105	-1.61852	0.00235867	0.00863623	yes
ENSGALG00000013244	ABCC9	1401	1834	1525	1173	2753	2799	3065	1834	5362	5152	-1.43341	4.56e-05	0.000334763	yes
ENSGALG00000013268	ENSGALG00000013268	1086	1344	374	660	1483	507	291	408	311	366	1.11705	0.00116542	0.00482292	yes
ENSGALG00000013281	RSPH4A	336	283	216	371	302	835	372	799	251	497	-1.10969	0.00112461	0.00468336	yes
ENSGALG00000013414	PDLIM3	804	523	404	459	680	1338	4324	1403	8486	6520	-3.35405	3.07e-10	1.86e-08	yes
ENSGALG00000013535	CYP4V2	44	63	34	52	70	95	136	109	140	92	-1.47447	4.05e-07	6.88e-06	yes
ENSGALG00000013568	NR4A3	41	26	36	47	172	131	176	81	234	269	-1.86641	1.95e-05	0.000166429	yes
ENSGALG00000013603	MYCT1	30	23	20	45	63	45	80	82	99	107	-1.56389	1.11e-06	1.56e-05	yes
ENSGALG00000013625	ENSGALG00000013625	46	38	42	40	50	87	98	157	94	93	-1.60538	7.52e-11	5.82e-09	yes
ENSGALG00000013741	SYTL3	490	754	716	959	679	241	277	297	93	345	1.24121	0.000202653	0.00114788	yes
ENSGALG00000013775	CDH19	81	118	76	115	165	234	640	199	245	187	-1.81135	3.3e-05	0.000256939	yes
ENSGALG00000013795	HIVEP2	447	482	625	587	754	978	1461	992	1937	1687	-1.65862	6.57e-10	3.47e-08	yes
ENSGALG00000013803	ADGRG6	375	477	441	670	534	1249	1046	1362	1352	1482	-1.70798	5.28e-07	8.57e-06	yes
ENSGALG00000013814	IMPA2	57	123	87	62	87	138	194	139	478	331	-2.00767	3.08e-09	1.27e-07	yes
ENSGALG00000013817	SPIRE1	133	136	213	168	235	395	363	218	385	337	-1.27212	6.42e-10	3.41e-08	yes
ENSGALG00000013824	HECA	396	468	527	361	343	700	811	637	995	724	-1.2188	2.47e-07	4.55e-06	yes
ENSGALG00000013828	GALM	168	157	180	210	220	282	369	295	373	419	-1.23537	3.44e-08	9.1e-07	yes
ENSGALG00000013886	LDLRAD4	267	380	402	398	429	567	668	531	652	872	-1.13953	7.39e-07	1.12e-05	yes
ENSGALG00000013968	SGCB	573	452	571	594	588	959	1482	746	2112	1746	-1.71809	6.92e-10	3.62e-08	yes
ENSGALG00000013993	VNN1	577	857	734	593	783	1762	1146	2749	1459	1681	-1.59923	2.65e-11	2.43e-09	yes
ENSGALG00000014030	CFAP94	106	165	150	205	182	55	69	74	36	53	1.18359	2.33e-06	2.91e-05	yes
ENSGALG00000014042	SSPN	195	162	184	184	210	288	881	383	1388	1011	-2.4893	1.68e-10	1.14e-08	yes
ENSGALG00000014071	ITPR2	1791	1691	2220	2135	2059	2961	3130	2680	4987	4073	-1.20599	1.31e-08	4.12e-07	yes
ENSGALG00000014122	CYB5R1	1959	1857	2114	1861	2115	2613	3789	2003	3857	3321	-1.00386	3.6e-07	6.23e-06	yes
ENSGALG00000014144	CORIN	754	603	632	1097	719	1019	1050	982	3474	2101	-1.5947	1.4e-06	1.89e-05	yes
ENSGALG00000014182	ADORA2B	33	25	40	24	37	71	56	53	73	44	-1.21572	4.91e-07	8.07e-06	yes
ENSGALG00000014192	ATP10D	284	246	248	318	373	495	606	673	783	627	-1.47023	2.05e-10	1.34e-08	yes
ENSGALG00000014203	PARVG	87	56	117	64	118	224	196	235	231	184	-1.59609	9.62e-10	4.79e-08	yes
ENSGALG00000014213	PRR5	113	73	76	50	84	171	212	208	289	237	-1.82868	2.13e-10	1.38e-08	yes
ENSGALG00000014225	KCTD8	174	148	159	223	201	41	78	44	45	56	1.44246	5.91e-08	1.41e-06	yes
ENSGALG00000014228	SMC1B	474	638	302	584	322	208	120	196	89	215	1.23719	0.00248325	0.00901316	yes
ENSGALG00000014233	FBLN1	598	623	1024	878	1303	1208	2044	1822	1851	2059	-1.37984	9.41e-06	9.06e-05	yes
ENSGALG00000014277	RHOH	38	35	30	42	54	44	71	80	94	44	-1.1124	0.000204913	0.00115808	yes
ENSGALG00000014321	SMIM14	177	116	137	183	144	212	299	237	365	474	-1.40951	1.8e-07	3.53e-06	yes
ENSGALG00000014463	ACTN2	98	107	81	168	132	137	82	132	408	272	-1.2174	0.000364522	0.00185835	yes
ENSGALG00000014485	LDB2	180	186	156	214	302	307	475	277	581	508	-1.42426	1.15e-07	2.45e-06	yes
ENSGALG00000014508	CD38	43	40	48	57	89	68	95	97	111	106	-1.14431	0.000916147	0.00395296	yes
ENSGALG00000014509	BST1	113	114	147	161	247	235	373	231	389	334	-1.37381	8.51e-06	8.34e-05	yes
ENSGALG00000014561	PTPN6	191	113	201	157	229	272	448	699	562	346	-1.74278	6.56e-10	3.47e-08	yes
ENSGALG00000014585	ENSGALG00000014585	47	10	14	20	12	181	72	879	102	173	-4.0026	1.05e-06	1.5e-05	yes
ENSGALG00000014603	C1S	788	305	427	209	512	1426	2178	2572	2854	1632	-2.59079	5.88e-12	6.54e-10	yes
ENSGALG00000014616	MT3	16	8	13	12	6	16	38	16	13	14	-1.13518	0.0148043	0.0387201	yes
ENSGALG00000014645	MEF2C	83	57	85	110	128	165	227	230	211	254	-1.57589	6.59e-08	1.53e-06	yes
ENSGALG00000014659	C1R	434	230	322	177	453	641	877	858	947	565	-1.60952	3e-08	8.13e-07	yes
ENSGALG00000014674	CLSTN3	281	171	261	238	428	570	888	439	555	604	-1.49054	5.86e-08	1.4e-06	yes
ENSGALG00000014681	PCSK1	45	21	50	19	38	77	73	102	58	77	-1.44467	0.000446572	0.00219093	yes
ENSGALG00000014686	FBN2	772	597	824	793	705	1285	1650	1098	2151	1652	-1.44373	5.17e-05	0.000371099	yes
ENSGALG00000014689	FAM131B	112	109	124	73	102	225	245	166	111	146	-1.05726	0.000105295	0.000671519	yes
ENSGALG00000014726	RAB3C	46	30	31	25	50	189	190	65	106	145	-2.22531	4.3e-09	1.67e-07	yes
ENSGALG00000014734	ENSGALG00000014734	141	263	230	180	256	223	393	243	853	365	-1.37669	4.74e-05	0.000345074	yes
ENSGALG00000014751	ADAMTS6	484	372	415	351	374	477	1020	521	970	1275	-1.4376	7.05e-07	1.08e-05	yes
ENSGALG00000014754	ENSGALG00000014754	49	37	43	61	52	48	53	182	143	78	-1.42644	0.00327902	0.0112771	yes
ENSGALG00000014773	ERBIN	1200	1482	1661	1376	1579	2082	2395	1840	3543	2464	-1.11539	6.86e-08	1.57e-06	yes
ENSGALG00000014786	PIK3R1	800	727	786	902	946	1369	1691	1026	2752	1839	-1.43933	9.89e-09	3.25e-07	yes
ENSGALG00000014824	PTGER4	27	20	36	45	37	101	115	87	90	100	-1.90367	3.41e-15	1.21e-12	yes
ENSGALG00000014833	RPL37	1710	1296	1633	1435	1766	2295	3003	2023	3083	2988	-1.11195	8.84e-07	1.3e-05	yes
ENSGALG00000014835	C7	771	369	482	570	1113	2978	5139	2895	3437	2650	-2.73116	2.63e-12	3.33e-10	yes
ENSGALG00000014846	OXCT1	2559	2087	2436	2182	2761	4347	4613	3218	10139	8678	-1.73645	3.71e-10	2.17e-08	yes
ENSGALG00000014855	GHR	246	306	537	340	426	739	659	430	1084	696	-1.31878	4.87e-06	5.29e-05	yes
ENSGALG00000014857	ENSGALG00000014857	159	70	117	128	203	412	386	494	350	443	-1.93738	3.39e-11	2.97e-09	yes
ENSGALG00000014878	MAN1A1	243	355	389	285	434	974	678	699	622	671	-1.38673	1.16e-11	1.17e-09	yes
ENSGALG00000014923	ARHGEF28	449	428	598	552	661	1231	2415	945	3147	1734	-2.22328	4.52e-12	5.28e-10	yes
ENSGALG00000014934	HS3ST1	143	137	80	131	176	223	339	162	439	397	-1.59474	7.25e-07	1.11e-05	yes
ENSGALG00000014957	WDR1	2248	2725	2713	2467	2894	3766	4487	2883	7499	5008	-1.23037	2.43e-07	4.5e-06	yes
ENSGALG00000014970	FSTL1	6740	6627	8957	7104	9611	12132	14804	12579	25827	19598	-1.49392	5.89e-08	1.41e-06	yes
ENSGALG00000014971	SLC2A9	21	57	162	54	40	161	51	246	90	124	-1.25784	0.014414	0.0378896	yes
ENSGALG00000014980	ENSGALG00000014980	135	76	102	143	154	83	41	32	43	46	1.03201	0.000102706	0.000657162	yes
ENSGALG00000014983	F2R	55	85	83	102	120	173	161	83	152	177	-1.07258	8.6e-06	8.4e-05	yes
ENSGALG00000014995	PGM5	794	929	1090	935	1086	1463	5603	1452	5598	3841	-2.30513	1.33e-05	0.000120661	yes
ENSGALG00000014997	PLA1A	40	64	57	48	64	87	162	129	164	145	-1.68476	7.84e-09	2.68e-07	yes
ENSGALG00000015001	LAMA4	1151	1433	1931	1710	2650	1973	5107	2253	5303	4522	-1.50988	3.94e-06	4.45e-05	yes
ENSGALG00000015022	FYN	721	573	757	760	1021	1109	1774	1063	1617	1514	-1.24345	6.21e-07	9.75e-06	yes
ENSGALG00000015044	GTF3C6	253	333	209	360	258	120	106	99	86	120	1.11484	3.54e-10	2.08e-08	yes
ENSGALG00000015077	ARHGAP31	974	762	935	1018	1221	1624	2395	1555	2852	2312	-1.49648	4.15e-08	1.06e-06	yes
ENSGALG00000015101	BNC2	957	776	956	790	753	1280	1581	1010	1836	1865	-1.17282	5.56e-06	5.91e-05	yes
ENSGALG00000015110	FAM189A2	214	112	177	194	318	222	289	82	599	361	-1.02972	0.0131699	0.0351116	yes
ENSGALG00000015112	ZNF521	574	693	838	918	1235	1242	2269	1277	1792	1959	-1.36927	4.29e-07	7.19e-06	yes
ENSGALG00000015115	MAMDC2	181	91	222	217	224	275	853	270	1022	636	-2.13177	5.82e-07	9.26e-06	yes
ENSGALG00000015141	GDA	72	49	57	39	63	349	622	506	1823	788	-4.28939	1.51e-14	4.39e-12	yes
ENSGALG00000015148	ANXA1	366	220	215	495	299	645	1887	1051	2380	1830	-2.69612	1.31e-15	5.58e-13	yes
ENSGALG00000015152	BOC	818	570	929	729	789	1034	3127	1062	1700	1989	-1.57501	3.86e-07	6.59e-06	yes
ENSGALG00000015167	PRUNE2	586	627	1118	384	472	1940	5774	1546	13473	8064	-3.68854	8.79e-09	2.97e-07	yes
ENSGALG00000015177	GNAQ	302	341	314	282	399	504	993	496	5485	2264	-3.04608	9.49e-09	3.15e-07	yes
ENSGALG00000015193	CCDC80	2431	1205	1055	833	1726	2199	5265	2363	25113	13576	-3.1824	3.47e-07	6.07e-06	yes
ENSGALG00000015195	RPS15	1772	1276	1522	1433	1729	2304	2514	2205	2483	3142	-1.02726	4.3e-08	1.09e-06	yes
ENSGALG00000015208	ROR2	262	205	336	287	373	386	568	318	585	527	-1.06372	6.61e-05	0.000456098	yes
ENSGALG00000015253	COL8A1	75	53	62	53	89	260	637	175	1115	447	-3.4257	2.74e-10	1.69e-08	yes
ENSGALG00000015258	DCBLD2	2520	3380	3591	3215	3767	4252	3800	4333	9101	6827	-1.15058	1.89e-06	2.44e-05	yes
ENSGALG00000015297	ENSGALG00000015297	897	963	1008	1011	1178	1334	1615	1256	2619	1837	-1.14715	3.79e-07	6.51e-06	yes
ENSGALG00000015307	ENSGALG00000015307	302	506	468	591	623	1026	1224	352	1320	855	-1.31226	0.000269354	0.00144996	yes
ENSGALG00000015346	NFKBIZ	116	122	180	215	240	350	247	399	272	305	-1.16584	1.56e-05	0.000138086	yes
ENSGALG00000015348	ALCAM	372	477	435	479	631	900	856	862	740	846	-1.1276	1.92e-08	5.69e-07	yes
ENSGALG00000015356	IFT57	640	771	694	866	728	298	260	293	171	439	1.05937	1.57e-08	4.8e-07	yes
ENSGALG00000015373	PDE6B	40	161	92	147	100	65	52	24	27	40	1.0921	0.00285654	0.0100747	yes
ENSGALG00000015409	PROS1	1146	1080	1299	1174	1345	2133	3333	2298	8177	8335	-2.39039	1.41e-13	2.86e-11	yes
ENSGALG00000015497	VGLL3	31	38	56	59	89	101	215	135	151	131	-1.79855	1.11e-08	3.6e-07	yes
ENSGALG00000015517	KLHL32	174	211	195	327	293	120	78	134	47	85	1.08773	8.57e-07	1.27e-05	yes
ENSGALG00000015528	JAKMIP1	541	526	538	663	708	240	239	261	124	177	1.22171	3.53e-09	1.41e-07	yes
ENSGALG00000015551	GRIN3A	73	35	176	76	98	199	277	137	91	188	-1.25644	0.000991348	0.00421698	yes
ENSGALG00000015554	SORCS2	402	352	395	429	410	779	2052	601	1601	1132	-2.01775	7.58e-08	1.71e-06	yes
ENSGALG00000015556	AFAP1	649	517	846	804	902	942	1505	831	1377	1154	-1.00677	3.29e-05	0.000256939	yes
ENSGALG00000015573	FHL5	304	310	254	461	381	684	1898	900	898	995	-2.01687	2.52e-07	4.63e-06	yes
ENSGALG00000015598	RASGRF2	264	165	182	185	155	411	517	224	1237	778	-2.12398	6.25e-09	2.27e-07	yes
ENSGALG00000015616	ACOT12	227	283	262	366	250	192	76	88	56	126	1.12462	1.35e-06	1.84e-05	yes
ENSGALG00000015623	HGFAC	245	226	355	326	363	158	115	147	45	113	1.12545	7.63e-06	7.64e-05	yes
ENSGALG00000015624	VCAN	834	624	408	280	436	1337	2176	1563	6658	4592	-3.04161	7.84e-09	2.68e-07	yes
ENSGALG00000015627	HAPLN1	40	40	81	52	50	155	117	187	76	179	-1.70994	1.06e-05	9.95e-05	yes
ENSGALG00000015656	PALM2AKAP2	921	941	1113	888	826	1484	2790	1725	5388	4922	-2.17748	4.77e-08	1.19e-06	yes
ENSGALG00000015688	MXD4	345	343	325	397	479	464	736	534	630	691	-1.03996	2.47e-06	3.03e-05	yes
ENSGALG00000015704	TXN	8927	6828	9183	4615	5365	6077	9965	9387	18617	19487	-1.20803	0.000213967	0.00120176	yes
ENSGALG00000015721	SVEP1	1439	1949	2458	1781	2282	3179	5683	2695	3094	2937	-1.16676	2.21e-05	0.000185196	yes
ENSGALG00000015892	IRAK1BP1	122	53	97	47	119	36	27	41	33	35	1.05614	0.000120541	0.000749949	yes
ENSGALG00000015908	COL12A1	5689	6237	8031	7772	8472	9017	13201	13074	74634	48152	-2.56936	1.39e-06	1.88e-05	yes
ENSGALG00000015928	ENSGALG00000015928	455	525	279	532	563	273	134	209	91	231	1.07601	1.16e-05	0.000107957	yes
ENSGALG00000015970	COL9A1	80	156	69	328	225	97	71	62	26	80	1.05856	0.0109513	0.0302377	yes
ENSGALG00000016001	LZTS3	107	58	123	123	96	90	223	144	248	345	-1.41138	2.83e-05	0.000227078	yes
ENSGALG00000016014	RCAN1	1113	1291	1105	1936	1354	1311	1105	879	9089	2639	-1.63644	0.00101274	0.00429942	yes
ENSGALG00000016022	RUNX1	98	66	112	83	90	204	469	363	294	284	-2.18684	2.41e-12	3.09e-10	yes
ENSGALG00000016055	KCNJ15	38	34	25	32	59	72	74	98	65	73	-1.33558	8.07e-08	1.81e-06	yes
ENSGALG00000016058	ERG	90	133	103	127	106	186	259	196	175	261	-1.26143	2.2e-07	4.17e-06	yes
ENSGALG00000016105	DYSF	701	473	1006	463	1219	1125	2643	1051	2333	2483	-1.69142	4.03e-06	4.55e-05	yes
ENSGALG00000016138	DSCAM	1262	954	710	1178	1448	598	275	501	224	411	1.21162	1.91e-05	0.000163702	yes
ENSGALG00000016157	ENSGALG00000016157	357	400	312	239	186	87	80	154	52	150	1.26524	0.00030071	0.00158483	yes
ENSGALG00000016186	PDE9A	97	76	115	130	223	399	275	142	130	192	-1.11037	0.000347272	0.00178585	yes
ENSGALG00000016215	DIPK2B	66	80	100	117	145	107	233	124	196	259	-1.22272	2.55e-05	0.000208877	yes
ENSGALG00000016221	EFHC2	4810	4576	3217	6367	5264	2812	995	1887	809	2018	1.27081	5.83e-10	3.13e-08	yes
ENSGALG00000016224	MAOA	182	186	248	185	273	564	1187	672	1416	1043	-2.56928	2.1e-14	5.84e-12	yes
ENSGALG00000016227	GPR34	97	94	107	107	142	345	391	410	515	378	-2.25067	2.56e-15	9.77e-13	yes
ENSGALG00000016261	CYBB	104	52	65	77	95	285	176	805	271	207	-2.44487	1.82e-10	1.21e-08	yes
ENSGALG00000016273	LGSN	21	862	324	196	26	81	23	46	15	73	2.42679	0.00385061	0.0128721	yes
ENSGALG00000016285	ENSGALG00000016285	324	338	378	173	379	455	570	464	565	607	-1.05996	1.39e-05	0.000125266	yes
ENSGALG00000016289	DST	3883	4281	5855	3835	5764	7343	10479	5854	8771	8459	-1.13249	5.09e-08	1.26e-06	yes
ENSGALG00000016292	ENSGALG00000016292	603	668	401	801	691	274	166	199	112	253	1.38727	9.86e-15	3.05e-12	yes
ENSGALG00000016293	BMP5	127	125	181	112	292	325	783	250	538	826	-2.06392	2.22e-08	6.34e-07	yes
ENSGALG00000016294	HMGCLL1	1137	1998	1293	2154	2233	860	549	633	389	660	1.23082	4.03e-08	1.03e-06	yes
ENSGALG00000016316	GCM1	354	403	259	595	539	186	129	154	96	265	1.0857	2.61e-05	0.000212769	yes
ENSGALG00000016325	GSTA3	82	13	72	73	24	57	104	256	133	95	-1.62242	0.00025901	0.00140383	yes
ENSGALG00000016326	ENSGALG00000016326	219	238	167	293	237	149	70	98	79	79	1.0028	2.21e-05	0.000184792	yes
ENSGALG00000016358	PTCHD1	180	152	219	195	299	362	578	179	1156	550	-1.86429	3.55e-06	4.1e-05	yes
ENSGALG00000016370	TPO	286	453	282	347	423	181	120	161	42	178	1.14818	2.33e-05	0.000193283	yes
ENSGALG00000016377	PXDN	1412	1504	1643	1879	1919	2217	2914	1806	4724	3729	-1.26053	3.19e-06	3.74e-05	yes
ENSGALG00000016391	CNKSR2	534	263	811	432	506	780	582	348	1437	1246	-1.14214	0.000646294	0.00298121	yes
ENSGALG00000016441	ENSGALG00000016441	11	18	23	33	15	32	84	27	41	44	-1.55106	0.000123322	0.000760827	yes
ENSGALG00000016473	OSR1	678	424	551	493	732	731	1045	709	1110	1180	-1.07509	3.18e-05	0.000249629	yes
ENSGALG00000016478	MATN3	185	434	429	224	706	1047	1544	611	5191	4444	-3.11894	3.13e-08	8.39e-07	yes
ENSGALG00000016485	RHOB	748	1040	811	1007	758	1118	1552	1156	2683	1523	-1.2632	1.35e-05	0.000122538	yes
ENSGALG00000016500	FKBP1B	100	71	102	81	116	126	254	155	276	297	-1.598	1.46e-05	0.000130919	yes
ENSGALG00000016502	TP53I3	106	163	118	296	290	37	44	33	35	51	1.94148	1.65e-14	4.63e-12	yes
ENSGALG00000016522	PPEF1	3139	3485	1985	2828	2664	2016	937	1138	509	1023	1.10506	7.46e-08	1.68e-06	yes
ENSGALG00000016529	CDKL5	350	368	479	374	433	770	826	567	753	848	-1.2283	3.04e-14	7.54e-12	yes
ENSGALG00000016558	VEGFD	169	191	54	58	115	161	449	144	160	221	-1.26435	0.00585098	0.0181988	yes
ENSGALG00000016563	ASB9	51	36	58	58	86	148	151	99	69	128	-1.3393	1.07e-05	0.000100342	yes
ENSGALG00000016569	FANCB	710	1418	1046	1407	1381	788	325	478	264	518	1.07833	1.4e-08	4.36e-07	yes
ENSGALG00000016575	GPM6B	422	549	1216	536	751	1662	2309	1193	2524	2387	-1.88637	4.86e-09	1.85e-07	yes
ENSGALG00000016580	SCARA5	29	20	32	16	60	61	161	83	189	231	-2.58721	4.95e-08	1.23e-06	yes
ENSGALG00000016590	TLR7	113	50	64	66	81	237	298	606	418	350	-2.68059	3.22e-18	2.55e-15	yes
ENSGALG00000016622	STS	674	551	632	709	936	890	1567	618	1821	1384	-1.22844	2.34e-05	0.000193851	yes
ENSGALG00000016635	ENSGALG00000016635	1058	825	1265	862	1874	1391	3165	1536	1837	2127	-1.12986	8.34e-05	0.000553049	yes
ENSGALG00000016636	ARSH	68	86	105	102	137	127	226	159	196	172	-1.18262	2.7e-05	0.000218803	yes
ENSGALG00000016653	ENSGALG00000016653	5	5	14	12	16	48	20	35	9	32	-1.72222	3.43e-06	3.99e-05	yes
ENSGALG00000016670	AvBD3	41	8	12	1	5	157	11	36	27	126	-2.51566	0.00221747	0.00819463	yes
ENSGALG00000016687	P2RY8	72	70	75	94	83	137	125	346	276	125	-1.71285	6.59e-08	1.53e-06	yes
ENSGALG00000016693	CSF2RA	59	26	53	29	48	115	144	230	165	111	-2.1559	1.03e-12	1.5e-10	yes
ENSGALG00000016721	PLCXD1	104	81	106	150	95	366	477	494	313	390	-2.24693	4.39e-24	1.67e-20	yes
ENSGALG00000016728	RP2	789	1213	773	1238	1128	2393	1407	1755	1563	1513	-1.04196	1.13e-11	1.15e-09	yes
ENSGALG00000016761	LYG2	27	8	9	14	23	83	61	200	121	18	-2.91452	0.00374694	0.0125985	yes
ENSGALG00000016771	ENSGALG00000016771	1862	1398	1243	1980	1522	956	495	664	287	618	1.16249	1.81e-10	1.21e-08	yes
ENSGALG00000016785	IL1RL1	115	117	242	92	102	584	602	321	971	683	-2.58829	7.72e-11	5.92e-09	yes
ENSGALG00000016797	FHL2	1356	1210	1295	668	1276	3019	10749	3642	10632	8268	-3.02722	8.3e-07	1.24e-05	yes
ENSGALG00000016809	EDAR	43	30	53	41	55	98	294	86	646	271	-3.10693	1.52e-11	1.5e-09	yes
ENSGALG00000016843	COL4A2	932	971	1462	1035	1275	3559	10392	4082	22917	19038	-3.8178	1.02e-10	7.49e-09	yes
ENSGALG00000016870	TMTC4	540	664	519	549	615	801	1023	569	2867	1941	-1.72014	9.06e-07	1.32e-05	yes
ENSGALG00000016881	GPR183	100	101	144	127	177	204	265	237	258	248	-1.24386	2.8e-08	7.73e-07	yes
ENSGALG00000016890	MBNL2	556	581	572	651	718	996	2500	915	2277	1609	-1.82113	3.68e-09	1.46e-07	yes
ENSGALG00000016926	KLF12	309	290	308	430	389	493	605	553	664	736	-1.16511	2.41e-08	6.81e-07	yes
ENSGALG00000016959	DGKH	239	292	376	384	480	493	750	418	1411	812	-1.54711	3.1e-06	3.66e-05	yes
ENSGALG00000016964	ENSGALG00000016964	43	25	31	30	30	69	79	121	155	46	-1.9312	9.76e-07	1.41e-05	yes
ENSGALG00000016972	NUFIP1	4539	4935	4973	7059	5158	3325	1505	2504	1286	2534	1.00094	9.62e-11	7.1e-09	yes
ENSGALG00000016986	LCP1	335	231	413	357	505	911	1138	2428	1733	876	-2.30465	4.7e-14	1.08e-11	yes
ENSGALG00000017005	CAB39L	331	361	403	349	556	586	1052	792	495	648	-1.1644	6.54e-07	1.01e-05	yes
ENSGALG00000017016	FAM124A	45	21	9	14	108	147	30	86	57	68	-1.24015	0.00534687	0.0168985	yes
ENSGALG00000017021	ATP7B	175	721	794	691	596	203	155	100	97	117	1.85936	4.63e-08	1.16e-06	yes
ENSGALG00000017034	FOXO1	739	904	630	849	850	1015	1290	967	1923	1379	-1.09254	5.29e-07	8.59e-06	yes
ENSGALG00000017036	LHFPL6	518	508	367	314	458	712	1486	650	1734	1363	-1.82467	1.82e-06	2.36e-05	yes
ENSGALG00000017044	TRPC4	5	3	0	2	14	22	211	79	741	392	-6.41432	1.01e-11	1.04e-09	yes
ENSGALG00000017046	POSTN	1736	1166	2500	1527	3712	6296	13227	6692	17391	12127	-2.79545	5.43e-09	2.02e-07	yes
ENSGALG00000017050	SMAD9	46	55	164	95	102	118	166	199	187	260	-1.3483	4.4e-05	0.000325328	yes
ENSGALG00000017099	RASL11A	44	26	53	23	38	64	396	242	446	476	-3.51831	4.17e-12	4.9e-10	yes
ENSGALG00000017120	SACS	1866	2349	2193	2319	2510	2827	4535	2743	4537	3835	-1.07672	1.4e-06	1.89e-05	yes
ENSGALG00000017122	SGCG	179	235	176	197	214	395	877	364	936	729	-2.10096	2.59e-09	1.09e-07	yes
ENSGALG00000017158	POGLUT3	209	196	181	230	293	466	708	353	1112	823	-2.03277	1.98e-10	1.31e-08	yes
ENSGALG00000017179	PDGFD	286	241	608	296	248	519	1373	783	1475	1307	-2.069	3.05e-08	8.23e-07	yes
ENSGALG00000017191	ANGPTL5	8	3	5	2	1	53	154	28	341	152	-5.67415	5.96e-12	6.6e-10	yes
ENSGALG00000017195	PGR	1077	1143	1001	954	850	1896	4286	1637	2891	3091	-1.80241	4.52e-07	7.51e-06	yes
ENSGALG00000017204	SESN3	897	902	920	1056	1141	1417	1996	1295	2023	1707	-1.13412	2.62e-05	0.000213168	yes
ENSGALG00000017205	ENDOD1	93	97	102	82	100	200	197	142	316	242	-1.55581	8.32e-10	4.2e-08	yes
ENSGALG00000017220	ENSGALG00000017220	407	305	344	520	394	568	771	626	575	641	-1.02257	1.03e-07	2.22e-06	yes
ENSGALG00000017242	FZD4	396	352	486	504	599	701	1390	762	1004	1307	-1.49806	3.83e-07	6.56e-06	yes
ENSGALG00000017272	VWF	1298	2152	3065	1876	3318	2736	8200	3133	5841	7462	-1.59788	3.22e-07	5.68e-06	yes
ENSGALG00000017302	SLCO2B1	215	198	195	295	367	358	817	561	403	532	-1.42481	3.59e-07	6.21e-06	yes
ENSGALG00000017327	P2RY6	58	34	65	52	92	119	181	292	133	151	-1.86845	1.6e-08	4.86e-07	yes
ENSGALG00000017362	HAVCR1	115	91	99	119	159	119	180	249	273	155	-1.11689	7.45e-05	0.000503719	yes
ENSGALG00000017405	NPR3	254	141	149	190	212	380	475	328	448	395	-1.43283	9.16e-08	2.01e-06	yes
ENSGALG00000017418	NPTX1	119	57	80	63	124	598	263	31	32	89	-1.35839	0.00731846	0.021847	yes
ENSGALG00000017644	COTL1	673	779	1119	429	632	1882	3163	4151	4199	3844	-2.5807	8.35e-11	6.31e-09	yes
ENSGALG00000017715	TINAGL1	280	159	163	229	373	496	807	448	925	1370	-2.10493	3.85e-09	1.51e-07	yes
ENSGALG00000017811	ENSGALG00000017811	16	6	8	11	19	36	24	14	34	13	-1.34367	0.00365472	0.0123311	yes
ENSGALG00000017838	SNORA62	5	2	9	5	5	9	6	8	18	8	-1.25588	0.0123728	0.0334031	yes
ENSGALG00000017845	ENSGALG00000017845	9	7	4	11	6	31	16	47	18	7	-1.96855	2.99e-05	0.000237358	yes
ENSGALG00000019063	MMP10	92	132	77	178	99	290	91	809	368	335	-2.02355	0.00178187	0.00684159	yes
ENSGALG00000019325	ENSGALG00000019325	24	20	25	33	8	127	129	127	60	68	-2.49619	1.81e-07	3.55e-06	yes
ENSGALG00000019509	CCDC102B	374	551	575	534	1024	1126	1716	798	1278	1631	-1.45094	7.22e-06	7.32e-05	yes
ENSGALG00000019552	SERPINB10	51	39	40	63	66	407	238	309	362	345	-3.00007	1.68e-07	3.33e-06	yes
ENSGALG00000020143	GABRG1	186	165	70	117	66	54	67	39	26	42	1.1399	0.00197148	0.00742555	yes
ENSGALG00000020160	ADH6	37	18	39	32	45	124	123	189	104	128	-2.27283	1.66e-15	6.68e-13	yes
ENSGALG00000020193	PLAC8L1	160	136	112	317	132	87	25	68	34	88	1.24276	0.00023684	0.00130881	yes
ENSGALG00000020316	IL13RA2	138	91	119	77	220	230	245	159	1274	487	-2.35287	1.04e-05	9.86e-05	yes
ENSGALG00000020386	BDKRB1	26	91	69	102	172	102	116	88	292	148	-1.13076	0.00694173	0.0208917	yes
ENSGALG00000020479	SLC43A3	96	53	48	67	89	118	204	166	136	185	-1.52224	2.03e-08	5.9e-07	yes
ENSGALG00000020656	PRLHR	193	133	201	429	425	87	131	88	31	106	1.31707	0.00116562	0.00482292	yes
ENSGALG00000021079	RGS19	58	39	57	40	59	82	83	142	71	113	-1.24992	2.22e-05	0.00018539	yes
ENSGALG00000021143	RGS18	50	42	50	43	61	113	151	174	173	105	-1.88725	1.18e-11	1.19e-09	yes
ENSGALG00000021198	ENSGALG00000021198	1050	964	1161	2152	1312	433	220	366	283	282	1.76319	4.9e-09	1.85e-07	yes
ENSGALG00000021345	B3GNT9	182	159	162	181	151	232	341	271	307	516	-1.31654	4.37e-08	1.11e-06	yes
ENSGALG00000021395	ENSGALG00000021395	167	102	152	220	316	476	836	790	1105	890	-2.49097	8.19e-12	8.89e-10	yes
ENSGALG00000021569	C1QA	140	50	100	61	125	254	332	524	372	343	-2.26329	2.77e-09	1.16e-07	yes
ENSGALG00000021592	TLCD2	44	13	25	36	65	88	87	41	48	67	-1.16549	0.000278663	0.00149091	yes
ENSGALG00000021627	IFI27L2	63	42	86	93	83	108	216	108	436	385	-2.17876	1.75e-09	7.93e-08	yes
ENSGALG00000021636	CUX1	697	626	845	715	944	1088	1311	1019	2057	1787	-1.28717	1.21e-07	2.55e-06	yes
ENSGALG00000021688	CD320	42	146	71	46	65	414	217	264	158	172	-1.96171	4.6e-08	1.16e-06	yes
ENSGALG00000021869	PODN	220	176	139	140	164	314	1699	596	3702	2076	-3.75639	1.61e-12	2.22e-10	yes
ENSGALG00000022440	EVA1B	51	22	38	29	47	56	84	73	66	68	-1.21766	0.0027091	0.00965901	yes
ENSGALG00000022622	HOXA4	233	211	212	256	347	306	375	336	689	720	-1.31464	8.08e-06	8.02e-05	yes
ENSGALG00000022696	KCNE3	12	16	10	27	27	20	86	69	46	39	-1.88028	2.94e-06	3.51e-05	yes
ENSGALG00000022720	GJB2	255	131	45	123	103	76	27	33	37	29	1.46361	0.000615834	0.00286545	yes
ENSGALG00000022976	ENSGALG00000022976	165	206	97	147	140	54	41	41	21	59	1.54737	4.47e-09	1.72e-07	yes
ENSGALG00000023122	SULT1B	15	23	33	27	13	37	115	125	71	50	-2.18904	2.11e-07	4.04e-06	yes
ENSGALG00000023142	PTGER3	53	59	117	61	113	248	121	121	220	275	-1.59551	5e-07	8.18e-06	yes
ENSGALG00000023296	TAL1	83	97	110	53	67	109	193	148	122	134	-1.0942	5.11e-05	0.000367906	yes
ENSGALG00000023303	SIX2	68	43	24	34	28	100	54	78	148	125	-1.67078	3.83e-06	4.35e-05	yes
ENSGALG00000023379	F2RL2	56	36	48	95	97	115	175	91	123	117	-1.26093	4.07e-07	6.91e-06	yes
ENSGALG00000023396	ASPHD2	78	62	105	50	87	70	205	111	194	169	-1.33992	0.00105724	0.00446084	yes
ENSGALG00000023472	ENSGALG00000023472	50	10	42	68	67	70	120	64	61	92	-1.12862	0.0160363	0.0413676	yes
ENSGALG00000023621	SFXN3	322	213	300	311	316	377	540	392	547	605	-1.09237	1.22e-08	3.91e-07	yes
ENSGALG00000023689	ASS1	121	39	90	63	126	334	286	778	341	246	-2.48466	1.11e-10	7.98e-09	yes
ENSGALG00000023772	HSPB7	41	14	18	43	24	126	484	139	404	310	-3.7911	2.48e-09	1.05e-07	yes
ENSGALG00000023781	TREM2	70	28	71	75	90	79	184	306	204	204	-1.91017	1.87e-06	2.41e-05	yes
ENSGALG00000023834	ENSGALG00000023834	4	1	3	8	3	7	39	23	109	70	-4.16526	1.51e-08	4.66e-07	yes
ENSGALG00000023882	MALL	199	213	200	187	257	44	54	62	62	103	1.38445	1.33e-07	2.75e-06	yes
ENSGALG00000023933	G0S2	297	219	296	456	405	257	115	150	69	95	1.03094	3.8e-05	0.00028857	yes
ENSGALG00000024083	TCIM	163	191	173	209	361	380	723	269	517	631	-1.56471	7.83e-07	1.18e-05	yes
ENSGALG00000024171	HRH2	26	28	34	29	46	99	106	67	65	97	-1.71652	1.03e-13	2.28e-11	yes
ENSGALG00000024296	ENSGALG00000024296	269	404	454	797	409	232	128	213	111	244	1.04571	0.000289093	0.00153763	yes
ENSGALG00000024318	TMEM200B	84	46	62	53	74	100	231	137	414	430	-2.4188	4.22e-08	1.08e-06	yes
ENSGALG00000024379	ENSGALG00000024379	98	102	104	174	204	201	448	242	398	488	-1.76158	6.38e-09	2.3e-07	yes
ENSGALG00000024449	RAMP2	103	77	78	96	138	125	262	184	203	340	-1.52218	6.81e-06	6.98e-05	yes
ENSGALG00000024486	C4orf48	375	250	271	193	322	628	1177	499	837	1080	-1.91101	1.91e-07	3.72e-06	yes
ENSGALG00000024488	CD99	2620	2546	1413	2902	2385	3014	5021	3138	4980	4884	-1.18109	5.35e-08	1.31e-06	yes
ENSGALG00000024565	ENSGALG00000024565	15	9	17	17	10	16	26	19	29	29	-1.14437	0.00270675	0.00965388	yes
ENSGALG00000025464	ENSGALG00000025464	6	4	14	5	4	11	8	14	22	12	-1.35758	0.0137265	0.0364001	yes
ENSGALG00000025527	SNORD79	10	12	16	8	19	20	25	28	33	34	-1.44228	0.00139676	0.00560043	yes
ENSGALG00000025602	ENSGALG00000025602	41	8	14	12	11	117	107	189	256	126	-3.54515	2.83e-10	1.74e-08	yes
ENSGALG00000025613	Vault	12	4	9	18	15	25	25	20	20	32	-1.38961	0.000351939	0.00180626	yes
ENSGALG00000025633	ENSGALG00000025633	11	23	5	8	11	23	27	18	28	25	-1.3749	0.0033126	0.0113645	yes
ENSGALG00000025764	FKBP10	524	239	456	483	521	573	847	704	1194	1480	-1.4657	1.62e-06	2.15e-05	yes
ENSGALG00000025796	ADI1	628	557	656	507	651	1019	895	813	1051	1170	-1.03397	1.91e-11	1.82e-09	yes
ENSGALG00000025842	TPM2	2185	1709	3108	2720	2837	1917	4458	2794	8953	7617	-1.44186	0.000191205	0.00109816	yes
ENSGALG00000025851	GPRIN3	187	189	218	177	242	389	306	362	333	333	-1.07165	3.3e-08	8.77e-07	yes
ENSGALG00000025929	HOXA5	186	224	195	199	247	379	498	272	744	825	-1.72752	3.41e-08	9.02e-07	yes
ENSGALG00000025937	FXYD6	870	413	851	542	1390	1604	2701	1202	2943	2682	-1.82792	2.56e-08	7.2e-07	yes
ENSGALG00000025945	AVD	24	19	15	25	15	745	107	4096	319	274	-6.06384	6.66e-09	2.39e-07	yes
ENSGALG00000025946	MOB3C	125	84	140	171	152	199	355	233	183	246	-1.19102	2e-06	2.56e-05	yes
ENSGALG00000026011	GALR1	53	28	78	230	63	88	273	71	548	234	-1.92334	0.000348709	0.00179184	yes
ENSGALG00000026037	EIF4E1B	561	382	366	530	537	290	127	249	92	199	1.06724	4.44e-05	0.000327981	yes
ENSGALG00000026153	FOXO6	81	79	31	65	61	96	127	79	494	481	-2.39821	3.45e-07	6.05e-06	yes
ENSGALG00000026159	PDLIM7	743	361	615	542	588	895	2189	937	4030	3638	-2.43084	1.39e-08	4.33e-07	yes
ENSGALG00000026163	TNFSF11	854	1030	615	1135	798	573	251	439	215	353	1.02524	1.32e-07	2.74e-06	yes
ENSGALG00000026176	EXOC1L	38	26	70	59	30	20	5	10	7	10	1.8564	0.000773067	0.00343432	yes
ENSGALG00000026299	C3orf52	13	16	13	24	25	55	180	82	79	97	-2.80726	2.76e-11	2.51e-09	yes
ENSGALG00000026311	C12orf75	59	59	28	42	83	163	151	83	214	139	-1.81995	5.11e-06	5.5e-05	yes
ENSGALG00000026359	SERTAD4	291	130	120	104	60	260	275	236	263	294	-1.19248	0.000258651	0.00140277	yes
ENSGALG00000026373	KCNJ8	528	566	580	353	746	1102	1215	582	2196	2004	-1.71718	3.34e-06	3.9e-05	yes
ENSGALG00000026383	TMSB4X	6696	6076	6678	6071	7440	8385	12762	9270	16752	11224	-1.19404	6.1e-08	1.44e-06	yes
ENSGALG00000026468	CHSY1	323	366	404	521	385	605	606	569	720	856	-1.07824	5.27e-12	5.96e-10	yes
ENSGALG00000026490	RPS16	1821	1271	1696	1637	1772	2190	3246	1832	3411	2190	-1.01256	1.87e-05	0.000160773	yes
ENSGALG00000026572	RGS5	986	829	1313	1178	1987	2484	4942	1328	3445	3026	-1.65341	2.14e-08	6.16e-07	yes
ENSGALG00000026605	BAG2	580	410	490	484	410	542	873	444	2441	1457	-1.69011	3.61e-06	4.15e-05	yes
ENSGALG00000026613	S100A4	3	3	2	1	3	21	36	43	9	85	-4.27589	1.48e-09	6.83e-08	yes
ENSGALG00000026631	HOXA10	46	265	49	87	32	127	15	125	531	551	-1.83904	0.0189439	0.0473897	yes
ENSGALG00000026635	ENSGALG00000026635	5	8	9	9	6	8	18	12	14	10	-1.08263	0.0152792	0.039753	yes
ENSGALG00000026661	MSRB3	412	452	494	515	469	1205	3378	863	5423	3201	-3.0129	1.62e-09	7.42e-08	yes
ENSGALG00000026716	CELF5	99	130	308	262	132	121	63	98	20	69	1.09105	0.00698108	0.0209924	yes
ENSGALG00000026736	OGN	1108	1286	1145	1272	2088	1939	4306	2384	3676	4083	-1.61874	8.47e-07	1.26e-05	yes
ENSGALG00000026754	ENSGALG00000026754	99	138	92	86	192	57	30	53	18	32	1.41945	0.000310546	0.00163023	yes
ENSGALG00000026757	DHFR	116	103	88	84	103	161	116	152	396	164	-1.38146	4.29e-06	4.78e-05	yes
ENSGALG00000026781	ALOX5AP	22	9	12	15	24	37	20	91	49	34	-1.81158	3.64e-06	4.17e-05	yes
ENSGALG00000026836	ENSGALG00000026836	205	107	137	103	177	284	598	409	553	903	-2.24567	1.69e-07	3.35e-06	yes
ENSGALG00000026846	JMJD7	75	65	85	81	88	136	127	92	334	267	-1.65536	7.02e-08	1.6e-06	yes
ENSGALG00000026864	ZCCHC24	267	242	341	349	365	437	787	496	1207	1153	-1.76695	3.61e-08	9.4e-07	yes
ENSGALG00000026884	ENSGALG00000026884	19	4	3	5	8	38	68	109	97	40	-3.524	1.41e-11	1.39e-09	yes
ENSGALG00000026889	ENSGALG00000026889	3	7	11	17	6	13	24	9	16	22	-1.27877	0.0069546	0.0209275	yes
ENSGALG00000026891	NINJ1	148	132	137	134	234	248	340	394	336	247	-1.34061	4.76e-09	1.82e-07	yes
ENSGALG00000026896	ENSGALG00000026896	208	262	299	330	269	425	572	290	623	542	-1.19878	6.03e-07	9.54e-06	yes
ENSGALG00000026945	CIDEC	1108	808	779	1556	964	518	278	501	173	485	1.15789	1.81e-06	2.36e-05	yes
ENSGALG00000026957	SEMA4G	166	128	191	232	221	307	328	241	287	422	-1.08083	1.09e-06	1.54e-05	yes
ENSGALG00000026970	ENSGALG00000026970	483	277	377	431	597	609	1119	933	754	1105	-1.39957	3.37e-05	0.000261247	yes
ENSGALG00000026983	CHRD	89	65	121	93	88	103	259	154	247	296	-1.5747	1.2e-05	0.000110625	yes
ENSGALG00000026995	RHOG	37	7	28	15	39	54	75	157	47	86	-2.03023	2.82e-06	3.39e-05	yes
ENSGALG00000027036	PKIB	12	24	34	16	37	75	127	78	87	79	-2.20239	2e-08	5.84e-07	yes
ENSGALG00000027070	TIMP2	793	521	959	772	1035	1468	3253	2801	3995	4087	-2.3075	3.32e-13	5.86e-11	yes
ENSGALG00000027093	TLR1B	125	169	273	91	145	283	256	549	582	378	-1.6868	3.34e-07	5.89e-06	yes
ENSGALG00000027146	GPR139	3	6	10	5	6	164	53	61	39	102	-4.01881	3.61e-14	8.67e-12	yes
ENSGALG00000027147	ENSGALG00000027147	653	398	350	539	537	257	140	286	123	184	1.05838	2.87e-06	3.44e-05	yes
ENSGALG00000027165	RSFR	130	39	91	65	89	389	412	1407	909	485	-3.45897	1.15e-19	1.54e-16	yes
ENSGALG00000027188	SREBF1	532	346	579	559	564	989	819	753	806	1214	-1.13201	1.31e-10	9.15e-09	yes
ENSGALG00000027207	PERP2	204	118	167	142	275	524	418	408	988	802	-2.158	3.39e-11	2.97e-09	yes
ENSGALG00000027256	ENSGALG00000027256	19	16	32	29	40	31	58	25	62	67	-1.21231	0.00795442	0.0233316	yes
ENSGALG00000027305	SKAP1	178	168	160	335	203	54	55	80	54	33	1.58395	1.71e-06	2.25e-05	yes
ENSGALG00000027330	SYNPO	148	143	248	276	274	238	542	344	248	513	-1.13352	0.000720179	0.00325252	yes
ENSGALG00000027345	SLC46A2	55	37	31	33	28	98	111	137	675	435	-3.392	1.26e-10	8.94e-09	yes
ENSGALG00000027365	HIVEP3	96	128	139	187	171	344	472	476	345	413	-1.84235	5.57e-13	9.13e-11	yes
ENSGALG00000027389	RGS7BP	30	22	21	25	36	70	151	45	91	82	-2.07055	3.68e-07	6.33e-06	yes
ENSGALG00000027404	ENSGALG00000027404	7	5	8	3	10	13	23	10	22	21	-1.77794	0.00177698	0.00682772	yes
ENSGALG00000027483	GLRX	44	17	35	29	56	115	106	116	204	126	-2.24626	9.06e-11	6.77e-09	yes
ENSGALG00000027501	ANPEP	570	373	650	774	744	731	941	952	924	1530	-1.04048	2.18e-06	2.75e-05	yes
ENSGALG00000027571	ENSGALG00000027571	61	16	29	13	24	42	60	53	66	87	-1.40781	0.00805588	0.0235695	yes
ENSGALG00000027633	RASSF9	120	87	97	114	117	144	338	173	189	204	-1.31706	1.15e-06	1.61e-05	yes
ENSGALG00000027707	ESM1	36	60	35	37	124	131	137	41	849	241	-2.76424	1.77e-07	3.49e-06	yes
ENSGALG00000027777	CNN2	211	117	147	161	203	263	465	404	462	569	-1.70976	5.99e-10	3.2e-08	yes
ENSGALG00000027786	SOCS3	61	36	56	51	37	244	135	200	81	149	-1.98698	1.49e-06	2e-05	yes
ENSGALG00000027887	ENSGALG00000027887	335	293	186	312	292	367	774	204	9875	5042	-4.00338	1.31e-08	4.13e-07	yes
ENSGALG00000027891	NREP	1195	710	851	985	1561	1588	2314	1329	2161	1862	-1.16156	6.53e-05	0.000451771	yes
ENSGALG00000027907	NR2F1	171	121	156	196	229	183	434	265	409	432	-1.35641	0.000554912	0.00262252	yes
ENSGALG00000027925	HOXA3	340	284	304	364	387	459	828	460	994	1118	-1.5658	4.17e-08	1.06e-06	yes
ENSGALG00000027965	OPRL1	423	469	245	527	552	234	156	174	101	222	1.04644	3.14e-06	3.7e-05	yes
ENSGALG00000028063	LOX	121	89	78	72	55	142	466	168	1133	769	-3.09833	9.02e-12	9.59e-10	yes
ENSGALG00000028140	CNTFR	27	19	14	21	68	106	97	34	15	43	-1.26012	0.00764512	0.0226419	yes
ENSGALG00000028147	CTSK	282	119	147	146	133	286	905	535	597	754	-2.23302	1.51e-08	4.66e-07	yes
ENSGALG00000028174	ENSGALG00000028174	896	724	874	728	839	1252	2967	1430	5440	4367	-2.32458	9.27e-10	4.63e-08	yes
ENSGALG00000028186	RERG	515	584	621	527	845	1659	1565	1018	3215	3079	-2.13313	3.95e-13	6.87e-11	yes
ENSGALG00000028236	PRRX2	27	21	24	19	26	73	248	84	253	333	-3.45021	1.22e-12	1.73e-10	yes
ENSGALG00000028256	CCL19	19	15	14	15	26	123	41	133	146	21	-2.72039	8.51e-09	2.9e-07	yes
ENSGALG00000028294	ENSGALG00000028294	83	59	90	43	112	248	202	62	60	86	-1.01833	0.00261786	0.00940747	yes
ENSGALG00000028301	ENSGALG00000028301	213	192	151	288	174	295	621	355	511	657	-1.61363	5.47e-11	4.4e-09	yes
ENSGALG00000028304	MMR1L4	179	73	119	111	206	496	527	719	851	530	-2.54032	5.9e-17	3.6e-14	yes
ENSGALG00000028326	HSD11B2	36	29	40	31	192	686	172	32	79	70	-1.86158	0.00171947	0.00664498	yes
ENSGALG00000028506	NHSL2	173	110	121	131	218	237	338	276	314	426	-1.41452	4.59e-06	5.06e-05	yes
ENSGALG00000028560	OC3	46	41	22	35	103	48	401	180	138	57	-2.15193	1.21e-05	0.000111426	yes
ENSGALG00000028565	PCDHGC3	1125	1003	1534	1470	1651	1868	2909	1917	2542	3085	-1.20939	3.36e-07	5.9e-06	yes
ENSGALG00000028567	MYL9	1415	1089	1517	1199	1256	1978	5266	2637	10834	10649	-2.66751	5.02e-11	4.14e-09	yes
ENSGALG00000028622	ENSGALG00000028622	40	18	18	28	41	26	103	99	53	103	-1.74425	6.69e-05	0.000460581	yes
ENSGALG00000028666	ENSGALG00000028666	699	637	599	764	812	271	229	344	106	291	1.22995	8.78e-09	2.97e-07	yes
ENSGALG00000028682	CBLN2	59	37	44	32	56	105	168	54	77	46	-1.30479	0.000181396	0.00105171	yes
ENSGALG00000028721	LMOD1	136	105	160	116	158	284	960	330	1442	1303	-3.08028	6.79e-08	1.56e-06	yes
ENSGALG00000028759	LYPD6B	285	236	283	272	305	153	91	76	64	127	1.17127	2.26e-07	4.24e-06	yes
ENSGALG00000028774	S100A10	216	163	267	113	159	302	768	407	999	839	-2.21958	9.9e-10	4.92e-08	yes
ENSGALG00000028790	DNASE2B	101	43	98	62	114	177	333	604	463	299	-2.52562	2.71e-13	4.91e-11	yes
ENSGALG00000028821	GLIPR2	330	308	276	216	481	408	879	408	1154	958	-1.62651	1.75e-05	0.000151797	yes
ENSGALG00000028908	HOXA6	250	189	203	273	262	282	348	310	646	639	-1.28503	9.33e-06	8.99e-05	yes
ENSGALG00000028924	S100A16	4	2	11	3	9	14	40	24	26	27	-2.53339	2.07e-05	0.000175033	yes
ENSGALG00000028928	LCAT	56	19	36	88	60	100	151	241	136	112	-1.86993	1.36e-06	1.85e-05	yes
ENSGALG00000028949	CORO6	41	18	47	29	50	30	61	44	123	100	-1.34392	0.00145127	0.00578748	yes
ENSGALG00000028982	CMPK2	154	57	50	52	76	99	116	65	315	65	-1.17266	0.0178979	0.0452551	yes
ENSGALG00000028983	HOXA9	74	201	75	122	84	124	103	180	321	271	-1.19894	0.000857734	0.0037379	yes
ENSGALG00000028998	XPA	120	133	193	106	145	193	310	224	306	262	-1.23643	1.28e-06	1.76e-05	yes
ENSGALG00000029020	PLPP4	226	233	173	106	130	184	262	91	973	600	-1.68149	0.00017932	0.0010425	yes
ENSGALG00000029047	TMEM204	205	251	242	230	370	365	731	297	679	567	-1.40108	8.54e-06	8.36e-05	yes
ENSGALG00000029168	ENSGALG00000029168	1478	1534	1168	1739	2224	805	448	593	369	621	1.24802	2.25e-06	2.82e-05	yes
ENSGALG00000029190	MBNL1	1047	975	1151	1014	1463	2003	3878	2077	4788	3492	-1.90848	6.72e-11	5.26e-09	yes
ENSGALG00000029211	FKBP6	711	760	504	781	776	308	207	337	180	225	1.2084	4.22e-09	1.64e-07	yes
ENSGALG00000029264	PI15	860	375	279	195	109	695	1654	319	1156	861	-1.68624	0.014457	0.0379745	yes
ENSGALG00000029298	F5	607	558	438	416	596	981	1536	1525	1355	1707	-1.76478	7.73e-10	3.98e-08	yes
ENSGALG00000029354	GMIP	74	48	99	77	88	127	157	284	252	171	-1.71315	1.99e-08	5.81e-07	yes
ENSGALG00000029381	ENSGALG00000029381	86	38	91	68	103	166	140	205	90	75	-1.09926	0.000190769	0.00109625	yes
ENSGALG00000029424	JPH3	30	25	28	12	63	184	339	145	303	277	-3.35009	5.3e-11	4.29e-09	yes
ENSGALG00000029432	ENSGALG00000029432	93	107	265	71	142	75	47	51	14	22	1.47135	0.00178107	0.00683981	yes
ENSGALG00000029439	HOXC9	25	28	14	27	25	27	47	28	94	142	-1.86343	0.000122116	0.000756011	yes
ENSGALG00000029485	ENSGALG00000029485	120	85	114	130	98	158	311	270	245	283	-1.55191	2.93e-08	7.99e-07	yes
ENSGALG00000029494	BGLAP	7	4	15	4	12	15	65	22	20	83	-2.60768	1.28e-06	1.76e-05	yes
ENSGALG00000029502	CLIC2	223	129	272	318	272	555	946	923	716	933	-2.09064	9.63e-11	7.1e-09	yes
ENSGALG00000029532	CXCL13L3	112	71	93	135	193	77	29	47	27	54	1.09966	0.000266402	0.00143661	yes
ENSGALG00000029540	ENSGALG00000029540	110	107	115	87	138	154	346	221	350	486	-1.83223	2.26e-08	6.43e-07	yes
ENSGALG00000029566	ENSGALG00000029566	461	664	484	743	574	292	85	273	46	245	1.42149	2.23e-05	0.000186505	yes
ENSGALG00000029596	HAS2	64	31	71	50	51	172	424	209	449	429	-3.0259	8.4e-15	2.68e-12	yes
ENSGALG00000029621	SEMA3F	104	106	229	146	298	302	334	308	306	407	-1.24353	8.52e-05	0.000562826	yes
ENSGALG00000029635	ENSGALG00000029635	234	229	366	234	283	421	529	355	912	824	-1.5381	8.04e-09	2.74e-07	yes
ENSGALG00000029648	TH	8	9	21	6	699	4014	2882	113	7	17	-3.53502	0.0122895	0.033195	yes
ENSGALG00000029669	C1QC	88	32	58	65	86	205	203	359	218	229	-2.20094	1.39e-10	9.67e-09	yes
ENSGALG00000029694	SNTA1	552	301	498	285	336	465	536	571	954	862	-1.11754	0.000211027	0.00118837	yes
ENSGALG00000029760	NRBP2	213	116	169	104	226	143	349	164	619	361	-1.39201	0.000362916	0.00185317	yes
ENSGALG00000029764	ENSGALG00000029764	86	52	47	63	87	143	782	277	434	688	-3.16342	7.64e-11	5.87e-09	yes
ENSGALG00000029766	ITGB5	606	538	915	713	803	1122	1815	1674	1339	1588	-1.40961	2.25e-08	6.42e-07	yes
ENSGALG00000029811	BMPER	66	66	106	106	141	114	186	143	166	193	-1.0824	0.000700054	0.00317371	yes
ENSGALG00000029853	ENSGALG00000029853	11	21	24	34	17	84	81	58	55	55	-1.95066	6.93e-08	1.58e-06	yes
ENSGALG00000029857	ENSGALG00000029857	29	20	31	24	24	52	46	107	61	42	-1.57708	4.61e-06	5.06e-05	yes
ENSGALG00000029863	PHYHIPL	73	131	105	78	148	254	162	98	153	272	-1.09251	0.000196732	0.00112176	yes
ENSGALG00000029921	CSRP2	1156	872	1164	1101	897	1105	2221	913	1542	2477	-1.00282	0.00041594	0.00206963	yes
ENSGALG00000029932	LURAP1L	61	40	65	37	37	88	79	60	90	72	-1.00163	4.25e-05	0.000316728	yes
ENSGALG00000029935	ENSGALG00000029935	82	159	124	162	114	61	56	53	30	47	1.08853	5.42e-06	5.8e-05	yes
ENSGALG00000030002	KRT18	190	73	238	131	236	235	391	291	218	451	-1.18441	0.0082004	0.023925	yes
ENSGALG00000030007	ENSGALG00000030007	44	31	78	32	48	92	53	688	424	117	-2.9191	2.7e-05	0.000218803	yes
ENSGALG00000030025	FABP4	6	12	4	15	7	45	48	72	19	16	-2.47938	0.00640098	0.0195982	yes
ENSGALG00000030075	ENSGALG00000030075	1257	841	1751	911	1599	2966	2739	5105	4898	2605	-1.87223	2.07e-10	1.35e-08	yes
ENSGALG00000030096	ENSGALG00000030096	238	281	270	319	316	460	773	392	1119	854	-1.72406	1.83e-07	3.57e-06	yes
ENSGALG00000030115	WISP1	121	48	89	63	84	147	279	133	518	375	-2.22946	2.45e-07	4.53e-06	yes
ENSGALG00000030120	ITGB1BP3	2769	2471	2972	2783	3138	4504	4968	4480	5246	5921	-1.15651	7.43e-08	1.68e-06	yes
ENSGALG00000030195	ENSGALG00000030195	27	55	41	42	57	79	126	45	64	60	-1.08465	0.00067974	0.00310069	yes
ENSGALG00000030209	CPZ	258	195	265	260	326	347	587	390	1232	961	-1.83049	1.26e-09	5.95e-08	yes
ENSGALG00000030267	ENSGALG00000030267	2	6	9	12	7	10	22	14	36	13	-1.81514	0.000569838	0.00268002	yes
ENSGALG00000030377	MDFI	60	22	34	46	29	49	86	70	43	128	-1.27194	0.000258334	0.00140194	yes
ENSGALG00000030432	RASSF2	111	78	85	132	161	184	277	611	350	301	-1.95538	4.16e-10	2.4e-08	yes
ENSGALG00000030510	ENSGALG00000030510	278	226	294	298	408	415	618	352	464	642	-1.06557	8.36e-05	0.000554626	yes
ENSGALG00000030512	ENSGALG00000030512	18	11	28	6	13	27	121	49	20	25	-1.99472	0.00476917	0.0154079	yes
ENSGALG00000030550	ATP2B1	1148	1211	1410	1244	1640	1557	2086	1518	3001	2531	-1.05048	1.55e-05	0.000137309	yes
ENSGALG00000030571	ENSGALG00000030571	23	3	7	4	18	19	28	46	38	6	-1.6697	0.00398285	0.0132376	yes
ENSGALG00000030587	ENSGALG00000030587	569	343	776	464	661	833	1407	940	2023	2061	-1.7345	7.56e-07	1.14e-05	yes
ENSGALG00000030602	ADAM33	391	310	539	367	549	619	1318	771	1470	1413	-1.74792	5.64e-07	9.02e-06	yes
ENSGALG00000030614	ADH1C	180	122	145	168	214	347	433	393	362	462	-1.59372	2.31e-12	3.02e-10	yes
ENSGALG00000030647	MFAP2	13	9	23	8	14	22	22	28	66	54	-1.88206	0.0021449	0.00796086	yes
ENSGALG00000030673	ENSGALG00000030673	83	94	82	52	85	52	203	114	208	175	-1.29895	0.000274856	0.00147549	yes
ENSGALG00000030687	LGI3	35	15	31	21	73	105	190	111	152	330	-2.68578	1.29e-09	6.12e-08	yes
ENSGALG00000030712	COL2A1	1145	992	804	1396	1144	547	368	272	499	372	1.08967	3.48e-06	4.03e-05	yes
ENSGALG00000030773	CP	857	1000	1140	1109	1373	1997	1760	2271	1891	1930	-1.16556	4.25e-10	2.44e-08	yes
ENSGALG00000030793	KCNE2	31	13	26	38	56	19	8	14	10	12	1.083	0.00306438	0.0106816	yes
ENSGALG00000030847	FZD2	104	95	105	82	120	168	156	127	189	282	-1.17682	2.44e-06	3.02e-05	yes
ENSGALG00000030858	FRMD5	746	534	701	844	755	444	227	349	141	327	1.01628	3.06e-06	3.63e-05	yes
ENSGALG00000030866	CPQ	979	1053	833	1083	764	403	321	301	313	443	1.11213	2.48e-06	3.05e-05	yes
ENSGALG00000030886	PTGDS	59	31	49	45	78	78	59	294	46	85	-1.37929	0.00342528	0.0116872	yes
ENSGALG00000030890	RRS1	70	46	135	78	35	31	18	41	12	32	1.19474	0.0041457	0.0136903	yes
ENSGALG00000030904	LRP1	6763	5451	10171	6638	10790	9988	18123	12941	16015	18259	-1.2727	4.64e-07	7.67e-06	yes
ENSGALG00000030940	BLB2	375	156	295	278	403	707	1143	2226	1569	1115	-2.52038	7.91e-13	1.19e-10	yes
ENSGALG00000031094	EDA2R	412	349	519	322	315	725	883	649	1337	1342	-1.70387	5.18e-12	5.92e-10	yes
ENSGALG00000031112	COL5A2	3275	2930	4040	3495	5332	6115	14239	7188	22225	17121	-2.21742	1.01e-08	3.29e-07	yes
ENSGALG00000031122	NTNG1	149	159	139	135	172	289	238	209	240	273	-1.0299	2.82e-10	1.74e-08	yes
ENSGALG00000031130	GGH	288	306	278	319	318	460	381	438	563	673	-1.05735	5.06e-11	4.16e-09	yes
ENSGALG00000031197	ENSGALG00000031197	4	1	0	0	5	6	14	13	12	12	-2.85843	0.000703624	0.00318719	yes
ENSGALG00000031244	ADCY6	2157	2480	2839	2604	2537	3182	3450	2231	7415	5341	-1.15636	9.17e-06	8.87e-05	yes
ENSGALG00000031305	FAM13C	52	189	132	152	159	177	234	121	421	365	-1.33043	0.00280688	0.00993472	yes
ENSGALG00000031325	TGFB1	158	99	193	138	135	286	410	408	539	432	-1.87152	1.96e-11	1.85e-09	yes
ENSGALG00000031350	KCNE4	62	40	37	53	58	66	142	86	159	215	-1.77426	3.31e-05	0.00025813	yes
ENSGALG00000031424	SDC2	1675	2686	2318	1692	2251	3271	3883	2413	8595	5509	-1.53901	2.06e-06	2.62e-05	yes
ENSGALG00000031430	ENSGALG00000031430	25	60	69	59	89	308	341	165	360	435	-2.76014	4.96e-14	1.13e-11	yes
ENSGALG00000031450	MYO7A	104	111	125	190	191	220	356	170	148	267	-1.01834	0.00016192	0.000957762	yes
ENSGALG00000031497	ENSGALG00000031497	22	36	33	13	34	35	60	127	7	31	-1.17612	0.0130563	0.0349177	yes
ENSGALG00000031546	ENSGALG00000031546	1618	1403	3952	2100	1941	4321	5512	4336	3971	5317	-1.40473	2.68e-07	4.84e-06	yes
ENSGALG00000031564	ENSGALG00000031564	516	414	352	744	560	337	307	196	65	152	1.02213	0.000307979	0.00161914	yes
ENSGALG00000031637	ICOSLG	163	145	161	186	289	355	379	325	385	387	-1.29522	5.53e-08	1.34e-06	yes
ENSGALG00000031659	ENSGALG00000031659	244	98	226	290	232	110	48	68	54	58	1.41221	3.08e-05	0.000243138	yes
ENSGALG00000031693	KCNB2	81	90	67	102	95	187	111	167	112	162	-1.0472	0.000802682	0.00353693	yes
ENSGALG00000031700	TRPS1	541	617	746	791	734	831	1707	965	2074	1591	-1.45101	1.61e-07	3.23e-06	yes
ENSGALG00000031714	ENSGALG00000031714	17	14	19	34	36	55	58	60	59	41	-1.53211	1.58e-06	2.1e-05	yes
ENSGALG00000031720	LGI1	60	57	90	39	81	152	94	125	107	123	-1.16156	6.08e-06	6.37e-05	yes
ENSGALG00000031754	KCNG2	193	123	196	116	184	266	327	168	282	258	-1.00439	0.00149754	0.00593875	yes
ENSGALG00000031786	BLVRA	65	120	79	60	64	207	122	234	107	149	-1.33146	8.45e-06	8.3e-05	yes
ENSGALG00000031853	PIGBOS1	18	10	16	6	7	15	24	23	24	29	-1.31796	0.00170079	0.0065871	yes
ENSGALG00000031901	EDBETA	192	172	165	247	291	132	42	85	47	106	1.11662	3.29e-05	0.000256465	yes
ENSGALG00000031916	ZP1	421	145	426	428	556	1411	4577	3091	2228	3030	-3.22165	3.29e-16	1.56e-13	yes
ENSGALG00000031917	ANKIB1	758	913	1241	866	1163	1531	1599	1129	2057	1915	-1.078	1.04e-06	1.48e-05	yes
ENSGALG00000031934	TES	1113	1019	1317	959	1040	1156	1809	1160	2565	1942	-1.02933	4.17e-05	0.000311366	yes
ENSGALG00000031978	TARP	56	34	46	52	65	49	103	208	324	63	-1.99988	2.02e-05	0.000171763	yes
ENSGALG00000032031	MMP16	810	820	931	1132	1093	1415	1951	1149	1561	1752	-1.05097	1.92e-08	5.69e-07	yes
ENSGALG00000032143	CRISPLD2	1311	847	702	427	690	1380	3023	1379	5487	4076	-2.32068	6.5e-06	6.73e-05	yes
ENSGALG00000032161	SCUBE2	56	75	70	49	77	185	128	99	114	120	-1.26643	8.77e-06	8.54e-05	yes
ENSGALG00000032190	MICAL1	52	63	86	73	106	93	161	210	257	154	-1.58825	3.64e-06	4.17e-05	yes
ENSGALG00000032199	FGR	151	47	129	149	259	219	314	341	326	438	-1.51075	1.76e-06	2.3e-05	yes
ENSGALG00000032206	ENSGALG00000032206	128	68	132	74	133	161	247	167	198	298	-1.32238	5.33e-07	8.61e-06	yes
ENSGALG00000032220	ELN	198	150	381	155	217	714	1915	751	3891	3232	-3.65474	3.12e-09	1.28e-07	yes
ENSGALG00000032231	C4	244	62	147	117	107	381	234	212	140	230	-1.0606	0.000237293	0.00130971	yes
ENSGALG00000032313	KDELR3	219	182	153	258	220	274	513	394	591	752	-1.64808	9.52e-07	1.38e-05	yes
ENSGALG00000032349	CDH5	759	1033	761	1792	1851	1304	2584	1611	2630	2839	-1.21535	1.4e-05	0.000126462	yes
ENSGALG00000032410	CBFA2T3	94	83	128	89	131	147	210	247	151	196	-1.17507	9.58e-05	0.000621288	yes
ENSGALG00000032415	SEZ6L	122	67	130	27	225	346	127	69	323	258	-1.29161	0.0108662	0.0300609	yes
ENSGALG00000032418	RAB26	183	143	228	213	396	694	625	243	276	300	-1.17865	4.74e-05	0.000345074	yes
ENSGALG00000032506	GEM	271	480	827	653	1054	925	1430	884	1508	1693	-1.34366	4.51e-07	7.49e-06	yes
ENSGALG00000032584	ALX4	1021	361	486	622	894	248	137	167	50	213	1.8207	9.35e-12	9.83e-10	yes
ENSGALG00000032588	ARPC1B	367	164	345	307	402	578	805	954	740	637	-1.567	8.64e-09	2.93e-07	yes
ENSGALG00000032618	DUSP5	228	620	454	543	682	274	148	231	139	220	1.03826	4.32e-06	4.81e-05	yes
ENSGALG00000032658	FMNL1	189	155	279	179	208	297	254	615	311	287	-1.10879	9.26e-06	8.94e-05	yes
ENSGALG00000032701	LY96	28	39	13	22	50	119	81	169	118	96	-2.25177	1.24e-13	2.64e-11	yes
ENSGALG00000032736	MGLL	382	212	318	210	448	723	1070	726	1095	1097	-1.93042	2.45e-14	6.3e-12	yes
ENSGALG00000032740	HOXB7	83	75	69	78	95	92	183	126	143	186	-1.20899	0.00013779	0.00083609	yes
ENSGALG00000032854	ACP5	49	5	26	35	12	45	90	231	77	125	-2.46309	1.58e-05	0.000139876	yes
ENSGALG00000032893	SHISA4	96	21	52	66	78	99	176	172	153	227	-1.73695	1.19e-05	0.00010973	yes
ENSGALG00000032937	DLGAP2	405	473	314	545	389	199	132	168	78	174	1.23751	4.13e-07	6.99e-06	yes
ENSGALG00000032955	TUFT1	75	63	122	62	91	122	277	111	303	257	-1.74736	3.54e-07	6.15e-06	yes
ENSGALG00000032974	ADAMTS2	1004	1050	1178	924	1053	1438	3787	1852	6596	4879	-2.23353	1.93e-08	5.7e-07	yes
ENSGALG00000033033	MEP1A	252	73	167	47	172	28	22	57	31	31	1.79052	0.000278699	0.00149091	yes
ENSGALG00000033039	ENG	576	468	759	894	1034	784	1090	1204	1142	1821	-1.04046	0.000196523	0.00112087	yes
ENSGALG00000033051	CAMK1D	136	82	113	91	99	348	475	452	435	439	-2.36623	5.47e-24	1.67e-20	yes
ENSGALG00000033061	CAMK2B	134	74	100	121	107	125	206	137	167	230	-1.02291	0.000962785	0.0041102	yes
ENSGALG00000033083	ATOH8	68	32	73	42	47	86	102	64	106	206	-1.4094	0.000601335	0.00280592	yes
ENSGALG00000033091	RUNX1T1	387	315	356	410	467	417	920	463	606	907	-1.12283	5.36e-05	0.000383296	yes
ENSGALG00000033126	DGCR8	724	1082	731	1223	976	2139	1543	1393	1323	1547	-1.04304	9.11e-13	1.36e-10	yes
ENSGALG00000033171	TGM4	266	126	217	186	165	725	369	412	715	637	-1.87649	3.59e-12	4.33e-10	yes
ENSGALG00000033178	KLF6	567	502	530	525	849	1018	1994	1003	1700	1883	-1.71497	2.25e-09	9.8e-08	yes
ENSGALG00000033198	MYO5C	435	274	600	637	790	256	142	175	173	171	1.26715	4.04e-06	4.56e-05	yes
ENSGALG00000033226	FAM107B	259	465	514	394	443	802	717	640	680	586	-1.03614	1.24e-08	3.94e-07	yes
ENSGALG00000033286	ARSJ	154	134	153	195	413	272	400	233	888	667	-1.65342	1.26e-05	0.000115678	yes
ENSGALG00000033295	CAV2	236	228	264	209	355	330	521	314	824	752	-1.46129	9.79e-07	1.41e-05	yes
ENSGALG00000033405	DBN1	207	81	136	96	131	246	327	232	199	287	-1.28357	0.00046943	0.00228472	yes
ENSGALG00000033411	ENSGALG00000033411	131	97	104	87	107	81	17	48	26	30	1.1634	0.00420591	0.0138604	yes
ENSGALG00000033471	CALD1	866	880	1142	1040	1290	1500	4784	2419	9413	8242	-2.75123	4.68e-09	1.79e-07	yes
ENSGALG00000033522	ENSGALG00000033522	131	165	213	181	281	219	644	283	1303	959	-2.2416	1.36e-07	2.8e-06	yes
ENSGALG00000033530	GRN	304	124	334	232	331	463	422	624	518	463	-1.23295	7.37e-06	7.43e-05	yes
ENSGALG00000033609	NACA	585	444	477	606	544	592	1112	768	1128	1413	-1.2675	7.26e-07	1.11e-05	yes
ENSGALG00000033694	IFI30	167	40	94	106	84	235	429	1469	613	486	-3.0439	1.78e-11	1.72e-09	yes
ENSGALG00000033816	KCTD12	17	3	33	14	9	20	42	38	52	44	-1.72011	0.000961957	0.00410749	yes
ENSGALG00000033854	CSF1	78	32	61	76	83	137	224	177	99	224	-1.69664	5.81e-09	2.13e-07	yes
ENSGALG00000033867	PCOLCE	266	182	461	274	292	367	659	501	744	975	-1.48449	8.73e-07	1.28e-05	yes
ENSGALG00000033880	CRISPLD1	189	146	76	203	166	354	484	263	323	381	-1.53903	1.29e-08	4.09e-07	yes
ENSGALG00000033919	ENSGALG00000033919	210	156	246	269	364	392	607	420	536	686	-1.43798	3.58e-08	9.35e-07	yes
ENSGALG00000033953	SHROOM4	227	142	241	300	325	322	591	388	455	633	-1.30589	1.42e-05	0.00012771	yes
ENSGALG00000033966	TENM4	953	825	1574	1513	1693	2335	4337	2372	1765	2028	-1.31094	7.37e-06	7.43e-05	yes
ENSGALG00000034067	FMOD	226	204	161	257	174	406	268	423	335	334	-1.08727	1.05e-05	9.89e-05	yes
ENSGALG00000034078	GLT8D2	45	39	42	57	38	116	391	141	298	650	-3.1995	5.22e-11	4.24e-09	yes
ENSGALG00000034111	FOXF1	1122	639	526	1338	809	404	206	462	139	367	1.23446	2.46e-06	3.03e-05	yes
ENSGALG00000034119	ENSGALG00000034119	331	452	666	370	813	1074	1635	949	1328	1219	-1.5893	2.91e-07	5.22e-06	yes
ENSGALG00000034126	ENSGALG00000034126	85	48	33	71	112	30	17	35	25	16	1.19296	0.00107735	0.00452696	yes
ENSGALG00000034284	SLC4A2	517	331	656	405	526	795	1019	737	868	980	-1.17599	5.52e-07	8.87e-06	yes
ENSGALG00000034289	SLC41A3	416	896	630	967	939	279	258	236	196	318	1.27017	9.49e-09	3.15e-07	yes
ENSGALG00000034297	TBX2	159	144	215	194	201	244	310	295	231	491	-1.09169	0.000162737	0.000962059	yes
ENSGALG00000034374	STX7	256	349	250	278	370	535	616	330	682	436	-1.14093	4.09e-06	4.6e-05	yes
ENSGALG00000034392	ENSGALG00000034392	500	160	336	216	248	1689	1718	930	1048	1931	-2.5966	1.2e-15	5.32e-13	yes
ENSGALG00000034397	ENSGALG00000034397	76	55	100	64	128	69	98	77	384	134	-1.30341	0.00207379	0.00773318	yes
ENSGALG00000034438	GNB3	37	33	35	31	27	53	102	53	48	101	-1.43702	4.12e-06	4.62e-05	yes
ENSGALG00000034511	ENSGALG00000034511	129	112	119	140	166	276	282	219	532	377	-1.711	1.71e-12	2.32e-10	yes
ENSGALG00000034560	SCARF2	148	119	249	166	230	312	823	415	565	695	-1.98554	1.22e-07	2.56e-06	yes
ENSGALG00000034574	ASZ1	661	478	336	785	761	348	172	282	139	233	1.09439	7.25e-07	1.11e-05	yes
ENSGALG00000034615	ANO8	81	75	139	102	184	137	246	216	262	282	-1.34228	0.000156723	0.000933223	yes
ENSGALG00000034722	TLR2A	181	133	150	161	120	249	213	471	347	252	-1.35941	6.69e-09	2.39e-07	yes
ENSGALG00000034741	ETNPPL	274	443	137	429	335	118	94	65	54	39	1.83975	1.9e-08	5.66e-07	yes
ENSGALG00000034769	USP12-like	648	703	796	585	775	1096	1081	764	1459	1256	-1.02581	2.64e-07	4.8e-06	yes
ENSGALG00000034828	ENSGALG00000034828	5	2	4	5	1	8	10	4	8	10	-1.54389	0.0120354	0.0326159	yes
ENSGALG00000034855	HK2	575	345	889	413	514	858	793	1059	992	1025	-1.09907	1.6e-06	2.12e-05	yes
ENSGALG00000034868	KRT7	1171	630	1397	610	797	2100	4290	2814	2423	3589	-2.03604	5.49e-10	3e-08	yes
ENSGALG00000034907	HOXB5	153	144	132	134	198	230	392	294	529	703	-1.85052	4.47e-08	1.13e-06	yes
ENSGALG00000034919	CDK2AP1	422	544	636	502	555	722	822	583	1459	1167	-1.20237	3.62e-07	6.26e-06	yes
ENSGALG00000034948	UAP1L1	220	200	305	209	280	415	591	408	493	619	-1.38583	1.06e-09	5.18e-08	yes
ENSGALG00000034999	ZHX1	749	594	760	803	781	1107	1389	895	1863	1762	-1.2837	7.18e-09	2.51e-07	yes
ENSGALG00000035016	ID2	180	194	261	275	290	404	382	271	436	474	-1.04832	3.39e-05	0.000262397	yes
ENSGALG00000035047	ENSGALG00000035047	79	75	97	91	106	95	188	94	166	177	-1.04244	0.000440647	0.00216634	yes
ENSGALG00000035075	TAP1	121	54	119	81	144	237	197	358	150	153	-1.36803	3.87e-05	0.000293079	yes
ENSGALG00000035086	ENSGALG00000035086	1058	776	1111	867	1018	1020	3137	1609	5216	4450	-2.07344	5.32e-07	8.61e-06	yes
ENSGALG00000035182	CMKLR1	245	358	333	344	399	351	655	551	565	551	-1.02267	1.14e-06	1.61e-05	yes
ENSGALG00000035187	FHL3	668	478	561	485	737	935	1717	671	4541	2753	-2.2819	5.41e-06	5.79e-05	yes
ENSGALG00000035217	ENSGALG00000035217	190	174	128	167	218	82	64	82	34	65	1.15013	9.21e-07	1.34e-05	yes
ENSGALG00000035237	ENSGALG00000035237	1255	1313	1201	1505	1360	1526	1755	1209	4058	3285	-1.21796	6.25e-06	6.51e-05	yes
ENSGALG00000035266	ANOS1	192	146	156	185	168	249	409	248	194	310	-1.04865	0.000461617	0.00225166	yes
ENSGALG00000035386	NCKAP1L	189	86	148	175	197	247	209	618	351	248	-1.40433	8.46e-07	1.26e-05	yes
ENSGALG00000035498	INPP5D	203	91	174	134	230	290	488	631	545	392	-1.84982	2.54e-10	1.6e-08	yes
ENSGALG00000035584	COL3A1	28277	21638	30128	20914	34143	74176	224950	92281	281715	222497	-3.12637	4.87e-09	1.85e-07	yes
ENSGALG00000035635	ACVRL1	62	63	116	77	126	99	191	124	151	205	-1.14268	7.92e-05	0.000530201	yes
ENSGALG00000035717	HSPG2	3781	2910	5561	3465	5856	8030	19812	9526	29451	27769	-2.52677	2.14e-10	1.38e-08	yes
ENSGALG00000035783	ENSGALG00000035783	26	19	23	21	4	8	2	2	1	11	1.74939	0.00500075	0.0160058	yes
ENSGALG00000035854	ENSGALG00000035854	38	22	28	37	22	35	449	153	306	99	-3.25757	1.08e-09	5.26e-08	yes
ENSGALG00000035856	CD48	122	57	84	73	105	196	222	720	308	171	-2.19471	1.3e-08	4.12e-07	yes
ENSGALG00000035879	ENSGALG00000035879	95	49	63	26	69	180	681	292	1218	924	-3.84243	5.41e-09	2.01e-07	yes
ENSGALG00000035903	FAM46A	430	345	524	552	560	902	1223	972	1734	1549	-1.77223	1.3e-11	1.3e-09	yes
ENSGALG00000035923	MTMR11	89	51	106	74	112	151	175	119	159	157	-1.14591	1.25e-05	0.000115154	yes
ENSGALG00000035927	ST8SIA5	285	442	574	299	462	773	861	502	984	862	-1.28547	2.22e-07	4.19e-06	yes
ENSGALG00000035935	ENSGALG00000035935	112	135	158	156	173	255	631	246	740	410	-2.04594	1.85e-07	3.6e-06	yes
ENSGALG00000035951	ENSGALG00000035951	90	47	22	77	52	26	21	23	13	11	1.33257	0.00148474	0.00589457	yes
ENSGALG00000035960	ENSGALG00000035960	180	312	569	560	1101	253	204	216	96	276	1.07739	0.000470151	0.0022877	yes
ENSGALG00000035998	HINTW	1945	1894	2656	2012	2714	3132	4533	2998	4970	4770	-1.21563	2.14e-08	6.16e-07	yes
ENSGALG00000036042	ENSGALG00000036042	36	31	52	42	61	53	94	42	54	118	-1.02661	0.00156481	0.00615925	yes
ENSGALG00000036086	TAGLN2	502	263	465	289	478	713	1457	832	1846	1662	-2.07375	1.79e-09	8.09e-08	yes
ENSGALG00000036125	SHE	26	17	36	36	81	42	113	57	75	93	-1.339	0.00152616	0.00603208	yes
ENSGALG00000036142	LOXL3	290	168	383	179	388	550	738	582	733	1056	-1.7052	4.08e-08	1.04e-06	yes
ENSGALG00000036175	CAPG	93	27	79	66	65	241	383	297	387	544	-2.82177	9.33e-12	9.83e-10	yes
ENSGALG00000036189	ANGPT2	832	569	897	715	983	1035	1102	1053	1655	1630	-1.04203	0.000215552	0.00120939	yes
ENSGALG00000036395	ENSGALG00000036395	76	35	76	96	91	110	118	188	231	68	-1.32393	0.000780582	0.00345991	yes
ENSGALG00000036441	WIPF1	358	351	546	294	475	712	990	1127	1168	942	-1.62952	2.88e-09	1.2e-07	yes
ENSGALG00000036447	ENSGALG00000036447	171	167	154	255	223	389	340	284	284	369	-1.09262	1.23e-05	0.000113342	yes
ENSGALG00000036492	DAGLA	360	252	433	292	382	568	741	507	523	557	-1.07078	1.04e-09	5.12e-08	yes
ENSGALG00000036498	EHD2	419	224	519	328	448	723	1823	975	2394	2662	-2.52101	1.05e-09	5.13e-08	yes
ENSGALG00000036514	ENSGALG00000036514	869	711	389	692	1131	351	156	295	109	294	1.40799	6.48e-07	1.01e-05	yes
ENSGALG00000036527	SYBU	148	164	240	244	310	260	374	206	509	552	-1.15629	0.000543527	0.00257497	yes
ENSGALG00000036547	ENSGALG00000036547	119	48	98	93	118	176	236	370	254	180	-1.69195	3.55e-08	9.28e-07	yes
ENSGALG00000036589	GFRA4	55	29	78	60	33	57	276	84	117	115	-1.7191	0.000802135	0.00353525	yes
ENSGALG00000036677	ITSN1	2035	1836	1828	2167	2440	2607	3001	2498	4551	3978	-1.04947	7.36e-08	1.67e-06	yes
ENSGALG00000036686	PLTP	148	102	106	111	159	142	296	242	327	259	-1.38283	9.06e-06	8.77e-05	yes
ENSGALG00000036711	S100A11	176	106	128	148	158	196	429	304	386	386	-1.60478	2.4e-09	1.03e-07	yes
ENSGALG00000036731	GAS2L1	115	52	134	87	109	159	186	149	237	269	-1.34295	1.17e-06	1.64e-05	yes
ENSGALG00000036738	IGSF3	1286	1056	1529	1290	1160	1955	3276	1874	5391	4501	-1.80505	6.74e-10	3.54e-08	yes
ENSGALG00000036775	SETBP1	242	194	281	243	232	536	816	395	1087	786	-1.97501	5.04e-10	2.79e-08	yes
ENSGALG00000036798	COL4A1	1527	1550	2445	1648	2150	7684	20166	7905	49036	38296	-4.14342	1.63e-11	1.59e-09	yes
ENSGALG00000036847	PLAC9	141	88	98	88	148	116	248	168	293	306	-1.36847	2.81e-05	0.000225808	yes
ENSGALG00000036925	CADM3	40	20	24	71	63	115	347	116	151	131	-2.37647	1.79e-06	2.33e-05	yes
ENSGALG00000036971	FGF12	194	122	204	140	244	437	466	284	587	575	-1.71927	6.08e-09	2.22e-07	yes
ENSGALG00000037050	FABP3	1629	838	637	975	504	399	267	643	205	360	1.04602	0.0029496	0.0103422	yes
ENSGALG00000037077	CCR5	32	22	31	35	37	60	47	161	42	48	-1.4798	0.00112866	0.00469731	yes
ENSGALG00000037131	ENSGALG00000037131	307	236	402	230	414	614	1437	616	1583	1831	-2.305	1.48e-09	6.83e-08	yes
ENSGALG00000037156	ENSGALG00000037156	389	686	360	1108	772	307	229	230	98	309	1.2154	3.5e-06	4.05e-05	yes
ENSGALG00000037164	ZFHX4	298	320	356	429	565	769	1126	592	724	722	-1.34579	4.1e-07	6.96e-06	yes
ENSGALG00000037167	HIST1H103	299	184	263	105	190	435	292	309	371	353	-1.03761	0.000113981	0.000716017	yes
ENSGALG00000037194	ENSGALG00000037194	766	51	421	342	433	50	14	48	23	47	3.23032	3.92e-06	4.44e-05	yes
ENSGALG00000037241	KCNAB2	77	76	101	62	59	158	147	218	156	134	-1.41615	2.47e-11	2.29e-09	yes
ENSGALG00000037249	KCNQ5	100	119	73	126	161	142	146	91	581	277	-1.53455	0.000299912	0.00158213	yes
ENSGALG00000037262	HOXC8	147	116	115	183	206	162	421	194	359	613	-1.55279	1.33e-05	0.000120729	yes
ENSGALG00000037295	ENSGALG00000037295	64	82	112	54	89	37	22	32	40	20	1.0988	0.00166445	0.00647335	yes
ENSGALG00000037332	IGFBP7	1656	1320	2418	1454	2111	2046	3236	2015	3823	3263	-1.04458	8.2e-05	0.000545003	yes
ENSGALG00000037410	HEPH	7123	6418	6886	8602	6876	4090	2576	3135	1799	2807	1.05029	1.99e-12	2.65e-10	yes
ENSGALG00000037414	DNAJC28	420	521	267	513	519	252	120	125	121	132	1.30658	8.6e-12	9.24e-10	yes
ENSGALG00000037437	EGR3	38	11	8	28	24	39	53	47	14	52	-1.19345	0.00475706	0.0153732	yes
ENSGALG00000037453	TERF1	3655	4882	3374	6454	4694	2748	1356	1977	1139	1776	1.09094	3.04e-11	2.75e-09	yes
ENSGALG00000037493	ENSGALG00000037493	37	24	22	13	35	86	155	52	101	64	-2.14771	8.49e-08	1.89e-06	yes
ENSGALG00000037521	PRCP	781	1026	1082	953	1515	1358	1754	1647	2289	1653	-1.06411	1.99e-06	2.55e-05	yes
ENSGALG00000037540	PLEKHO1	391	262	326	302	460	572	1179	532	1234	1120	-1.78698	2.99e-09	1.24e-07	yes
ENSGALG00000037587	ENPP3	73	94	87	63	104	150	340	163	371	431	-2.15054	1.79e-11	1.72e-09	yes
ENSGALG00000037611	ENSGALG00000037611	3301	3879	4259	3755	3062	2088	968	1653	922	1394	1.12821	1.14e-12	1.63e-10	yes
ENSGALG00000037619	HOXB6	120	85	95	116	93	170	252	197	342	510	-1.86996	9.31e-08	2.04e-06	yes
ENSGALG00000037626	KCNQ3	37	39	36	43	86	159	190	102	107	177	-1.93011	8.71e-08	1.93e-06	yes
ENSGALG00000037628	ENSGALG00000037628	75	172	312	359	277	79	29	33	10	77	2.15839	0.00202825	0.00759783	yes
ENSGALG00000037675	COL14A1	2180	2316	5034	1838	2856	4031	5393	3555	5725	6778	-1.16991	0.000320789	0.00167399	yes
ENSGALG00000037726	MARCKS	433	257	376	435	405	588	1093	1026	990	1361	-1.74967	8.89e-08	1.96e-06	yes
ENSGALG00000037737	ENSGALG00000037737	721	618	749	1595	1237	508	188	320	366	239	1.28111	0.000216376	0.00121337	yes
ENSGALG00000037869	ENSGALG00000037869	216	152	287	143	223	408	765	374	1126	1077	-2.24589	1.62e-09	7.41e-08	yes
ENSGALG00000037901	EFEMP1	1451	1329	1989	2170	2525	2231	3760	2175	4131	3583	-1.12671	7.12e-07	1.09e-05	yes
ENSGALG00000037913	KLF10	70	125	138	123	141	158	194	174	239	258	-1.12059	2.09e-06	2.65e-05	yes
ENSGALG00000037925	RND1	1096	454	821	910	888	438	276	476	161	383	1.00921	5.59e-05	0.000396849	yes
ENSGALG00000038141	NCF4	31	13	21	28	43	88	57	123	111	52	-2.0066	9.56e-09	3.17e-07	yes
ENSGALG00000038162	FAM26E	270	512	552	747	412	663	721	383	1543	1161	-1.23557	0.000114373	0.000718267	yes
ENSGALG00000038207	ENSGALG00000038207	82	61	99	80	98	107	121	131	119	212	-1.02725	8.3e-06	8.18e-05	yes
ENSGALG00000038265	CREB5	62	91	86	94	99	94	188	100	219	191	-1.25116	0.000115693	0.00072464	yes
ENSGALG00000038311	COL18A1	280	219	352	433	568	706	1568	851	1632	1977	-2.24873	1.51e-07	3.06e-06	yes
ENSGALG00000038364	CCN3	268	572	416	267	172	700	447	939	2393	2362	-2.35742	1.82e-08	5.44e-07	yes
ENSGALG00000038393	DMB2	115	66	73	116	141	93	175	296	224	173	-1.27589	5.37e-05	0.000383338	yes
ENSGALG00000038399	PLEKHA6	277	162	256	281	202	297	692	358	491	724	-1.46468	1.14e-06	1.61e-05	yes
ENSGALG00000038458	LOXL1	126	91	102	91	210	216	402	266	712	750	-2.30643	1.36e-08	4.25e-07	yes
ENSGALG00000038494	CMIP	357	377	577	490	651	591	808	730	892	860	-1.01639	2.21e-06	2.78e-05	yes
ENSGALG00000038504	MID1	64	110	139	64	136	170	325	202	234	238	-1.53092	2.53e-07	4.64e-06	yes
ENSGALG00000038512	AGTR1	36	37	41	66	159	309	179	50	55	44	-1.17878	0.0195194	0.048447	yes
ENSGALG00000038513	ENSGALG00000038513	61	36	82	49	30	124	485	132	1131	459	-3.62237	5.02e-10	2.79e-08	yes
ENSGALG00000038550	ENSGALG00000038550	12	12	6	31	17	68	70	8	40	63	-2.0066	0.00318913	0.0110354	yes
ENSGALG00000038634	KIT	82	69	80	81	110	356	245	253	115	220	-1.7571	9.46e-17	5.28e-14	yes
ENSGALG00000038722	SORBS1	854	1249	1237	1656	1229	1923	5593	2325	6536	4933	-2.18343	1.17e-08	3.77e-07	yes
ENSGALG00000038740	AMY2A	113	122	158	120	148	69	22	36	29	89	1.18118	6.99e-06	7.13e-05	yes
ENSGALG00000038768	FAM20C	178	230	253	255	342	499	681	363	470	504	-1.33938	1.37e-05	0.000124162	yes
ENSGALG00000038952	MTFP1	63	35	22	21	25	61	47	93	47	59	-1.15169	0.000479592	0.00232517	yes
ENSGALG00000038964	ENSGALG00000038964	377	162	211	268	391	79	34	45	27	94	2.08926	4.61e-07	7.63e-06	yes
ENSGALG00000039001	FILIP1	847	967	639	761	1093	938	1919	871	2174	1977	-1.24548	2.12e-05	0.00017877	yes
ENSGALG00000039051	ENSGALG00000039051	199	125	167	206	260	200	389	234	409	625	-1.3139	0.000121049	0.000751798	yes
ENSGALG00000039080	CD44	220	157	136	248	259	504	846	768	1003	441	-2.19029	1.19e-12	1.69e-10	yes
ENSGALG00000039092	STAC	43	18	14	20	31	66	121	30	24	37	-1.44146	0.00924884	0.0263402	yes
ENSGALG00000039102	TOX	56	76	59	77	74	133	229	118	153	119	-1.4855	0.000135403	0.000823245	yes
ENSGALG00000039105	ENSGALG00000039105	1490	1048	1197	2277	2073	377	322	498	34	467	1.99404	3.37e-05	0.000261247	yes
ENSGALG00000039118	MEIS2	433	479	363	500	689	556	1352	611	1359	1119	-1.41086	5.05e-05	0.000364245	yes
ENSGALG00000039216	COL6A2	7266	5638	7080	4981	8301	12200	38650	16569	67208	54343	-2.91181	7.37e-09	2.56e-07	yes
ENSGALG00000039245	STAB2	220	192	163	129	172	275	699	362	535	581	-1.82907	8.48e-07	1.26e-05	yes
ENSGALG00000039264	SLA	42	22	60	34	66	134	90	152	159	92	-1.81813	2.58e-09	1.09e-07	yes
ENSGALG00000039299	LASP1	946	564	743	846	1053	1221	1592	1457	1464	1950	-1.2186	5.57e-08	1.35e-06	yes
ENSGALG00000039320	ADGRF5	73	114	112	75	139	218	229	154	175	286	-1.35444	9.97e-08	2.17e-06	yes
ENSGALG00000039322	DDR2	189	139	188	128	164	250	448	252	501	670	-1.73233	3.64e-07	6.28e-06	yes
ENSGALG00000039376	DPT	55	20	23	19	48	131	668	191	1794	1217	-5.03628	1.28e-13	2.68e-11	yes
ENSGALG00000039447	KRT23	61	67	64	102	83	110	103	62	604	285	-2.08445	2.52e-06	3.08e-05	yes
ENSGALG00000039452	GJA5	75	59	99	91	163	145	366	168	357	491	-2.02876	3.53e-07	6.14e-06	yes
ENSGALG00000039461	TNFRSF1A	540	547	749	570	816	1001	1172	996	1060	963	-1.01947	1.61e-08	4.9e-07	yes
ENSGALG00000039553	SULF1	114	61	163	151	352	201	525	244	792	826	-2.04363	1.02e-05	9.65e-05	yes
ENSGALG00000039682	HCLS1	84	29	62	58	75	89	75	263	118	97	-1.37348	0.000354328	0.00181722	yes
ENSGALG00000039696	ENTPD2	100	57	79	89	146	88	147	94	240	170	-1.04446	0.00126644	0.005172	yes
ENSGALG00000039698	DRD1	111	74	117	137	109	183	294	188	141	470	-1.52233	2.13e-06	2.69e-05	yes
ENSGALG00000039742	CYP21A1	51	45	82	40	456	2459	906	102	40	52	-2.59276	0.00180394	0.00690647	yes
ENSGALG00000039772	RGS7	75	79	69	111	223	598	267	89	51	81	-1.17871	0.00747194	0.0222307	yes
ENSGALG00000039919	ENSGALG00000039919	46	43	25	59	32	12	12	16	10	18	1.2958	0.00026473	0.00142939	yes
ENSGALG00000039935	PDE1C	39	66	33	52	97	155	239	167	197	203	-2.09533	5.12e-12	5.92e-10	yes
ENSGALG00000039982	IRF5	42	38	32	44	49	78	88	164	84	104	-1.65046	6.83e-08	1.57e-06	yes
ENSGALG00000039985	CDH11	576	620	861	863	1195	1263	3000	1958	1718	2064	-1.64245	1.06e-06	1.51e-05	yes
ENSGALG00000039990	TNC	496	783	738	572	447	4241	15470	4445	56892	26083	-5.59981	1.33e-15	5.58e-13	yes
ENSGALG00000040002	ENSGALG00000040002	24	4	22	15	16	34	42	127	79	37	-2.32059	3.22e-06	3.77e-05	yes
ENSGALG00000040035	ADRB2	41	60	30	29	58	71	48	79	103	96	-1.18539	6.91e-06	7.07e-05	yes
ENSGALG00000040079	ZFPM2	297	290	355	369	372	519	689	468	672	626	-1.16703	6.36e-06	6.61e-05	yes
ENSGALG00000040098	EEF1D	3039	2530	3885	3772	3727	4414	6548	4107	6208	5520	-1.01539	1.78e-06	2.32e-05	yes
ENSGALG00000040114	PTPRZ1	232	165	160	180	282	240	1340	296	900	438	-2.08092	0.00139572	0.00559834	yes
ENSGALG00000040120	ENSGALG00000040120	21	20	11	38	25	41	48	46	26	27	-1.02792	0.0100087	0.028063	yes
ENSGALG00000040159	ENSGALG00000040159	352	331	224	490	350	213	115	129	107	111	1.09067	1.18e-05	0.000109174	yes
ENSGALG00000040185	ENSGALG00000040185	42	34	46	45	50	116	82	114	59	108	-1.42105	6.55e-10	3.47e-08	yes
ENSGALG00000040260	TUBA1C	2007	1092	2460	1246	2287	820	550	895	494	796	1.08077	6.65e-07	1.03e-05	yes
ENSGALG00000040275	RCSD1	85	48	98	135	137	189	254	414	332	296	-1.92404	5.18e-12	5.92e-10	yes
ENSGALG00000040342	ADAMTS1	1395	758	514	677	914	1350	1359	963	4127	2334	-1.63922	2.01e-05	0.00017074	yes
ENSGALG00000040351	ACAP1	50	11	34	41	24	42	61	72	39	55	-1.057	0.0058867	0.0183015	yes
ENSGALG00000040367	P2RY14	203	184	174	209	174	206	358	187	944	639	-1.71651	1.77e-05	0.000153316	yes
ENSGALG00000040444	SEMA3C	944	925	825	902	773	1571	1528	1322	4473	3392	-1.86922	4.86e-10	2.71e-08	yes
ENSGALG00000040465	ZEB2	1870	1623	1922	1922	2329	2371	3831	3488	3775	3529	-1.1649	5.07e-08	1.25e-06	yes
ENSGALG00000040521	HOXA2	84	33	57	61	57	47	141	77	113	192	-1.30826	0.000475079	0.00230696	yes
ENSGALG00000040549	HTR7	42	40	84	70	80	142	206	133	133	118	-1.55227	5.13e-08	1.26e-06	yes
ENSGALG00000040582	LMX1B	64	82	95	129	133	29	39	56	35	20	1.1481	0.000120822	0.000750827	yes
ENSGALG00000040620	LSAMP	124	74	225	141	194	244	318	177	262	366	-1.18354	8.17e-05	0.000543989	yes
ENSGALG00000040621	IL18R1	45	55	65	80	75	148	173	374	268	173	-2.18208	1.73e-13	3.42e-11	yes
ENSGALG00000040655	FAM20A	119	68	112	95	91	185	399	173	1143	916	-2.94743	3.01e-12	3.72e-10	yes
ENSGALG00000040672	IGFBP4	370	99	296	301	264	364	781	888	349	1096	-1.68954	6.94e-05	0.000475306	yes
ENSGALG00000040729	ENSGALG00000040729	28	22	24	24	45	48	48	48	58	57	-1.18345	8.12e-06	8.05e-05	yes
ENSGALG00000040732	ENSGALG00000040732	53	35	64	74	90	148	171	118	104	128	-1.40364	2.26e-09	9.82e-08	yes
ENSGALG00000040759	CPXM1	604	287	631	293	471	456	1194	827	772	1072	-1.24818	0.000936038	0.00402092	yes
ENSGALG00000040761	DRD4	196	97	95	146	224	67	40	63	38	73	1.14925	8.8e-05	0.000579125	yes
ENSGALG00000040807	DMTN	54	30	37	39	39	65	127	100	61	91	-1.47201	9.99e-05	0.000643048	yes
ENSGALG00000040869	ENSGALG00000040869	9	8	8	3	13	41	29	41	6	9	-1.85974	0.000206216	0.00116434	yes
ENSGALG00000040923	ENSGALG00000040923	108	149	142	208	281	65	61	79	47	49	1.23942	1.65e-07	3.29e-06	yes
ENSGALG00000040926	SAMSN1	50	39	53	62	78	103	81	185	176	89	-1.52758	6.22e-06	6.49e-05	yes
ENSGALG00000041013	TNS1	2292	2308	3127	2973	2796	3979	10920	4856	12835	12339	-2.12379	2.61e-10	1.64e-08	yes
ENSGALG00000041094	SYT1	128	199	137	140	240	419	584	184	140	151	-1.10894	0.00485284	0.0156402	yes
ENSGALG00000041120	METTL24	58	75	73	89	89	99	179	113	86	151	-1.03491	0.000646657	0.00298224	yes
ENSGALG00000041121	SLIT2	885	1138	1023	1005	1201	1426	3337	1468	3807	3248	-1.72246	8.92e-09	3e-07	yes
ENSGALG00000041140	HTRA1	1022	837	861	1228	1041	1195	2399	1647	3489	2697	-1.58571	2.84e-08	7.81e-07	yes
ENSGALG00000041221	ENSGALG00000041221	216	218	275	289	323	347	491	353	605	675	-1.26086	2.73e-06	3.3e-05	yes
ENSGALG00000041225	ENSGALG00000041225	11	1	5	10	27	60	47	9	15	14	-1.72258	0.0142107	0.0374566	yes
ENSGALG00000041266	CNN1	226	82	156	66	48	633	3221	998	6821	5712	-5.29157	4.31e-10	2.47e-08	yes
ENSGALG00000041298	ENSGALG00000041298	234	100	181	166	204	289	739	847	1794	1498	-2.94184	7.36e-09	2.56e-07	yes
ENSGALG00000041312	ENSGALG00000041312	12	20	35	16	39	74	88	37	48	91	-1.77965	8.67e-05	0.000571222	yes
ENSGALG00000041344	FABP5	97	89	36	85	53	129	256	234	266	205	-1.94789	1.81e-07	3.54e-06	yes
ENSGALG00000041380	BF2	3581	1489	2863	3320	2979	5133	6611	12090	4807	5555	-1.57564	4.16e-07	7.02e-06	yes
ENSGALG00000041408	ENSGALG00000041408	72	26	51	72	51	83	128	69	116	149	-1.34472	0.00025855	0.00140276	yes
ENSGALG00000041483	ENSGALG00000041483	23	23	10	21	21	13	8	8	1	5	1.23998	0.0103459	0.0288721	yes
ENSGALG00000041491	ACKR4	140	161	140	166	193	455	734	591	297	390	-1.93936	5.1e-15	1.7e-12	yes
ENSGALG00000041555	COL1A1	8444	4433	11808	4221	7481	23492	68134	38859	97971	129977	-3.65793	8.03e-10	4.11e-08	yes
ENSGALG00000041604	NPTXR	61	22	79	56	41	75	86	67	90	159	-1.1925	0.00239808	0.00876056	yes
ENSGALG00000041626	MEIS1	889	676	735	885	814	1241	2490	1176	2737	3375	-1.82286	7.6e-08	1.71e-06	yes
ENSGALG00000041634	ACTG2	973	721	1148	536	272	6007	21522	7445	52515	45365	-5.5708	4.78e-11	3.96e-09	yes
ENSGALG00000041635	CAMK2D	484	488	567	734	887	1125	1396	1095	994	1017	-1.17005	1.3e-08	4.12e-07	yes
ENSGALG00000041643	NFIC	652	401	733	667	680	901	1227	1022	784	1418	-1.08432	2.86e-05	0.000228578	yes
ENSGALG00000041730	GPR20	30	28	17	10	19	62	284	74	471	462	-4.0815	2.74e-07	4.93e-06	yes
ENSGALG00000041790	SAMD4A	789	559	617	764	906	1042	1260	1053	1301	1646	-1.12794	4.59e-07	7.6e-06	yes
ENSGALG00000041826	S100A6	64	16	29	15	13	109	395	132	473	334	-3.76217	2.28e-09	9.88e-08	yes
ENSGALG00000041833	ENSGALG00000041833	161	92	48	230	84	49	48	52	29	47	1.14933	0.00182219	0.00697136	yes
ENSGALG00000041834	AEBP1	427	227	513	287	371	926	2168	1333	1781	2532	-2.5994	4.48e-11	3.78e-09	yes
ENSGALG00000041909	ENSGALG00000041909	27	34	25	33	53	52	63	68	53	58	-1.09579	1.05e-05	9.9e-05	yes
ENSGALG00000042003	FZD10	504	486	264	562	268	215	99	80	120	87	1.52421	3.86e-06	4.37e-05	yes
ENSGALG00000042030	P4HA3	21	24	43	38	34	124	262	147	165	207	-2.85117	1.07e-10	7.75e-09	yes
ENSGALG00000042073	ENSGALG00000042073	82	89	143	53	72	32	31	33	16	26	1.40495	4.54e-05	0.000333961	yes
ENSGALG00000042077	HIC1	521	210	457	312	421	625	1093	785	644	1466	-1.56918	2.29e-06	2.86e-05	yes
ENSGALG00000042079	NID1	2697	3124	3246	3288	4692	4543	7710	5168	13068	11069	-1.67715	1.22e-06	1.69e-05	yes
ENSGALG00000042103	C5H11ORF96	53	34	207	43	145	112	281	112	272	309	-1.54583	0.00167556	0.00650827	yes
ENSGALG00000042134	PIEZO2	768	643	794	868	957	1004	2080	861	1955	1840	-1.31618	2.82e-05	0.000226444	yes
ENSGALG00000042159	SLITRK3	27	49	33	100	39	92	227	83	63	63	-1.45271	0.000482981	0.00233948	yes
ENSGALG00000042199	SLC12A5	53	49	146	60	92	132	200	152	84	187	-1.21636	0.00290931	0.0102312	yes
ENSGALG00000042275	ENSGALG00000042275	109	59	141	137	126	232	246	168	314	349	-1.54037	4.95e-05	0.00035748	yes
ENSGALG00000042321	LYN	351	424	605	328	377	620	532	1097	751	661	-1.11981	4.3e-06	4.79e-05	yes
ENSGALG00000042339	ENSGALG00000042339	98	92	162	126	132	203	319	147	171	219	-1.12201	4.26e-06	4.76e-05	yes
ENSGALG00000042452	DPP4	154	226	195	198	134	260	248	394	316	308	-1.06324	8.39e-07	1.25e-05	yes
ENSGALG00000042458	ACTN1	1680	1498	1936	1596	1915	4751	13539	4629	24438	14006	-3.2575	3.05e-10	1.86e-08	yes
ENSGALG00000042511	PKDCC	253	212	251	302	322	335	455	303	536	574	-1.07125	1.49e-06	1.99e-05	yes
ENSGALG00000042524	ENSGALG00000042524	3	23	12	13	6	134	215	51	608	396	-5.03467	2.9e-09	1.21e-07	yes
ENSGALG00000042534	NFATC1	141	132	77	102	126	270	891	436	553	770	-2.68502	2.27e-13	4.26e-11	yes
ENSGALG00000042551	ENSGALG00000042551	690	436	736	468	546	764	1153	919	2439	1715	-1.66089	1.3e-07	2.7e-06	yes
ENSGALG00000042604	ARX	112	74	108	68	81	127	219	129	372	454	-1.905	2e-06	2.56e-05	yes
ENSGALG00000042607	RSPO3	298	307	346	369	361	348	677	307	709	593	-1.02318	0.00203202	0.00760798	yes
ENSGALG00000042613	ENSGALG00000042613	21	43	34	132	74	38	8	29	14	33	1.02664	0.00811468	0.0237073	yes
ENSGALG00000042642	RARRES2	199	115	192	160	222	366	542	412	544	528	-1.77632	3.84e-10	2.24e-08	yes
ENSGALG00000042656	ENSGALG00000042656	67	62	81	146	137	24	34	48	14	44	1.27161	0.000498454	0.00239489	yes
ENSGALG00000042664	CBLN1	70	58	37	41	51	149	120	140	58	64	-1.30446	0.000108987	0.000690616	yes
ENSGALG00000042705	KCNK3	2	1	16	0	43	163	71	23	113	127	-3.34586	0.000544084	0.00257656	yes
ENSGALG00000042715	ENSGALG00000042715	337	365	398	461	333	239	116	166	64	141	1.1432	7.22e-06	7.32e-05	yes
ENSGALG00000042744	RGS2	341	290	329	453	495	531	521	352	1334	607	-1.22361	1.73e-05	0.000150347	yes
ENSGALG00000042810	ENSGALG00000042810	193	265	173	259	269	343	597	272	312	390	-1.05732	9.37e-07	1.36e-05	yes
ENSGALG00000042836	KCNH2	155	95	182	163	275	506	780	394	1502	1244	-2.75154	1.3e-10	9.15e-09	yes
ENSGALG00000042871	SLIT1	68	80	124	113	130	181	691	288	350	328	-2.21953	3.54e-08	9.28e-07	yes
ENSGALG00000042897	ENSGALG00000042897	30	30	24	26	50	7	9	1	0	5	2.58119	2.68e-08	7.49e-07	yes
ENSGALG00000042908	CTC-575C13.4	984	929	1172	1454	1087	500	317	562	260	395	1.18774	3.17e-14	7.71e-12	yes
ENSGALG00000042990	IFT27	126	188	268	183	178	398	322	240	269	343	-1.03022	8.1e-11	6.16e-09	yes
ENSGALG00000042992	ENSGALG00000042992	37	78	45	45	86	209	127	69	115	176	-1.53946	1.52e-05	0.000135493	yes
ENSGALG00000043027	HEPHL1	16	20	20	28	16	158	334	123	475	220	-4.12933	7.6e-08	1.71e-06	yes
ENSGALG00000043044	IL1R1	352	458	409	604	761	930	1210	694	1845	1199	-1.58161	1.63e-10	1.11e-08	yes
ENSGALG00000043052	CD1B	31	9	29	23	20	40	69	107	78	84	-2.08756	1.73e-07	3.42e-06	yes
ENSGALG00000043064	EXFABP	128	8	21	25	56	216	68	3134	223	100	-4.21348	5.46e-06	5.83e-05	yes
ENSGALG00000043076	ENSGALG00000043076	631	317	757	1423	1672	782	206	307	45	253	1.38323	0.00729316	0.0217867	yes
ENSGALG00000043219	HOXB3	162	170	193	224	195	218	435	288	324	703	-1.38994	1.81e-06	2.35e-05	yes
ENSGALG00000043287	CAV1	500	379	425	412	641	991	2982	1071	8826	4549	-3.42322	6.62e-10	3.48e-08	yes
ENSGALG00000043393	CADM2	117	84	91	148	120	69	40	27	44	45	1.01886	0.000242902	0.00133378	yes
ENSGALG00000043469	ENSGALG00000043469	195	180	183	196	177	81	49	63	42	99	1.21133	8.74e-08	1.94e-06	yes
ENSGALG00000043610	ENSGALG00000043610	111	95	84	166	172	278	518	665	591	213	-2.24084	3.29e-11	2.92e-09	yes
ENSGALG00000043654	ENSGALG00000043654	138	87	144	137	118	98	115	232	455	145	-1.16265	0.00589379	0.0183182	yes
ENSGALG00000043672	STAB1	1008	708	986	838	1186	2037	3878	3295	4651	3738	-2.26643	1.4e-13	2.86e-11	yes
ENSGALG00000043675	ANTXR2	606	507	560	527	691	858	1458	870	1844	1658	-1.57734	7.38e-10	3.85e-08	yes
ENSGALG00000043725	ENSGALG00000043725	455	318	462	336	534	617	1214	1033	1520	1604	-1.86884	3.87e-08	9.97e-07	yes
ENSGALG00000043909	ENSGALG00000043909	33	23	22	29	35	14	5	71	114	263	-2.05129	0.0019125	0.00725453	yes
ENSGALG00000043971	SLC35A2	132	81	205	133	97	195	217	133	241	276	-1.03696	0.000430684	0.00212813	yes
ENSGALG00000044064	ENSGALG00000044064	481	626	587	584	771	867	1019	814	1127	977	-1.0003	2.18e-07	4.15e-06	yes
ENSGALG00000044225	ENSGALG00000044225	693	1738	506	523	1034	596	39	333	126	379	1.44135	0.00443539	0.0144782	yes
ENSGALG00000044326	ENSGALG00000044326	247	65	121	153	172	748	931	1716	1228	805	-3.17873	1.3e-14	3.91e-12	yes
ENSGALG00000044478	ENSGALG00000044478	193	364	218	174	290	143	70	122	55	77	1.16191	0.000109488	0.000692267	yes
ENSGALG00000044661	ENSGALG00000044661	19	26	30	46	11	32	50	42	146	37	-1.6607	0.00113007	0.00470223	yes
ENSGALG00000044675	MATN2	451	285	376	318	468	371	1150	390	920	468	-1.19363	0.000674959	0.00308414	yes
ENSGALG00000044799	VSIG4	2106	2116	2379	3793	3225	652	695	827	598	787	1.60803	2.62e-17	1.75e-14	yes
ENSGALG00000044811	ENSGALG00000044811	5	5	5	3	4	23	13	22	124	134	-4.2181	6.99e-09	2.46e-07	yes
ENSGALG00000044814	CCDC14	2777	2836	3309	4214	3359	1775	1022	1297	946	1341	1.08871	1.78e-21	3.45e-18	yes
ENSGALG00000044866	ENSGALG00000044866	37	59	86	44	68	131	800	186	353	327	-3.00086	3.86e-05	0.000292385	yes
ENSGALG00000044942	ENSGALG00000044942	661	712	80	1337	558	70	112	183	109	217	1.93833	0.000563308	0.00265515	yes
ENSGALG00000045085	IFIT5	318	143	46	124	130	239	204	218	750	117	-1.41226	0.00308723	0.0107525	yes
ENSGALG00000045163	APH1A	181	174	395	290	207	815	519	695	379	637	-1.55752	2.18e-14	5.96e-12	yes
ENSGALG00000045199	ENSGALG00000045199	325	246	208	253	274	328	699	546	740	742	-1.58123	7.32e-07	1.11e-05	yes
ENSGALG00000045212	PLCD3	95	60	117	61	100	137	285	142	166	248	-1.50351	7.13e-06	7.25e-05	yes
ENSGALG00000045305	ENSGALG00000045305	42	39	33	46	137	263	285	71	127	161	-1.9403	0.000245867	0.00134586	yes
ENSGALG00000045499	TCFL5	1572	1559	1180	2396	1827	967	376	706	309	555	1.3011	4.07e-07	6.91e-06	yes
ENSGALG00000045540	ENSGALG00000045540	264	228	196	295	291	614	412	809	345	394	-1.29813	2.68e-05	0.000217535	yes
ENSGALG00000045574	CAMK2N2	49	12	24	30	42	60	54	52	41	99	-1.25116	0.00494263	0.0158703	yes
ENSGALG00000045584	ENSGALG00000045584	1498	1237	1965	1910	1849	2676	4791	2511	3745	3501	-1.38392	2.18e-08	6.25e-07	yes
ENSGALG00000045602	ENSGALG00000045602	235	95	126	170	196	256	366	215	621	684	-1.74719	1.09e-06	1.54e-05	yes
ENSGALG00000045671	ENSGALG00000045671	336	232	260	288	332	680	915	762	909	615	-1.76818	2.51e-18	2.23e-15	yes
ENSGALG00000045684	ENSGALG00000045684	175	116	186	162	248	286	388	321	386	341	-1.3054	2.72e-07	4.91e-06	yes
ENSGALG00000045758	SEC14L5	1126	967	1429	1186	1523	568	407	409	314	444	1.25578	9.81e-09	3.23e-07	yes
ENSGALG00000045815	ENSGALG00000045815	7	18	48	34	31	78	86	72	53	90	-1.77069	6.26e-07	9.8e-06	yes
ENSGALG00000045847	GRXCR2	56	99	54	62	71	30	11	26	19	19	1.42959	1.27e-07	2.66e-06	yes
ENSGALG00000045889	MEIOC	1573	1934	1198	1642	1757	999	374	633	321	595	1.23896	2.74e-07	4.93e-06	yes
ENSGALG00000046032	CD83	52	43	43	27	65	98	184	248	243	80	-2.26251	7.63e-09	2.63e-07	yes
ENSGALG00000046125	PECAM1	1066	955	1170	1113	1494	1345	2327	1471	2071	2076	-1.03619	7.29e-05	0.000495941	yes
ENSGALG00000046188	CDC20B	246	395	499	353	123	85	89	87	31	76	1.87886	3.46e-08	9.11e-07	yes
ENSGALG00000046192	ENSGALG00000046192	66	33	48	34	61	111	80	297	779	81	-2.94156	7.37e-05	0.00049975	yes
ENSGALG00000046204	R3HDML	451	25	218	138	215	40	13	25	6	19	3.16022	1.04e-05	9.83e-05	yes
ENSGALG00000046353	ENSGALG00000046353	96	81	74	68	65	13	16	10	10	46	1.74556	5.9e-06	6.21e-05	yes
ENSGALG00000046444	ENSGALG00000046444	302	211	183	355	217	169	77	86	42	96	1.19445	4.06e-05	0.000304604	yes
ENSGALG00000046461	LRRC15	123	65	142	101	105	280	450	301	319	457	-2.07609	5.18e-10	2.85e-08	yes
ENSGALG00000046616	CHGB	414	355	504	463	1703	6363	3623	288	187	250	-1.85612	0.012962	0.0347001	yes
ENSGALG00000046637	ENSGALG00000046637	1073	1133	572	1071	1099	645	235	532	164	449	1.06314	5.74e-05	0.000406125	yes
ENSGALG00000046646	ENSGALG00000046646	12	13	11	33	61	176	125	96	107	156	-2.67508	1.49e-13	3.01e-11	yes
ENSGALG00000046680	ENSGALG00000046680	531	351	304	418	474	176	66	72	31	152	1.8487	8e-12	8.77e-10	yes
ENSGALG00000046712	LMNA	195	88	161	103	181	201	314	231	340	456	-1.41679	2.57e-05	0.000209685	yes
ENSGALG00000046727	ENSGALG00000046727	23	22	52	27	47	63	85	63	90	105	-1.591	0.000323306	0.00168357	yes
ENSGALG00000046749	ENSGALG00000046749	43	40	47	20	63	56	53	82	95	66	-1.06205	0.00157312	0.00618001	yes
ENSGALG00000046760	ENSGALG00000046760	1296	1220	488	1630	1015	231	229	739	382	567	1.07719	0.0017929	0.00686667	yes
ENSGALG00000046799	ENSGALG00000046799	112	62	64	90	48	44	36	33	13	16	1.14996	0.00158668	0.0062241	yes
ENSGALG00000046817	ENSGALG00000046817	77	57	68	77	113	168	364	202	486	470	-2.49661	6.27e-08	1.47e-06	yes
ENSGALG00000046860	ENSGALG00000046860	55	76	13	55	72	29	23	22	8	25	1.07449	0.00241908	0.00882523	yes
ENSGALG00000046879	ENSGALG00000046879	16	18	17	25	24	187	74	321	80	50	-3.09946	9.01e-11	6.75e-09	yes
ENSGALG00000046883	ENSGALG00000046883	246	172	165	353	299	110	53	122	58	127	1.11065	6.95e-05	0.000475635	yes
ENSGALG00000046892	ENSGALG00000046892	92	57	56	84	72	30	21	38	16	17	1.28428	4.71e-05	0.000343672	yes
ENSGALG00000046895	ENSGALG00000046895	20	32	26	28	48	6	6	20	7	23	1.01228	0.0123502	0.0333464	yes
ENSGALG00000046904	ENSGALG00000046904	37	55	96	24	32	158	72	124	112	160	-1.61281	0.00502875	0.01608	yes
ENSGALG00000046918	ENSGALG00000046918	146	132	163	179	151	21	49	55	52	57	1.37641	4.96e-07	8.14e-06	yes
ENSGALG00000046927	ENSGALG00000046927	27	31	38	34	38	61	90	47	81	89	-1.47215	2.73e-05	0.000220358	yes
ENSGALG00000046935	ENSGALG00000046935	30	41	7	14	8	96	113	101	74	62	-2.42965	3.13e-06	3.69e-05	yes
ENSGALG00000046942	ENSGALG00000046942	279	134	196	362	332	146	55	83	36	106	1.36367	2.04e-06	2.6e-05	yes
ENSGALG00000046944	ENSGALG00000046944	102	114	76	245	229	48	38	92	21	32	1.42152	0.000254513	0.00138388	yes
ENSGALG00000046973	ENSGALG00000046973	24	8	8	2	6	67	65	55	21	82	-2.82452	2.35e-11	2.19e-09	yes
ENSGALG00000047024	ZNF469	335	252	378	301	292	512	1330	656	1809	2156	-2.42243	8.28e-10	4.2e-08	yes
ENSGALG00000047047	ENSGALG00000047047	138	81	87	183	147	46	35	61	16	44	1.37218	5.27e-07	8.56e-06	yes
ENSGALG00000047057	ENSGALG00000047057	2378	2376	2080	4009	2981	1268	786	1191	559	1148	1.2027	4.51e-13	7.59e-11	yes
ENSGALG00000047076	ENSGALG00000047076	1802	2842	1650	1241	1845	1056	362	893	328	591	1.32512	1.75e-06	2.3e-05	yes
ENSGALG00000047091	ENSGALG00000047091	56	61	51	51	66	40	21	28	6	25	1.0091	0.00204579	0.00765013	yes
ENSGALG00000047100	ENSGALG00000047100	36	80	38	26	52	95	229	59	167	148	-1.94332	5.99e-05	0.000420343	yes
ENSGALG00000047112	ENSGALG00000047112	157	88	64	119	84	68	43	26	18	10	1.38754	1.48e-05	0.000131915	yes
ENSGALG00000047153	ENSGALG00000047153	188	167	137	23	34	76	25	14	13	11	1.84551	0.000661336	0.00303357	yes
ENSGALG00000047156	ENSGALG00000047156	601	892	682	1465	861	483	222	277	142	338	1.36546	1e-07	2.17e-06	yes
ENSGALG00000047169	ENSGALG00000047169	26	23	31	48	34	62	91	54	107	103	-1.72961	4.34e-07	7.27e-06	yes
ENSGALG00000047193	ENSGALG00000047193	27	25	9	19	30	27	232	22	236	21	-2.77662	0.000923615	0.00397714	yes
ENSGALG00000047197	ENSGALG00000047197	287	54	98	340	284	20	19	25	18	31	2.90845	4.14e-15	1.43e-12	yes
ENSGALG00000047211	FCER1G	5	6	4	5	0	12	15	76	20	15	-3.07617	3.08e-06	3.64e-05	yes
ENSGALG00000047264	ENSGALG00000047264	146	94	79	205	121	27	37	53	20	75	1.30584	0.000193032	0.00110617	yes
ENSGALG00000047283	ENSGALG00000047283	56	13	44	65	65	223	222	455	326	234	-2.93925	4.16e-13	7.17e-11	yes
ENSGALG00000047290	KIAA1755	90	51	148	109	167	144	345	174	138	124	-1.06902	0.00312889	0.010871	yes
ENSGALG00000047303	ENSGALG00000047303	153	94	144	146	176	244	294	231	199	318	-1.16278	1.44e-07	2.94e-06	yes
ENSGALG00000047320	MFAP5	216	107	185	109	151	274	854	370	1149	609	-2.48491	1.69e-08	5.07e-07	yes
ENSGALG00000047339	ENSGALG00000047339	51	23	24	50	42	110	63	102	44	112	-1.44699	1.82e-06	2.37e-05	yes
ENSGALG00000047341	ENSGALG00000047341	47	33	63	65	40	55	617	149	363	104	-2.8191	1.63e-08	4.93e-07	yes
ENSGALG00000047355	ENSGALG00000047355	29	32	34	116	29	32	7	20	9	11	1.33137	0.000595557	0.00278444	yes
ENSGALG00000047361	ENSGALG00000047361	364	239	133	664	247	171	88	62	91	109	1.3648	1.35e-05	0.000122287	yes
ENSGALG00000047374	ENSGALG00000047374	48	95	64	137	138	180	269	124	107	138	-1.10062	0.000149413	0.000895177	yes
ENSGALG00000047380	ENSGALG00000047380	16	21	0	4	32	326	191	81	96	187	-3.84002	1.58e-06	2.1e-05	yes
ENSGALG00000047395	ENSGALG00000047395	692	188	134	466	283	844	781	2035	169	351	-1.49167	0.0189746	0.0474054	yes
ENSGALG00000047464	FBXL22	117	177	136	163	162	230	691	240	868	573	-2.19555	1.76e-07	3.47e-06	yes
ENSGALG00000047471	ENSGALG00000047471	171	143	104	113	231	62	23	44	45	64	1.39653	3.9e-05	0.000294683	yes
ENSGALG00000047514	ENSGALG00000047514	36	27	34	22	43	72	67	89	71	55	-1.43807	1.68e-08	5.06e-07	yes
ENSGALG00000047519	ENSGALG00000047519	108	67	76	134	160	40	37	55	41	30	1.09168	0.000365341	0.00186164	yes
ENSGALG00000047549	ENSGALG00000047549	13	42	14	44	19	80	143	36	355	263	-3.15532	3.36e-10	2.02e-08	yes
ENSGALG00000047592	ENSGALG00000047592	48	45	73	42	70	117	144	32	228	257	-1.84365	5.95e-06	6.26e-05	yes
ENSGALG00000047610	ENSGALG00000047610	1397	1113	2110	1229	1604	2125	2914	2001	2749	3350	-1.14815	3.91e-05	0.000295044	yes
ENSGALG00000047627	ENSGALG00000047627	43	57	14	34	40	82	102	57	41	125	-1.38895	0.00174921	0.00674286	yes
ENSGALG00000047637	C21orf58	944	722	699	1624	1028	452	251	520	212	335	1.21899	9.45e-08	2.06e-06	yes
ENSGALG00000047690	ENSGALG00000047690	51	72	70	91	91	259	143	232	99	100	-1.42264	3.91e-06	4.44e-05	yes
ENSGALG00000047700	ENSGALG00000047700	147	22	34	80	57	30	43	11	9	32	1.17113	0.0065154	0.0198433	yes
ENSGALG00000047702	ENSGALG00000047702	155	97	191	197	162	248	276	226	235	324	-1.02696	1.25e-05	0.00011439	yes
ENSGALG00000047709	ENSGALG00000047709	797	609	358	653	782	118	53	65	197	71	2.29727	4.76e-09	1.82e-07	yes
ENSGALG00000047718	ENSGALG00000047718	94	71	57	115	188	5	0	1	1	7	4.94557	7.56e-21	1.15e-17	yes
ENSGALG00000047736	ENSGALG00000047736	109	77	86	144	116	58	17	14	23	40	1.54831	3.54e-06	4.09e-05	yes
ENSGALG00000047748	ENSGALG00000047748	86	59	59	88	112	38	19	43	27	36	1.01523	0.00356872	0.0120963	yes
ENSGALG00000047761	ENSGALG00000047761	89	93	65	107	103	97	213	144	206	161	-1.21589	3.08e-05	0.000243138	yes
ENSGALG00000047778	ENSGALG00000047778	198	104	133	331	347	71	63	74	84	70	1.25985	0.000677628	0.00309303	yes
ENSGALG00000047792	SELENOM	281	157	284	345	300	299	403	331	650	967	-1.30934	2.81e-05	0.000225747	yes
ENSGALG00000047800	ENSGALG00000047800	37	23	46	29	31	64	94	46	64	137	-1.59183	3.1e-05	0.000244296	yes
ENSGALG00000047803	ENSGALG00000047803	154	642	126	791	545	253	66	126	80	109	1.57502	9.95e-05	0.000640571	yes
ENSGALG00000047827	TMEM86A	48	53	105	83	120	198	205	137	130	139	-1.3047	2.88e-05	0.000229799	yes
ENSGALG00000047859	TSPAN31	49	24	41	29	49	33	88	50	87	105	-1.27609	0.00119202	0.00491315	yes
ENSGALG00000047876	ENSGALG00000047876	466	437	193	351	283	257	100	155	77	147	1.01315	0.000352329	0.00180783	yes
ENSGALG00000047890	PCP4	33	23	19	17	11	25	50	35	51	47	-1.34192	0.000133083	0.000812603	yes
ENSGALG00000047909	ENSGALG00000047909	37	37	58	57	79	100	135	68	123	120	-1.37951	1.03e-06	1.48e-05	yes
ENSGALG00000047911	ENSGALG00000047911	696	1050	1079	1324	820	684	322	461	240	368	1.00789	2.21e-05	0.000184914	yes
ENSGALG00000047924	ENSGALG00000047924	3542	1548	1325	1847	4549	1241	499	1109	654	1293	1.14954	0.00187031	0.00712165	yes
ENSGALG00000047956	ENSGALG00000047956	18	18	22	26	21	29	44	26	39	48	-1.15396	6.43e-05	0.000446925	yes
ENSGALG00000047957	ENSGALG00000047957	172	366	174	262	308	132	65	87	52	100	1.2968	6.59e-07	1.02e-05	yes
ENSGALG00000047972	ENSGALG00000047972	255	163	158	255	232	62	88	50	55	155	1.06958	0.000153682	0.000916642	yes
ENSGALG00000047979	EBF4	381	242	472	411	492	596	968	521	712	888	-1.22674	0.000106691	0.000678802	yes
ENSGALG00000047984	ENSGALG00000047984	757	766	570	1121	851	423	271	330	162	447	1.04859	0.000127303	0.000782005	yes
ENSGALG00000048006	ENSGALG00000048006	99	112	131	131	126	43	21	40	15	22	1.82524	1.23e-08	3.93e-07	yes
ENSGALG00000048036	ENSGALG00000048036	10	109	72	357	119	4	3	4	3	10	4.45246	1.91e-15	7.43e-13	yes
ENSGALG00000048075	ENSGALG00000048075	957	903	847	1173	410	578	205	336	102	343	1.25669	0.000864538	0.00376294	yes
ENSGALG00000048087	ENSGALG00000048087	88	218	229	428	207	99	47	52	35	80	1.62513	3.3e-07	5.82e-06	yes
ENSGALG00000048121	ENSGALG00000048121	449	491	467	744	635	310	178	236	102	211	1.15936	1.92e-08	5.69e-07	yes
ENSGALG00000048173	ENSGALG00000048173	20	204	265	138	419	75	21	53	14	13	2.33571	8.05e-05	0.000537241	yes
ENSGALG00000048174	ENSGALG00000048174	95	92	40	88	91	30	28	42	9	39	1.18984	0.000252762	0.0013759	yes
ENSGALG00000048178	SLC27A3	482	356	676	488	606	816	1060	815	829	1225	-1.18435	0.000407673	0.00203846	yes
ENSGALG00000048190	ENSGALG00000048190	426	348	621	362	579	670	1035	634	929	949	-1.19601	5.26e-05	0.000376518	yes
ENSGALG00000048210	ENSGALG00000048210	155	70	191	159	183	212	220	199	242	375	-1.04325	0.000756511	0.00337264	yes
ENSGALG00000048226	ENSGALG00000048226	229	245	187	341	282	124	86	101	60	82	1.2165	5.15e-08	1.27e-06	yes
ENSGALG00000048236	ENSGALG00000048236	46	13	56	38	41	85	62	98	46	39	-1.04924	0.00616778	0.0190424	yes
ENSGALG00000048248	ENSGALG00000048248	235	252	248	487	372	172	60	141	66	113	1.25783	2.4e-09	1.03e-07	yes
ENSGALG00000048261	HES6	356	191	610	300	413	110	73	161	80	113	1.51662	7.22e-06	7.32e-05	yes
ENSGALG00000048266	ENSGALG00000048266	128	171	91	308	139	99	39	57	27	76	1.23077	2.44e-06	3.02e-05	yes
ENSGALG00000048285	TCN2	72	38	67	50	75	96	103	121	108	153	-1.25635	1.55e-06	2.06e-05	yes
ENSGALG00000048286	ENSGALG00000048286	294	231	384	353	567	501	668	464	788	740	-1.15536	2.02e-06	2.57e-05	yes
ENSGALG00000048301	ENSGALG00000048301	229	397	225	250	288	162	61	82	69	86	1.34603	6.32e-09	2.28e-07	yes
ENSGALG00000048313	ENSGALG00000048313	19	61	65	107	79	15	9	3	11	13	2.37505	3.11e-07	5.53e-06	yes
ENSGALG00000048315	ENSGALG00000048315	18	17	19	21	23	35	41	42	20	49	-1.22443	0.00134644	0.00543025	yes
ENSGALG00000048319	ENSGALG00000048319	88	63	25	75	96	14	4	6	4	10	2.94112	2.1e-08	6.08e-07	yes
ENSGALG00000048322	ENSGALG00000048322	0	0	1	1	4	4	5	7	7	5	-2.57552	0.00193308	0.0073157	yes
ENSGALG00000048348	ENSGALG00000048348	150	272	164	212	431	103	87	91	40	110	1.22551	2.67e-06	3.23e-05	yes
ENSGALG00000048362	ENSGALG00000048362	13	15	9	13	6	31	26	22	16	26	-1.38908	2.34e-05	0.000193851	yes
ENSGALG00000048364	ENSGALG00000048364	188	164	157	131	67	84	5	49	12	44	1.71734	0.00359782	0.0121778	yes
ENSGALG00000048368	ENSGALG00000048368	44	50	18	39	91	6	3	22	6	14	1.94715	1.56e-05	0.00013804	yes
ENSGALG00000048385	ENSGALG00000048385	106	67	35	96	85	1	14	14	9	6	2.7764	2.63e-06	3.2e-05	yes
ENSGALG00000048406	ENSGALG00000048406	359	586	314	441	366	193	113	192	79	217	1.12892	2.78e-06	3.35e-05	yes
ENSGALG00000048423	ENSGALG00000048423	209	133	145	194	121	89	45	58	23	77	1.21692	2.23e-07	4.22e-06	yes
ENSGALG00000048430	ENSGALG00000048430	544	200	294	412	187	1058	646	630	691	522	-1.39469	6.91e-07	1.06e-05	yes
ENSGALG00000048445	ENSGALG00000048445	738	645	315	508	494	40	37	129	80	184	2.23137	0.000341257	0.00175862	yes
ENSGALG00000048475	ENSGALG00000048475	4263	3522	5502	4000	4850	6563	14237	6736	12180	11331	-1.56878	1.44e-07	2.94e-06	yes
ENSGALG00000048500	ENSGALG00000048500	104	130	124	130	154	343	381	473	154	413	-1.73946	0.00351496	0.0119463	yes
ENSGALG00000048502	ENSGALG00000048502	4	3	7	6	15	14	10	9	11	23	-1.24817	0.0135376	0.0359572	yes
ENSGALG00000048512	ENSGALG00000048512	42	26	20	74	70	127	84	125	69	58	-1.30956	0.000261009	0.00141287	yes
ENSGALG00000048527	ENSGALG00000048527	218	178	91	141	280	55	43	54	25	49	1.73043	2.06e-07	3.95e-06	yes
ENSGALG00000048537	ENSGALG00000048537	280	79	85	44	190	24	10	24	7	12	2.9153	3.33e-09	1.35e-07	yes
ENSGALG00000048538	ENSGALG00000048538	314	323	145	437	430	74	73	69	43	88	1.94594	1.8e-13	3.52e-11	yes
ENSGALG00000048548	ENSGALG00000048548	251	90	109	550	155	14	6	4	14	7	4.33138	8.71e-15	2.74e-12	yes
ENSGALG00000048563	ENSGALG00000048563	267	207	270	256	275	392	442	301	634	623	-1.25569	3.67e-06	4.19e-05	yes
ENSGALG00000048576	ENSGALG00000048576	74	55	59	48	64	202	26	157	55	152	-1.18325	0.00211883	0.00787367	yes
ENSGALG00000048597	ENSGALG00000048597	294	189	160	83	193	105	45	65	50	30	1.40102	0.000129788	0.000794984	yes
ENSGALG00000048624	SGPP2	664	910	789	1001	831	508	239	287	249	255	1.17683	4.86e-10	2.71e-08	yes
ENSGALG00000048626	ENSGALG00000048626	137	190	184	85	495	72	54	68	27	40	1.77616	4.57e-06	5.03e-05	yes
ENSGALG00000048643	ENSGALG00000048643	376	286	176	352	313	127	54	120	39	111	1.49648	1.12e-05	0.000104767	yes
ENSGALG00000048662	ENSGALG00000048662	80	155	39	329	168	38	21	27	10	30	2.32514	4.35e-08	1.1e-06	yes
ENSGALG00000048671	ENSGALG00000048671	174	159	100	120	159	214	197	346	298	117	-1.05106	0.0002067	0.00116646	yes
ENSGALG00000048674	ENSGALG00000048674	144	161	249	178	283	387	470	426	405	280	-1.29503	5.44e-07	8.75e-06	yes
ENSGALG00000048679	ENSGALG00000048679	109	58	119	109	129	73	40	35	24	36	1.07055	0.000541012	0.00256559	yes
ENSGALG00000048681	ENSGALG00000048681	381	258	286	332	488	120	94	81	61	80	1.71198	5.05e-12	5.87e-10	yes
ENSGALG00000048720	ENSGALG00000048720	301	215	277	161	122	65	43	68	34	66	1.72179	0.000355662	0.00182275	yes
ENSGALG00000048727	ENSGALG00000048727	173	104	67	279	155	42	9	27	6	36	2.46457	2.81e-08	7.74e-07	yes
ENSGALG00000048734	ENSGALG00000048734	131	170	78	155	131	70	35	42	34	37	1.33832	3.97e-08	1.02e-06	yes
ENSGALG00000048759	ENSGALG00000048759	166	90	160	89	155	242	453	324	375	441	-1.80942	8.07e-10	4.11e-08	yes
ENSGALG00000048767	ENSGALG00000048767	14	6	14	8	8	26	38	283	53	0	-3.29407	0.00616902	0.0190435	yes
ENSGALG00000048778	ENSGALG00000048778	213	265	126	633	467	127	70	66	29	82	1.90786	1.02e-09	5.03e-08	yes
ENSGALG00000048781	ENSGALG00000048781	29	12	14	10	28	40	17	45	16	43	-1.03952	0.0141462	0.0373187	yes
ENSGALG00000048800	ENSGALG00000048800	1466	1694	1450	1885	1800	927	587	669	380	786	1.043	2.99e-12	3.71e-10	yes
ENSGALG00000048825	ENSGALG00000048825	67	84	102	97	140	32	22	33	28	54	1.23164	9.97e-05	0.000641969	yes
ENSGALG00000048834	ENSGALG00000048834	53	30	45	60	80	5	6	8	5	18	2.36603	5.75e-07	9.17e-06	yes
ENSGALG00000048880	ENSGALG00000048880	37	32	21	39	37	81	159	93	84	78	-1.91678	6.47e-07	1.01e-05	yes
ENSGALG00000048907	ENSGALG00000048907	14	5	3	4	4	8	17	10	20	23	-1.70431	0.000752468	0.00336212	yes
ENSGALG00000048908	ENSGALG00000048908	63	42	21	31	95	15	4	16	19	14	1.5665	0.00940911	0.0266864	yes
ENSGALG00000048917	ENSGALG00000048917	523	193	70	1161	281	103	8	13	6	12	3.83113	1.39e-05	0.00012531	yes
ENSGALG00000048932	ENSGALG00000048932	134	186	81	310	213	47	38	49	22	49	1.87212	1.04e-09	5.12e-08	yes
ENSGALG00000048939	ENSGALG00000048939	93	67	10	108	51	1	7	13	4	26	2.39221	0.000820147	0.00359683	yes
ENSGALG00000048951	ENSGALG00000048951	24	25	30	17	47	65	68	40	55	77	-1.4061	7.97e-05	0.000533019	yes
ENSGALG00000048995	ENSGALG00000048995	466	898	367	536	519	388	215	228	109	236	1.01214	0.000133599	0.000814359	yes
ENSGALG00000049011	ENSGALG00000049011	161	286	345	257	319	186	68	101	88	93	1.08879	0.000189925	0.00109198	yes
ENSGALG00000049012	ENSGALG00000049012	115	120	122	252	147	70	30	35	11	43	1.75546	6.93e-07	1.07e-05	yes
ENSGALG00000049018	ENSGALG00000049018	278	449	181	304	472	170	114	179	63	97	1.16867	0.000149474	0.000895291	yes
ENSGALG00000049021	ENSGALG00000049021	144	64	32	28	28	45	7	15	8	15	1.58106	0.0068722	0.0207233	yes
ENSGALG00000049040	ENSGALG00000049040	5	16	15	8	12	33	69	20	32	50	-2.19163	0.000315306	0.00165035	yes
ENSGALG00000049052	ENSGALG00000049052	0	2	15	0	5	53	31	167	25	34	-4.06505	0.00393712	0.0131162	yes
ENSGALG00000049059	ENSGALG00000049059	132	181	113	185	243	110	43	55	20	81	1.23023	3.24e-05	0.000253727	yes
ENSGALG00000049067	ENSGALG00000049067	114	108	49	31	57	151	289	98	1741	874	-3.56348	2.31e-07	4.32e-06	yes
ENSGALG00000049078	ENSGALG00000049078	113	154	112	119	144	68	36	60	31	50	1.12028	1.24e-08	3.96e-07	yes
ENSGALG00000049081	ENSGALG00000049081	820	586	651	633	549	205	107	186	63	143	1.96867	5.63e-10	3.06e-08	yes
ENSGALG00000049108	ENSGALG00000049108	51	72	68	69	142	221	146	152	129	72	-1.14886	0.000357695	0.00183141	yes
ENSGALG00000049140	ENSGALG00000049140	1310	964	778	1741	1207	553	241	411	217	485	1.39416	2.11e-09	9.26e-08	yes
ENSGALG00000049157	DOK4	82	53	104	108	135	123	167	130	158	264	-1.14338	0.000195449	0.00111564	yes
ENSGALG00000049174	ENSGALG00000049174	76	37	80	62	96	13	5	13	3	15	2.57695	2.91e-12	3.66e-10	yes
ENSGALG00000049177	ENSGALG00000049177	43	118	85	97	78	154	186	124	196	245	-1.43615	1.27e-05	0.000115817	yes
ENSGALG00000049188	ENSGALG00000049188	495	289	4	260	310	5	0	3	0	7	6.33596	7.83e-07	1.18e-05	yes
ENSGALG00000049191	ENSGALG00000049191	186	379	370	925	975	285	114	111	90	255	1.44504	0.00079916	0.00352359	yes
ENSGALG00000049245	ENSGALG00000049245	80	211	78	209	318	57	23	24	38	51	1.90568	4.39e-09	1.69e-07	yes
ENSGALG00000049250	ENSGALG00000049250	121	124	115	120	130	25	10	36	11	25	2.25508	1.33e-07	2.75e-06	yes
ENSGALG00000049266	ENSGALG00000049266	82	68	25	130	92	18	15	10	1	17	2.43263	1.12e-08	3.63e-07	yes
ENSGALG00000049296	ENSGALG00000049296	238	60	242	117	211	67	28	49	12	37	1.95176	4.89e-06	5.32e-05	yes
ENSGALG00000049297	ENSGALG00000049297	141	491	145	233	200	70	49	68	59	122	1.44196	0.000833629	0.00364723	yes
ENSGALG00000049300	ENSGALG00000049300	90	206	97	344	189	49	31	39	19	30	2.16819	5.23e-09	1.97e-07	yes
ENSGALG00000049313	ENSGALG00000049313	123	129	107	236	63	60	35	36	24	55	1.3807	0.000140048	0.000846906	yes
ENSGALG00000049320	ENSGALG00000049320	81	149	130	153	215	58	51	68	46	64	1.03027	3.13e-05	0.000246209	yes
ENSGALG00000049330	ENSGALG00000049330	27	111	52	65	205	15	14	24	19	16	2.03315	0.000988932	0.00420754	yes
ENSGALG00000049342	ENSGALG00000049342	221	226	141	368	304	29	38	32	13	34	2.8032	1.35e-20	1.92e-17	yes
ENSGALG00000049350	ENSGALG00000049350	699	582	374	757	508	129	106	130	90	200	1.87238	1.81e-13	3.52e-11	yes
ENSGALG00000049354	ENSGALG00000049354	219	393	246	208	278	61	105	146	150	46	1.03834	0.0149944	0.0391169	yes
ENSGALG00000049375	ENSGALG00000049375	691	376	406	508	659	251	126	235	94	291	1.15463	1.99e-06	2.55e-05	yes
ENSGALG00000049396	ENSGALG00000049396	201	423	295	436	404	138	94	68	63	133	1.54618	3.69e-06	4.21e-05	yes
ENSGALG00000049402	ENSGALG00000049402	51	24	25	26	42	83	109	258	140	110	-2.38308	3.04e-08	8.21e-07	yes
ENSGALG00000049422	ATF3	143	107	95	128	219	316	414	228	576	534	-1.95102	4.87e-09	1.85e-07	yes
ENSGALG00000049428	ENSGALG00000049428	447	377	296	352	574	180	97	170	72	223	1.20719	2.93e-05	0.000233261	yes
ENSGALG00000049436	ENSGALG00000049436	305	299	272	702	464	251	174	173	76	144	1.03634	0.00275557	0.0097904	yes
ENSGALG00000049453	ENSGALG00000049453	79	92	29	79	38	23	20	11	1	54	1.31729	0.00416344	0.0137395	yes
ENSGALG00000049456	ENSGALG00000049456	42	51	40	90	100	241	123	140	74	91	-1.32479	2e-05	0.000170179	yes
ENSGALG00000049461	BG8	228	113	270	246	265	589	719	545	478	640	-1.72397	1.15e-16	5.99e-14	yes
ENSGALG00000049485	ENSGALG00000049485	1198	1507	1164	571	1375	299	190	353	135	430	1.80651	5.71e-08	1.38e-06	yes
ENSGALG00000049502	ENSGALG00000049502	81	28	88	19	101	220	119	136	93	140	-1.41211	0.000322361	0.00168028	yes
ENSGALG00000049529	ENSGALG00000049529	306	402	316	405	499	1053	1044	351	1402	891	-1.6638	5.36e-06	5.75e-05	yes
ENSGALG00000049552	ENSGALG00000049552	302	259	257	303	315	176	99	102	53	99	1.18371	5.6e-13	9.13e-11	yes
ENSGALG00000049564	ENSGALG00000049564	111	118	118	96	175	162	253	442	177	202	-1.31729	1.7e-05	0.00014826	yes
ENSGALG00000049565	ENSGALG00000049565	255	131	122	453	271	142	64	77	36	53	1.46384	4.03e-05	0.000302669	yes
ENSGALG00000049574	ENSGALG00000049574	101	82	62	68	188	160	351	206	317	359	-1.84487	6.14e-08	1.45e-06	yes
ENSGALG00000049575	ENSGALG00000049575	94	74	109	73	122	39	27	58	10	54	1.07194	0.000218498	0.00122303	yes
ENSGALG00000049585	ENSGALG00000049585	213	117	63	196	207	18	15	15	6	11	3.33061	5.37e-19	5.74e-16	yes
ENSGALG00000049623	ENSGALG00000049623	15	9	7	5	12	31	19	13	15	17	-1.25467	0.000782543	0.00346534	yes
ENSGALG00000049632	ENSGALG00000049632	109	108	78	236	160	51	20	57	25	74	1.31968	1.38e-05	0.00012452	yes
ENSGALG00000049647	ENSGALG00000049647	66	55	44	56	54	24	22	29	3	13	1.33748	4.03e-05	0.000302669	yes
ENSGALG00000049655	ENSGALG00000049655	87	199	168	343	414	46	21	33	33	28	2.58151	1.34e-10	9.34e-09	yes
ENSGALG00000049709	ENSGALG00000049709	148	146	143	169	152	52	53	52	30	65	1.30099	8.36e-11	6.31e-09	yes
ENSGALG00000049721	ENSGALG00000049721	73	34	72	58	75	370	355	90	84	123	-1.97591	1.64e-05	0.000143321	yes
ENSGALG00000049729	ENSGALG00000049729	79	76	17	109	94	69	210	23	150	212	-1.20942	0.0186516	0.0467932	yes
ENSGALG00000049730	ENSGALG00000049730	206	456	475	480	625	176	113	196	98	197	1.23408	3.2e-05	0.000251054	yes
ENSGALG00000049757	ENSGALG00000049757	105	28	46	59	77	15	12	19	9	23	1.73434	1.42e-07	2.91e-06	yes
ENSGALG00000049784	ENSGALG00000049784	73	69	60	103	52	27	33	25	25	9	1.25653	0.00230928	0.00848404	yes
ENSGALG00000049792	ENSGALG00000049792	78	193	75	219	90	107	23	34	16	87	1.09273	0.0167002	0.0428349	yes
ENSGALG00000049796	ENSGALG00000049796	321	248	155	303	348	43	61	58	39	66	2.05265	7.77e-18	5.73e-15	yes
ENSGALG00000049803	ENSGALG00000049803	131	158	102	295	158	72	49	104	45	66	1.02669	1.41e-05	0.000126846	yes
ENSGALG00000049828	ENSGALG00000049828	6	4	7	10	9	16	15	19	6	13	-1.22811	0.00566586	0.0177259	yes
ENSGALG00000049843	ENSGALG00000049843	38	31	46	27	51	37	47	59	122	45	-1.08085	0.0099716	0.0279846	yes
ENSGALG00000049864	ENSGALG00000049864	262	201	232	337	457	166	63	106	38	103	1.39872	6.33e-06	6.59e-05	yes
ENSGALG00000049870	ENSGALG00000049870	121	161	77	155	94	50	36	52	21	52	1.26272	2.68e-05	0.000217433	yes
ENSGALG00000049890	ENSGALG00000049890	303	215	473	333	375	84	42	51	25	78	2.35676	4.68e-08	1.17e-06	yes
ENSGALG00000049903	ENSGALG00000049903	297	216	226	201	177	19	24	31	29	30	2.76945	1.9e-28	1.35e-24	yes
ENSGALG00000049918	ENSGALG00000049918	687	645	390	755	697	331	278	244	108	244	1.1296	1.4e-07	2.87e-06	yes
ENSGALG00000049924	ENSGALG00000049924	511	496	392	376	1183	381	167	203	139	275	1.08157	0.000367202	0.00186934	yes
ENSGALG00000049931	ENSGALG00000049931	2	6	203	1248	529	8	4	6	0	9	5.89342	2.38e-06	2.96e-05	yes
ENSGALG00000050001	RNASEK	568	400	687	485	573	758	1245	1075	1168	879	-1.26493	1.52e-06	2.04e-05	yes
ENSGALG00000050012	ENSGALG00000050012	89	68	93	98	136	145	142	153	302	298	-1.46867	6.47e-06	6.7e-05	yes
ENSGALG00000050015	ENSGALG00000050015	41	7	18	23	35	40	39	64	45	85	-1.44497	0.000281832	0.00150501	yes
ENSGALG00000050034	ENSGALG00000050034	38	40	22	31	40	294	110	121	191	220	-2.72606	2.43e-08	6.85e-07	yes
ENSGALG00000050040	ENSGALG00000050040	14	74	38	123	80	20	11	23	7	18	1.7639	0.00281224	0.00994423	yes
ENSGALG00000050054	ENSGALG00000050054	880	726	609	602	1022	391	166	251	139	393	1.2777	1.93e-09	8.62e-08	yes
ENSGALG00000050066	ENSGALG00000050066	185	144	158	163	188	60	62	69	39	68	1.20121	5e-06	5.41e-05	yes
ENSGALG00000050069	ENSGALG00000050069	62	46	111	67	112	155	268	122	275	361	-1.92741	8.86e-08	1.96e-06	yes
ENSGALG00000050073	ENSGALG00000050073	73	65	64	114	33	36	22	38	20	26	1.01802	0.00141619	0.00566872	yes
ENSGALG00000050075	TMEM35A	43	30	57	57	46	110	129	85	66	94	-1.35927	1.05e-06	1.5e-05	yes
ENSGALG00000050122	ENSGALG00000050122	246	266	139	347	252	111	59	100	48	76	1.39469	3.23e-07	5.7e-06	yes
ENSGALG00000050135	ENSGALG00000050135	216	76	103	174	185	22	9	16	4	5	3.50008	3.37e-19	4e-16	yes
ENSGALG00000050149	ENSGALG00000050149	75	84	36	89	46	33	14	30	12	32	1.19527	0.000191263	0.00109819	yes
ENSGALG00000050156	ENSGALG00000050156	37	42	26	35	58	17	9	20	5	14	1.34065	0.000592691	0.00277407	yes
ENSGALG00000050159	ENSGALG00000050159	253	189	135	196	176	49	38	59	53	96	1.3947	1.85e-08	5.5e-07	yes
ENSGALG00000050177	ENSGALG00000050177	9	2	6	4	2	20	13	13	6	14	-1.77206	0.000293732	0.00155727	yes
ENSGALG00000050207	EMP2	463	473	346	544	545	571	721	433	1544	954	-1.23167	1.39e-05	0.000125091	yes
ENSGALG00000050220	ENSGALG00000050220	1239	1574	882	1981	1620	485	250	369	204	281	1.92831	5.7e-11	4.52e-09	yes
ENSGALG00000050231	ENSGALG00000050231	309	205	312	248	423	136	108	173	57	106	1.09317	0.000100693	0.000647384	yes
ENSGALG00000050237	ENSGALG00000050237	35	50	11	28	75	14	14	18	8	15	1.23019	0.0032697	0.0112596	yes
ENSGALG00000050240	TBX21	100	66	65	96	103	25	18	98	9	11	1.14834	0.0154447	0.0401203	yes
ENSGALG00000050290	ENSGALG00000050290	1833	2335	1443	3477	3220	920	371	663	101	626	1.97187	3.34e-08	8.86e-07	yes
ENSGALG00000050297	ENSGALG00000050297	171	169	253	303	216	17	20	6	19	77	2.69724	2.65e-08	7.42e-07	yes
ENSGALG00000050309	ENSGALG00000050309	15	9	15	11	7	97	110	156	98	83	-3.5588	4.25e-13	7.26e-11	yes
ENSGALG00000050332	ENSGALG00000050332	98	99	100	116	104	108	198	201	443	183	-1.54444	8.75e-07	1.29e-05	yes
ENSGALG00000050339	ENSGALG00000050339	742	730	643	695	819	355	271	290	199	360	1.02122	4.44e-07	7.4e-06	yes
ENSGALG00000050382	ENSGALG00000050382	82	50	130	203	30	8	5	9	13	8	3.17679	2.88e-08	7.88e-07	yes
ENSGALG00000050391	ENSGALG00000050391	115	146	112	194	151	46	33	63	17	8	1.82346	3.06e-06	3.63e-05	yes
ENSGALG00000050417	ENSGALG00000050417	60	58	81	100	103	54	21	19	19	16	1.3733	0.000229535	0.00127579	yes
ENSGALG00000050422	ENSGALG00000050422	102	392	68	108	151	70	25	26	14	40	2.03728	9.69e-06	9.26e-05	yes
ENSGALG00000050430	ENSGALG00000050430	37	23	32	43	37	219	107	117	82	128	-2.18413	1.07e-13	2.34e-11	yes
ENSGALG00000050434	ENSGALG00000050434	83	119	113	174	90	73	34	51	33	42	1.03896	4.39e-05	0.000325045	yes
ENSGALG00000050441	ENSGALG00000050441	67	40	51	64	35	191	169	329	385	146	-2.60598	3.69e-14	8.67e-12	yes
ENSGALG00000050453	ENSGALG00000050453	836	29	620	553	518	25	10	32	10	12	4.59284	3.87e-08	9.97e-07	yes
ENSGALG00000050457	ENSGALG00000050457	206	188	112	127	82	84	32	72	32	55	1.15744	0.00122387	0.00502214	yes
ENSGALG00000050469	ENSGALG00000050469	81	155	182	210	107	59	34	41	31	42	1.54718	2.38e-05	0.00019635	yes
ENSGALG00000050535	ENSGALG00000050535	292	234	212	488	220	53	60	60	66	85	1.82619	2.36e-11	2.2e-09	yes
ENSGALG00000050548	ENSGALG00000050548	31	44	44	44	45	406	35	69	167	389	-2.58166	9.64e-07	1.39e-05	yes
ENSGALG00000050556	ENSGALG00000050556	97	181	96	162	156	43	29	23	21	18	2.08187	1.59e-13	3.18e-11	yes
ENSGALG00000050584	ENSGALG00000050584	85	107	112	107	207	40	40	44	30	49	1.29368	6.22e-05	0.00043423	yes
ENSGALG00000050618	ENSGALG00000050618	10	11	14	15	43	65	17	61	21	25	-1.29108	0.00300804	0.0105092	yes
ENSGALG00000050625	ENSGALG00000050625	46	23	14	58	69	130	19	126	127	113	-1.61741	0.000110039	0.000695137	yes
ENSGALG00000050634	ENSGALG00000050634	164	58	168	122	321	464	406	200	115	262	-1.07452	0.00673296	0.0203868	yes
ENSGALG00000050645	ENSGALG00000050645	42	37	46	46	31	107	107	66	177	151	-1.93735	6.09e-07	9.61e-06	yes
ENSGALG00000050659	ENSGALG00000050659	33	49	87	52	129	59	217	73	153	81	-1.15313	0.00422363	0.0139059	yes
ENSGALG00000050713	ENSGALG00000050713	92	46	73	100	87	69	268	107	119	252	-1.38648	0.00372287	0.0125234	yes
ENSGALG00000050718	ENSGALG00000050718	65	33	45	60	65	22	20	28	7	18	1.21842	0.000840079	0.00367037	yes
ENSGALG00000050738	ENSGALG00000050738	39	29	32	26	20	118	57	74	60	63	-1.60077	7.03e-05	0.000480136	yes
ENSGALG00000050759	ENSGALG00000050759	40	52	52	88	78	23	25	33	15	18	1.12863	0.000201272	0.00114232	yes
ENSGALG00000050765	ENSGALG00000050765	156	103	25	54	45	58	17	43	13	26	1.10129	0.00640774	0.0196076	yes
ENSGALG00000050768	ENSGALG00000050768	223	234	189	349	201	91	75	97	61	133	1.09652	1.57e-07	3.15e-06	yes
ENSGALG00000050790	ENSGALG00000050790	12	19	34	15	28	250	211	178	100	133	-3.28874	1.01e-14	3.09e-12	yes
ENSGALG00000050831	ENSGALG00000050831	89	126	134	168	195	520	311	252	266	310	-1.5124	7.56e-13	1.15e-10	yes
ENSGALG00000050835	ENSGALG00000050835	423	311	291	496	480	172	138	136	109	156	1.19352	1.89e-11	1.81e-09	yes
ENSGALG00000050839	ENSGALG00000050839	333	186	103	690	373	133	105	111	53	86	1.48088	0.00118322	0.00488625	yes
ENSGALG00000050856	ENSGALG00000050856	103	51	17	18	105	191	159	109	44	190	-1.47477	0.0032874	0.0113023	yes
ENSGALG00000050859	ENSGALG00000050859	867	306	431	1793	582	384	178	348	141	214	1.37116	0.000201831	0.00114442	yes
ENSGALG00000050893	CCR2	141	78	104	105	143	319	314	668	368	321	-2.11791	1.39e-15	5.71e-13	yes
ENSGALG00000050904	ENSGALG00000050904	10	21	14	29	27	87	82	43	69	36	-1.99122	1e-06	1.44e-05	yes
ENSGALG00000050923	ENSGALG00000050923	92	203	14	31	34	170	150	157	90	219	-1.2937	0.00516287	0.0164182	yes
ENSGALG00000050946	ENSGALG00000050946	9	19	16	28	21	56	37	66	53	52	-1.82258	3.1e-09	1.27e-07	yes
ENSGALG00000050957	ENSGALG00000050957	59	59	70	68	84	97	155	90	85	137	-1.05094	2.96e-05	0.000234908	yes
ENSGALG00000050960	ENSGALG00000050960	31	81	51	81	64	244	94	126	41	105	-1.20619	0.00805648	0.0235695	yes
ENSGALG00000050975	ENSGALG00000050975	181	249	111	307	432	97	74	76	61	116	1.28374	9.19e-06	8.88e-05	yes
ENSGALG00000050987	ENSGALG00000050987	605	602	177	912	1179	117	40	108	13	90	3.00333	2.25e-07	4.23e-06	yes
ENSGALG00000050998	ENSGALG00000050998	860	728	715	697	763	197	86	107	69	162	2.36334	6.81e-13	1.06e-10	yes
ENSGALG00000051001	ENSGALG00000051001	399	364	425	328	455	900	803	626	797	552	-1.21628	9.69e-07	1.4e-05	yes
ENSGALG00000051033	ENSGALG00000051033	113	132	99	83	97	42	15	48	26	28	1.4589	6.73e-08	1.55e-06	yes
ENSGALG00000051062	ENSGALG00000051062	72	76	18	120	74	1	4	2	1	5	4.46931	4.85e-10	2.71e-08	yes
ENSGALG00000051068	ENSGALG00000051068	96	27	75	50	98	262	260	776	447	280	-2.88256	6.04e-06	6.33e-05	yes
ENSGALG00000051082	ENSGALG00000051082	479	489	337	446	595	610	1348	702	1242	1098	-1.46216	1.08e-06	1.54e-05	yes
ENSGALG00000051099	ENSGALG00000051099	240	394	272	408	336	118	123	121	78	130	1.23385	6.8e-09	2.42e-07	yes
ENSGALG00000051101	ENSGALG00000051101	188	76	251	139	231	404	667	1210	817	627	-2.42181	8.05e-11	6.15e-09	yes
ENSGALG00000051102	ENSGALG00000051102	63	104	78	74	81	14	6	41	22	15	1.722	3e-05	0.00023805	yes
ENSGALG00000051103	ENSGALG00000051103	323	190	169	373	292	78	25	62	24	45	2.2763	2.55e-11	2.35e-09	yes
ENSGALG00000051107	ENSGALG00000051107	76	123	63	111	139	45	20	72	30	41	1.01137	0.000165587	0.000975671	yes
ENSGALG00000051116	ENSGALG00000051116	302	368	280	539	212	206	93	169	61	141	1.09908	5.34e-05	0.000382166	yes
ENSGALG00000051122	ENSGALG00000051122	198	538	420	709	386	137	136	150	120	224	1.2381	7.61e-06	7.63e-05	yes
ENSGALG00000051126	ENSGALG00000051126	83	71	44	132	120	61	11	17	5	27	1.70382	0.00434373	0.0142268	yes
ENSGALG00000051132	ENSGALG00000051132	112	248	186	200	71	124	10	86	15	53	1.34226	0.00466624	0.0151291	yes
ENSGALG00000051142	FAM180B	178	246	257	154	159	682	549	927	411	804	-2.02485	2.74e-16	1.33e-13	yes
ENSGALG00000051152	ENSGALG00000051152	28	19	28	50	52	59	71	51	113	66	-1.4119	7.04e-06	7.18e-05	yes
ENSGALG00000051155	ENSGALG00000051155	215	92	134	176	199	105	37	92	31	70	1.04237	0.0010452	0.00441617	yes
ENSGALG00000051188	ENSGALG00000051188	66	36	10	18	77	145	208	106	81	107	-1.94804	0.00040344	0.00202298	yes
ENSGALG00000051209	ENSGALG00000051209	130	152	101	143	167	217	392	207	185	194	-1.11811	0.000149389	0.000895177	yes
ENSGALG00000051210	ENSGALG00000051210	44	80	8	34	14	208	54	62	69	29	-1.41957	0.0119521	0.0324353	yes
ENSGALG00000051239	ENSGALG00000051239	94	77	62	40	65	41	20	17	15	17	1.38131	4.73e-05	0.00034459	yes
ENSGALG00000051251	ENSGALG00000051251	12	23	19	46	39	68	77	87	77	46	-1.71711	4.83e-05	0.000350142	yes
ENSGALG00000051258	ENSGALG00000051258	102	93	96	63	59	192	520	280	644	495	-2.73565	3.09e-11	2.77e-09	yes
ENSGALG00000051260	ENSGALG00000051260	150	89	169	132	198	288	282	244	176	286	-1.08687	8.54e-07	1.26e-05	yes
ENSGALG00000051274	B3GALT2	164	141	158	202	188	242	306	231	540	362	-1.36044	1.72e-06	2.25e-05	yes
ENSGALG00000051285	ENSGALG00000051285	123	80	46	102	86	45	23	34	33	39	1.04401	0.000491225	0.00236814	yes
ENSGALG00000051292	ENSGALG00000051292	24	14	56	12	93	152	71	166	65	108	-1.77594	2.8e-05	0.000224738	yes
ENSGALG00000051297	ENSGALG00000051297	269	157	266	168	277	558	356	431	320	257	-1.03597	0.000183822	0.00106364	yes
ENSGALG00000051315	ENSGALG00000051315	65	66	22	109	68	20	7	10	5	19	2.17324	6.05e-08	1.44e-06	yes
ENSGALG00000051334	ENSGALG00000051334	12	3	10	3	8	23	23	11	8	25	-1.58257	0.00124212	0.00508778	yes
ENSGALG00000051414	ENSGALG00000051414	28	28	43	32	49	51	56	25	90	85	-1.12568	0.000270971	0.00145757	yes
ENSGALG00000051423	ENSGALG00000051423	224	246	247	383	280	190	87	116	45	74	1.1828	9.72e-07	1.4e-05	yes
ENSGALG00000051425	ENSGALG00000051425	747	816	674	1046	973	114	273	542	278	282	1.16586	0.000229335	0.001275	yes
ENSGALG00000051452	ENSGALG00000051452	468	434	389	563	612	281	165	209	99	170	1.15022	6.53e-09	2.35e-07	yes
ENSGALG00000051458	ENSGALG00000051458	10	8	10	4	23	18	42	38	34	50	-2.06824	3.55e-07	6.18e-06	yes
ENSGALG00000051464	ENSGALG00000051464	130	191	140	210	183	94	99	58	34	64	1.00428	3.43e-05	0.000264686	yes
ENSGALG00000051465	ENSGALG00000051465	29	41	40	38	15	256	123	297	136	178	-2.85783	2.63e-18	2.25e-15	yes
ENSGALG00000051477	ENSGALG00000051477	37	38	36	77	85	17	21	28	9	17	1.25032	0.00077345	0.00343432	yes
ENSGALG00000051489	ENSGALG00000051489	236	362	231	450	430	209	67	176	70	130	1.13491	5.3e-05	0.000379757	yes
ENSGALG00000051500	ENSGALG00000051500	57	9	87	32	81	97	168	121	151	157	-1.73418	2.17e-05	0.000182403	yes
ENSGALG00000051518	ENSGALG00000051518	43	34	51	50	46	78	197	83	251	194	-2.23617	2.46e-09	1.05e-07	yes
ENSGALG00000051551	ENSGALG00000051551	342	853	298	571	825	130	53	111	29	224	2.16655	4.56e-06	5.03e-05	yes
ENSGALG00000051570	ENSGALG00000051570	62	95	53	92	85	27	21	23	10	19	1.66938	5.21e-12	5.92e-10	yes
ENSGALG00000051696	ENSGALG00000051696	133	124	134	146	187	227	241	207	238	300	-1.06836	2.62e-07	4.78e-06	yes
ENSGALG00000051705	ENSGALG00000051705	79	131	25	248	32	1	24	27	1	4	2.82312	0.000451654	0.00221165	yes
ENSGALG00000051720	ENSGALG00000051720	80	46	71	76	103	34	29	27	11	40	1.13722	7.36e-05	0.000499351	yes
ENSGALG00000051752	ENSGALG00000051752	15	2	9	8	10	36	14	26	23	7	-1.55003	0.00380332	0.0127479	yes
ENSGALG00000051758	ENSGALG00000051758	110	170	115	319	169	82	42	83	18	90	1.22718	0.0086387	0.0249888	yes
ENSGALG00000051765	ENSGALG00000051765	572	464	847	525	742	1013	1430	856	1477	1497	-1.33981	1.77e-06	2.31e-05	yes
ENSGALG00000051809	ENSGALG00000051809	806	1054	480	904	950	366	212	405	167	462	1.11993	2.11e-05	0.000178246	yes
ENSGALG00000051831	ENSGALG00000051831	228	184	127	212	207	274	448	265	367	293	-1.1303	4.3e-05	0.000319522	yes
ENSGALG00000051839	U3	6	5	3	1	2	33	3	20	41	6	-2.90215	0.000639282	0.00295396	yes
ENSGALG00000051852	ENSGALG00000051852	377	272	286	391	355	206	111	132	77	142	1.06746	1.48e-12	2.06e-10	yes
ENSGALG00000051858	ENSGALG00000051858	22	91	68	198	173	1	11	31	3	9	2.97107	7.72e-07	1.17e-05	yes
ENSGALG00000051870	ENSGALG00000051870	292	153	337	215	216	355	396	348	384	501	-1.01934	0.000205151	0.00115895	yes
ENSGALG00000051878	ENSGALG00000051878	798	645	452	973	288	167	103	153	75	140	2.04918	1.46e-06	1.96e-05	yes
ENSGALG00000051939	ENSGALG00000051939	113	102	81	174	144	56	41	48	37	42	1.14939	1.53e-06	2.04e-05	yes
ENSGALG00000051970	ENSGALG00000051970	219	105	51	213	99	74	34	15	20	47	1.61728	1.18e-05	0.000108969	yes
ENSGALG00000051989	ENSGALG00000051989	136	58	121	179	189	246	173	277	147	332	-1.07896	5.77e-06	6.1e-05	yes
ENSGALG00000051990	ENSGALG00000051990	144	66	130	130	160	5	5	10	3	11	3.92346	2.32e-14	6.19e-12	yes
ENSGALG00000052007	ENSGALG00000052007	537	437	402	619	508	294	169	248	102	224	1.01338	7.85e-07	1.18e-05	yes
ENSGALG00000052023	ENSGALG00000052023	722	1006	177	937	736	382	244	277	159	293	1.13549	0.00121573	0.00499257	yes
ENSGALG00000052030	H2A-VIII	6	0	1	3	2	21	24	65	25	25	-4.04147	2.3e-07	4.32e-06	yes
ENSGALG00000052032	ENSGALG00000052032	97	53	60	90	76	21	0	53	10	28	1.49859	0.00132046	0.00534968	yes
ENSGALG00000052036	ENSGALG00000052036	39	62	51	39	42	117	171	65	301	245	-2.31942	1.25e-07	2.62e-06	yes
ENSGALG00000052054	ENSGALG00000052054	316	358	241	514	461	220	108	169	89	143	1.10162	3.11e-05	0.000245105	yes
ENSGALG00000052087	ENSGALG00000052087	48	17	57	26	49	52	139	113	225	212	-2.29037	8.85e-06	8.59e-05	yes
ENSGALG00000052109	ENSGALG00000052109	35	21	80	60	138	22	8	25	20	29	1.35965	0.00126858	0.00517877	yes
ENSGALG00000052114	ENSGALG00000052114	396	255	562	297	428	510	718	627	682	929	-1.16259	0.000107786	0.000684749	yes
ENSGALG00000052117	ENSGALG00000052117	79	71	101	82	79	125	162	118	128	176	-1.0977	4.39e-07	7.34e-06	yes
ENSGALG00000052127	ENSGALG00000052127	628	423	368	890	605	128	115	132	46	93	2.21745	5.69e-17	3.6e-14	yes
ENSGALG00000052131	ENSGALG00000052131	70	74	60	305	190	52	31	62	24	62	1.27866	0.000647405	0.00298505	yes
ENSGALG00000052148	ENSGALG00000052148	1612	930	1334	2061	1230	851	135	274	284	248	1.77697	1.44e-10	9.96e-09	yes
ENSGALG00000052214	ENSGALG00000052214	376	207	64	426	181	67	47	50	39	78	1.87513	5.97e-05	0.000419028	yes
ENSGALG00000052220	ENSGALG00000052220	386	393	242	605	393	234	77	107	63	237	1.25366	1.45e-06	1.95e-05	yes
ENSGALG00000052222	ENSGALG00000052222	512	455	578	580	767	795	1208	726	1387	1619	-1.34679	6.35e-07	9.92e-06	yes
ENSGALG00000052232	ENSGALG00000052232	221	116	100	178	161	39	39	63	16	36	1.73412	1.51e-05	0.00013503	yes
ENSGALG00000052239	ENSGALG00000052239	136	252	123	258	213	96	95	28	33	77	1.29384	0.000145225	0.000874253	yes
ENSGALG00000052272	ENSGALG00000052272	1640	1893	920	1914	1576	649	523	479	396	695	1.24946	1.75e-05	0.000151797	yes
ENSGALG00000052302	ENSGALG00000052302	106	84	131	113	127	143	210	115	236	179	-1.01644	0.00124224	0.00508778	yes
ENSGALG00000052306	ENSGALG00000052306	82	64	103	65	93	192	177	372	270	161	-1.85409	1.96e-09	8.69e-08	yes
ENSGALG00000052319	ENSGALG00000052319	312	180	404	233	315	348	537	412	506	527	-1.02743	0.000705926	0.00319497	yes
ENSGALG00000052344	ENSGALG00000052344	624	383	609	661	616	318	180	303	109	288	1.01678	1.04e-05	9.8e-05	yes
ENSGALG00000052387	ENSGALG00000052387	560	79	27	182	206	0	0	2	0	13	5.91647	1.94e-08	5.7e-07	yes
ENSGALG00000052388	METRN	24	8	22	24	27	64	49	70	23	64	-1.63531	6.23e-05	0.000434673	yes
ENSGALG00000052393	ENSGALG00000052393	328	937	594	635	1209	179	194	178	91	210	1.82131	2.12e-06	2.67e-05	yes
ENSGALG00000052409	ENSGALG00000052409	20	6	6	15	25	225	225	7	47	140	-3.43832	0.000123212	0.000760587	yes
ENSGALG00000052421	ENSGALG00000052421	11	13	19	10	14	23	33	30	24	24	-1.31506	0.00186398	0.00710453	yes
ENSGALG00000052464	ANKRD33	264	217	285	375	317	114	64	117	52	87	1.46975	1.04e-12	1.5e-10	yes
ENSGALG00000052475	ENSGALG00000052475	44	21	56	36	29	124	122	85	213	228	-2.39125	4.45e-10	2.54e-08	yes
ENSGALG00000052481	ENSGALG00000052481	77	22	19	45	27	73	147	114	110	250	-2.17558	3.48e-06	4.03e-05	yes
ENSGALG00000052570	ENSGALG00000052570	102	105	96	94	102	41	25	39	28	48	1.18496	2.31e-05	0.000191555	yes
ENSGALG00000052591	ENSGALG00000052591	112	49	77	155	113	45	48	37	20	44	1.08215	0.00728315	0.021772	yes
ENSGALG00000052608	ENSGALG00000052608	303	150	142	183	247	98	58	93	56	100	1.06873	1.29e-06	1.78e-05	yes
ENSGALG00000052610	ENSGALG00000052610	62	44	61	399	69	530	488	493	431	686	-2.41413	2.45e-06	3.02e-05	yes
ENSGALG00000052632	ENSGALG00000052632	32	18	46	53	82	24	8	15	14	24	1.14247	0.00308495	0.0107463	yes
ENSGALG00000052643	C15orf48	44	46	28	30	43	110	69	271	74	47	-1.85266	1.03e-05	9.71e-05	yes
ENSGALG00000052653	PCDHAC1	24	50	62	79	103	158	218	47	75	79	-1.19801	0.0030035	0.0104951	yes
ENSGALG00000052661	ENSGALG00000052661	96	83	55	185	93	53	23	31	16	36	1.42065	4.73e-05	0.000344373	yes
ENSGALG00000052698	ENSGALG00000052698	249	19	180	33	226	353	275	415	208	293	-1.3964	0.000984083	0.00418858	yes
ENSGALG00000052704	ENSGALG00000052704	15	17	15	28	17	67	14	39	14	84	-1.46649	0.0109091	0.0301524	yes
ENSGALG00000052717	ENSGALG00000052717	44	34	43	48	78	26	2	16	6	19	1.60275	0.000237988	0.00131253	yes
ENSGALG00000052719	ENSGALG00000052719	235	203	82	299	199	109	38	61	45	106	1.24874	0.000652337	0.0030039	yes
ENSGALG00000052761	ENSGALG00000052761	67	42	56	254	252	1102	1120	798	74	647	-2.78585	0.00012227	0.000756521	yes
ENSGALG00000052764	ENSGALG00000052764	202	209	142	350	281	118	105	91	49	93	1.08202	0.000138123	0.000837398	yes
ENSGALG00000052798	ENSGALG00000052798	2	2	2	2	3	24	30	110	29	17	-4.56793	2.03e-05	0.000172223	yes
ENSGALG00000052809	ENSGALG00000052809	148	153	94	257	264	29	36	37	12	39	2.27517	9.9e-12	1.03e-09	yes
ENSGALG00000052830	ENSGALG00000052830	917	726	502	1394	1045	327	279	402	107	371	1.34705	3.74e-06	4.26e-05	yes
ENSGALG00000052852	ENSGALG00000052852	264	330	502	375	505	141	162	234	49	215	1.02687	0.00525652	0.0166672	yes
ENSGALG00000052853	ENSGALG00000052853	19	15	26	25	27	63	173	127	262	90	-3.10062	1.71e-12	2.32e-10	yes
ENSGALG00000052868	ENSGALG00000052868	47	26	78	54	76	66	184	115	104	119	-1.42414	2.24e-05	0.000187422	yes
ENSGALG00000052877	ENSGALG00000052877	35	18	29	107	70	39	18	13	11	9	1.2327	0.00974318	0.0274481	yes
ENSGALG00000052892	ENSGALG00000052892	42	19	19	26	32	55	420	74	372	347	-3.60781	3.92e-06	4.44e-05	yes
ENSGALG00000052916	ENSGALG00000052916	398	345	64	107	158	36	24	35	21	32	2.62196	1.88e-06	2.43e-05	yes
ENSGALG00000052950	ENSGALG00000052950	696	943	759	661	592	162	89	126	85	170	2.27797	1.15e-11	1.17e-09	yes
ENSGALG00000052958	ENSGALG00000052958	223	152	161	324	213	82	52	120	44	72	1.24904	1.88e-05	0.000161151	yes
ENSGALG00000052964	ENSGALG00000052964	179	276	226	270	302	130	56	83	49	85	1.37612	3.99e-09	1.56e-07	yes
ENSGALG00000052970	ENSGALG00000052970	20	4	21	13	9	41	28	33	11	24	-1.27987	0.0012247	0.00502457	yes
ENSGALG00000053036	ENSGALG00000053036	42	27	20	15	56	91	66	64	53	67	-1.37626	1.95e-06	2.5e-05	yes
ENSGALG00000053038	ENSGALG00000053038	53	76	74	208	152	29	8	19	9	26	2.34675	5.88e-08	1.41e-06	yes
ENSGALG00000053039	ENSGALG00000053039	1467	2050	315	905	1026	205	169	165	125	287	2.34357	6.95e-09	2.45e-07	yes
ENSGALG00000053062	ENSGALG00000053062	39	39	43	54	49	63	92	63	69	80	-1.04413	0.000326499	0.0016973	yes
ENSGALG00000053081	ENSGALG00000053081	135	305	467	140	165	42	15	16	16	41	2.99837	3.67e-12	4.38e-10	yes
ENSGALG00000053102	ENSGALG00000053102	116	181	152	124	188	65	25	38	34	27	1.73975	3.05e-11	2.75e-09	yes
ENSGALG00000053107	ENSGALG00000053107	204	281	351	220	545	325	1034	464	1405	1360	-1.92432	5.29e-08	1.3e-06	yes
ENSGALG00000053114	ENSGALG00000053114	50	62	107	56	85	109	125	69	151	119	-1.0148	0.000250411	0.00136554	yes
ENSGALG00000053133	ENSGALG00000053133	116	97	49	128	102	46	15	41	9	23	1.64008	2.65e-06	3.22e-05	yes
ENSGALG00000053135	ENSGALG00000053135	216	260	154	207	313	69	52	74	63	88	1.43077	2.7e-10	1.68e-08	yes
ENSGALG00000053153	ENSGALG00000053153	644	525	336	809	445	335	170	236	87	249	1.11591	3.14e-06	3.7e-05	yes
ENSGALG00000053168	ENSGALG00000053168	84	40	171	86	109	81	20	56	25	25	1.00957	0.00940835	0.0266864	yes
ENSGALG00000053187	ENSGALG00000053187	447	355	351	418	391	568	1565	472	1165	940	-1.64055	6.67e-08	1.54e-06	yes
ENSGALG00000053247	SFTPC	9	2	2	1	7	138	14	13	4	12	-3.17206	0.00939765	0.0266681	yes
ENSGALG00000053250	ENSGALG00000053250	900	590	1111	750	839	1040	1355	1133	1854	1769	-1.11795	9.57e-06	9.17e-05	yes
ENSGALG00000053263	ENSGALG00000053263	176	155	314	567	495	181	108	145	67	142	1.11051	0.00116522	0.00482292	yes
ENSGALG00000053269	ENSGALG00000053269	100	107	186	155	160	62	35	49	30	86	1.16165	0.000194035	0.00111083	yes
ENSGALG00000053349	ENSGALG00000053349	306	342	161	643	322	192	81	113	43	135	1.40499	8.32e-06	8.2e-05	yes
ENSGALG00000053360	ENSGALG00000053360	94	40	55	115	114	31	25	44	8	23	1.38885	7e-06	7.14e-05	yes
ENSGALG00000053376	ENSGALG00000053376	114	71	88	142	171	32	31	37	28	43	1.45743	4.06e-06	4.57e-05	yes
ENSGALG00000053386	ENSGALG00000053386	73	36	25	77	77	502	69	101	298	542	-2.6617	5.41e-05	0.000385559	yes
ENSGALG00000053390	ENSGALG00000053390	70	178	105	98	245	1098	639	800	99	71	-2.18629	0.0177637	0.0450062	yes
ENSGALG00000053423	ENSGALG00000053423	151	90	68	280	225	49	14	33	33	24	2.09695	1.6e-08	4.86e-07	yes
ENSGALG00000053491	ENSGALG00000053491	25	63	66	97	81	140	129	190	165	154	-1.57544	4.72e-05	0.000343672	yes
ENSGALG00000053493	ENSGALG00000053493	3287	1227	1885	2414	3520	1188	745	945	337	929	1.3201	3.51e-05	0.000269888	yes
ENSGALG00000053495	ENSGALG00000053495	331	457	1030	2535	1369	32	160	38	99	121	3.22944	1.58e-07	3.18e-06	yes
ENSGALG00000053503	ENSGALG00000053503	83	66	123	167	152	16	17	15	13	22	2.50746	2.02e-09	8.95e-08	yes
ENSGALG00000053511	APOLD1	32	22	41	33	154	186	152	72	256	217	-2.03572	1.84e-06	2.38e-05	yes
ENSGALG00000053525	ENSGALG00000053525	142	69	52	125	361	864	477	189	34	93	-1.37089	0.0173608	0.044157	yes
ENSGALG00000053531	ENSGALG00000053531	142	218	71	226	312	104	45	78	41	73	1.23253	0.000183852	0.00106364	yes
ENSGALG00000053536	ENSGALG00000053536	127	58	147	168	97	92	39	47	24	48	1.01016	0.000491346	0.00236819	yes
ENSGALG00000053555	ENSGALG00000053555	0	0	3	0	0	1	1	10	8	12	-3.73254	0.00737168	0.0219873	yes
ENSGALG00000053570	ENSGALG00000053570	127	37	27	101	128	15	29	22	19	16	1.70673	6.23e-05	0.000434673	yes
ENSGALG00000053573	ENSGALG00000053573	53	39	97	34	180	13	21	40	8	27	1.5772	0.00109735	0.00459383	yes
ENSGALG00000053591	ENSGALG00000053591	71	88	45	91	33	54	8	12	4	21	1.58326	0.0170662	0.0435522	yes
ENSGALG00000053627	ENSGALG00000053627	856	847	988	705	900	1485	2133	1329	3535	2478	-1.72446	5.25e-09	1.97e-07	yes
ENSGALG00000053629	ENSGALG00000053629	8	10	1	3	3	99	22	80	27	73	-3.80127	4.88e-19	5.49e-16	yes
ENSGALG00000053638	ENSGALG00000053638	62	49	60	117	93	36	40	14	6	24	1.37899	0.00645595	0.0197241	yes
ENSGALG00000053667	ENSGALG00000053667	1977	1897	1410	2900	1726	1131	689	823	415	745	1.11823	6.4e-08	1.5e-06	yes
ENSGALG00000053668	ENSGALG00000053668	100	87	52	191	67	48	25	39	28	39	1.18024	2.2e-05	0.000184384	yes
ENSGALG00000053669	ENSGALG00000053669	160	120	78	169	164	82	43	39	51	35	1.17232	0.00037822	0.00191584	yes
ENSGALG00000053676	ENSGALG00000053676	20	11	17	15	38	58	200	54	79	74	-2.58452	2.97e-07	5.31e-06	yes
ENSGALG00000053681	ENSGALG00000053681	58	56	112	113	103	135	126	142	123	198	-1.02996	4.29e-05	0.000319396	yes
ENSGALG00000053682	ENSGALG00000053682	83	47	149	71	22	69	109	212	200	75	-1.1903	0.0082111	0.0239497	yes
ENSGALG00000053691	ENSGALG00000053691	126	73	105	197	175	54	31	75	41	32	1.22025	0.0173489	0.0441332	yes
ENSGALG00000053693	ENSGALG00000053693	202	244	221	478	249	100	79	87	53	81	1.50006	4.43e-09	1.7e-07	yes
ENSGALG00000053721	ENSGALG00000053721	17	16	19	15	22	11	35	20	43	45	-1.16402	0.0192781	0.0480122	yes
ENSGALG00000053723	ENSGALG00000053723	181	461	342	533	426	176	86	101	46	101	1.676	4.92e-08	1.22e-06	yes
ENSGALG00000053736	ENSGALG00000053736	84	189	168	254	186	38	30	41	10	25	2.33044	1.08e-16	5.78e-14	yes
ENSGALG00000053764	CYYR1	17	28	10	26	31	57	68	83	50	69	-1.85904	3.6e-12	4.33e-10	yes
ENSGALG00000053768	ENSGALG00000053768	204	287	214	442	343	73	45	74	42	50	2.09154	2.46e-12	3.13e-10	yes
ENSGALG00000053830	ENSGALG00000053830	8	6	2	27	32	164	69	125	76	131	-3.22174	7.9e-14	1.76e-11	yes
ENSGALG00000053831	ENSGALG00000053831	627	225	312	487	416	130	122	186	95	158	1.28982	8.22e-08	1.84e-06	yes
ENSGALG00000053842	ENSGALG00000053842	98	47	44	73	69	14	39	3	2	9	1.99112	0.000859332	0.00374257	yes
ENSGALG00000053846	ENSGALG00000053846	114	36	84	87	74	135	295	144	359	315	-2.03545	3.81e-07	6.52e-06	yes
ENSGALG00000053867	ENSGALG00000053867	27	28	55	43	36	82	140	97	130	173	-2.06335	1.63e-05	0.000142983	yes
ENSGALG00000053886	ENSGALG00000053886	30	37	60	50	41	316	139	97	58	74	-1.86661	8.82e-05	0.000579748	yes
ENSGALG00000053921	ENSGALG00000053921	1	5	24	15	6	120	68	6	32	49	-2.68254	6.14e-05	0.000429894	yes
ENSGALG00000053941	ENSGALG00000053941	1774	2117	1421	2559	1887	983	591	906	461	765	1.12531	1.31e-10	9.15e-09	yes
ENSGALG00000053966	ENSGALG00000053966	325	399	325	394	463	185	127	209	85	110	1.13641	2.7e-05	0.000218803	yes
ENSGALG00000053968	ENSGALG00000053968	132	139	94	184	130	90	44	60	22	41	1.15331	5.82e-05	0.000410815	yes
ENSGALG00000053994	ENSGALG00000053994	24	10	14	19	13	116	9	138	32	105	-2.52993	3.43e-05	0.000264686	yes
ENSGALG00000054031	ENSGALG00000054031	548	490	439	473	457	280	129	90	117	99	1.501	1.43e-06	1.92e-05	yes
ENSGALG00000054038	ENSGALG00000054038	33	44	21	11	36	0	5	3	20	7	1.62479	0.0121059	0.0327736	yes
ENSGALG00000054048	ENSGALG00000054048	108	67	124	99	374	545	336	207	232	319	-1.38685	3.77e-05	0.000286918	yes
ENSGALG00000054053	ENSGALG00000054053	1840	2112	1386	2374	1628	393	199	218	83	421	2.60255	1.4e-16	6.96e-14	yes
ENSGALG00000054059	ENSGALG00000054059	41	62	108	68	146	156	178	130	826	280	-2.35779	5.73e-08	1.38e-06	yes
ENSGALG00000054068	ENSGALG00000054068	2079	1555	1309	1655	1955	638	397	911	398	613	1.25809	1.72e-09	7.81e-08	yes
ENSGALG00000054073	ENSGALG00000054073	93	229	132	144	154	267	353	189	357	367	-1.36578	0.000173118	0.00101362	yes
ENSGALG00000054083	H2A-VIII	1	0	9	4	3	5	7	16	24	34	-2.69769	9.74e-05	0.000629596	yes
ENSGALG00000054091	ENSGALG00000054091	195	260	113	330	215	91	63	72	49	91	1.31758	2.65e-07	4.8e-06	yes
ENSGALG00000054102	ENSGALG00000054102	163	83	247	134	33	20	67	12	7	30	1.98115	0.0168906	0.0432299	yes
ENSGALG00000054107	ENSGALG00000054107	61	114	104	166	103	64	10	29	17	99	1.09166	0.0164415	0.042293	yes
ENSGALG00000054136	ENSGALG00000054136	1121	1301	79	2217	846	86	217	294	176	340	1.97483	0.00218653	0.0080915	yes
ENSGALG00000054146	ENSGALG00000054146	73	69	82	95	58	7	8	14	5	20	2.52181	4.91e-08	1.22e-06	yes
ENSGALG00000054147	ENSGALG00000054147	204	190	262	320	334	99	92	162	76	49	1.13634	3.34e-05	0.000259286	yes
ENSGALG00000054194	ENSGALG00000054194	488	1240	1142	1065	1454	714	279	454	82	164	1.45975	0.00326904	0.0112596	yes
ENSGALG00000054199	ENSGALG00000054199	5653	4648	2329	8095	7158	4114	1808	2213	1562	1705	1.02053	0.000262944	0.00142083	yes
ENSGALG00000054208	ENSGALG00000054208	37	25	20	26	34	32	56	84	54	56	-1.3183	0.000124791	0.000768561	yes
ENSGALG00000054221	ENSGALG00000054221	761	604	528	832	787	445	211	319	107	222	1.19083	1.85e-06	2.4e-05	yes
ENSGALG00000054223	ENSGALG00000054223	68	71	105	103	94	200	329	206	316	265	-1.93921	1.69e-09	7.73e-08	yes
ENSGALG00000054229	ENSGALG00000054229	1373	1219	427	2144	1631	451	322	318	162	269	1.87513	2.19e-07	4.16e-06	yes
ENSGALG00000054241	ENSGALG00000054241	3	0	14	5	2	14	8	14	8	23	-1.74675	0.00639287	0.019579	yes
ENSGALG00000054242	ENSGALG00000054242	161	5	6	228	170	2	3	6	2	3	4.80453	3.64e-06	4.17e-05	yes
ENSGALG00000054250	ENSGALG00000054250	21	22	29	12	22	45	110	62	100	193	-2.59196	7.71e-09	2.65e-07	yes
ENSGALG00000054265	ENSGALG00000054265	80	22	80	85	25	20	13	12	9	8	1.96556	3.27e-05	0.000255583	yes
ENSGALG00000054268	ENSGALG00000054268	124	102	149	221	158	81	62	57	16	24	1.38203	1.89e-05	0.000162133	yes
ENSGALG00000054279	ENSGALG00000054279	70	365	54	501	35	64	33	61	21	50	1.89677	0.0184222	0.0462905	yes
ENSGALG00000054294	ENSGALG00000054294	441	321	569	471	661	701	927	730	773	1262	-1.16252	4.59e-05	0.000336988	yes
ENSGALG00000054312	ENSGALG00000054312	82	761	40	513	65	62	23	35	27	58	2.59249	0.00151176	0.00598147	yes
ENSGALG00000054327	ENSGALG00000054327	151	119	157	232	219	61	39	90	64	59	1.16398	6.16e-05	0.000430468	yes
ENSGALG00000054345	RFKL	67	47	70	66	75	135	125	90	177	131	-1.35969	2.41e-07	4.46e-06	yes
ENSGALG00000054361	ENSGALG00000054361	54	141	80	106	114	46	31	20	12	38	1.49606	0.000290907	0.00154574	yes
ENSGALG00000054366	ENSGALG00000054366	125	50	90	61	78	165	118	194	86	171	-1.11744	0.00591984	0.0183912	yes
ENSGALG00000054370	ENSGALG00000054370	10	17	21	24	36	108	57	58	62	40	-1.89545	6.33e-06	6.58e-05	yes
ENSGALG00000054381	SNORD14	18	26	17	18	18	49	46	19	43	23	-1.20759	0.00153917	0.00607231	yes
ENSGALG00000054405	ENSGALG00000054405	94	72	66	79	59	16	36	20	13	32	1.36097	8.03e-05	0.000536025	yes
ENSGALG00000054427	ENSGALG00000054427	243	237	283	377	452	84	72	122	98	71	1.49293	1.14e-08	3.69e-07	yes
ENSGALG00000054431	ENSGALG00000054431	21	14	31	35	88	35	139	87	231	195	-2.30815	1.26e-05	0.000115678	yes
ENSGALG00000054439	ENSGALG00000054439	55	40	21	182	42	17	13	18	6	19	1.91229	0.00117818	0.00487209	yes
ENSGALG00000054441	ENSGALG00000054441	329	120	260	333	278	94	68	83	46	53	1.65565	8.9e-05	0.000583814	yes
ENSGALG00000054461	ENSGALG00000054461	1248	833	507	1087	1675	651	478	414	240	373	1.03373	0.000217988	0.0012205	yes
ENSGALG00000054470	ENSGALG00000054470	11	38	41	60	129	222	134	159	106	124	-1.73506	3.66e-06	4.19e-05	yes
ENSGALG00000054484	ENSGALG00000054484	128	309	161	192	8	9	8	12	10	14	3.63461	9.37e-05	0.000609844	yes
ENSGALG00000054507	ENSGALG00000054507	204	327	363	480	233	108	48	67	33	92	1.95402	6.82e-15	2.24e-12	yes
ENSGALG00000054512	ENSGALG00000054512	189	83	205	133	243	306	342	290	358	409	-1.33052	7.15e-05	0.000486958	yes
ENSGALG00000054519	ENSGALG00000054519	211	403	333	337	319	93	76	154	33	133	1.45444	0.000120918	0.000751204	yes
ENSGALG00000054527	ENSGALG00000054527	129	74	262	579	308	91	94	70	57	70	1.47386	0.000521811	0.00249087	yes
ENSGALG00000054605	ENSGALG00000054605	19	0	552	225	413	18	12	3	15	25	3.71378	0.00230374	0.00846513	yes
ENSGALG00000054619	GAB2	120	101	218	167	159	603	433	558	268	586	-1.95022	4.9e-22	1.16e-18	yes
ENSGALG00000054622	ENSGALG00000054622	126	140	120	201	132	55	16	38	11	25	2.07288	5.88e-11	4.63e-09	yes
ENSGALG00000054631	ENSGALG00000054631	13	19	28	29	42	169	99	78	118	126	-2.48532	1.64e-11	1.6e-09	yes
ENSGALG00000054632	ENSGALG00000054632	138	45	57	76	47	47	9	27	13	20	1.44459	0.00250158	0.00906584	yes
ENSGALG00000054641	ENSGALG00000054641	128	5	276	376	17	10	7	81	7	46	2.12723	0.0158736	0.0410101	yes
ENSGALG00000054654	ENSGALG00000054654	452	492	234	398	500	282	71	229	109	167	1.03696	7.43e-05	0.000502964	yes
ENSGALG00000054670	ENSGALG00000054670	71	57	82	126	83	38	29	36	13	34	1.1991	5.16e-05	0.000370665	yes
ENSGALG00000054718	FLNA	1962	1361	2378	1637	1722	3394	8203	3048	13220	11070	-2.49617	2.1e-06	2.66e-05	yes
ENSGALG00000054746	ENSGALG00000054746	19	12	35	36	25	17	65	57	82	87	-1.66714	0.000392375	0.00197583	yes
ENSGALG00000054747	ENSGALG00000054747	65	231	76	182	99	34	29	35	12	69	1.60674	0.000138353	0.000838317	yes
ENSGALG00000054780	ENSGALG00000054780	43	51	85	46	44	114	110	71	78	69	-1.01192	0.000688632	0.00313122	yes
ENSGALG00000054787	ENSGALG00000054787	169	263	163	238	285	58	32	57	24	59	2.01574	5.92e-06	6.23e-05	yes
ENSGALG00000054792	ENSGALG00000054792	615	767	452	939	812	248	103	182	95	361	1.60268	1.23e-10	8.76e-09	yes
ENSGALG00000054794	ENSGALG00000054794	935	1060	768	1073	960	228	264	307	244	265	1.55722	5.79e-17	3.6e-14	yes
ENSGALG00000054816	ENSGALG00000054816	302	763	203	682	330	115	61	103	50	199	1.85576	3.81e-07	6.52e-06	yes
ENSGALG00000054821	NAALAD2	72	57	73	90	134	107	205	100	159	195	-1.20829	1.58e-05	0.000139601	yes
ENSGALG00000054825	ENSGALG00000054825	89	129	88	130	93	43	38	7	34	26	1.52779	1.21e-07	2.56e-06	yes
ENSGALG00000054841	Metazoa_SRP	4	11	11	8	5	17	54	43	5	8	-2.00879	0.0182678	0.0459783	yes
ENSGALG00000054855	ENSGALG00000054855	3145	2880	1864	2552	2809	1507	700	1163	517	1333	1.10789	1.46e-07	2.97e-06	yes
ENSGALG00000054891	RTKN	158	83	214	161	228	254	403	239	380	375	-1.3267	4.82e-05	0.000349431	yes
ENSGALG00000054913	ENSGALG00000054913	81	32	56	36	53	132	287	136	286	447	-2.6538	6e-09	2.2e-07	yes
ENSGALG00000054934	ENSGALG00000054934	12	15	11	9	8	17	144	28	31	61	-2.70414	2.02e-06	2.57e-05	yes
ENSGALG00000054956	ENSGALG00000054956	63	62	66	70	88	99	150	81	115	129	-1.05271	2.08e-06	2.65e-05	yes
ENSGALG00000054962	ENSGALG00000054962	57	66	40	150	109	35	15	19	10	16	1.86766	9.9e-08	2.15e-06	yes
ENSGALG00000054972	ENSGALG00000054972	170	80	26	46	19	235	167	258	173	130	-1.74145	0.000404049	0.0020246	yes
ENSGALG00000054975	ENSGALG00000054975	801	1137	909	1369	1221	403	498	206	197	679	1.16134	3.36e-05	0.000260846	yes
ENSGALG00000054999	ENSGALG00000054999	123	73	123	82	148	226	458	295	491	629	-2.28882	1.44e-09	6.69e-08	yes
ENSGALG00000055011	ENSGALG00000055011	470	727	521	1126	974	436	158	258	181	268	1.27922	5.42e-07	8.74e-06	yes
ENSGALG00000055014	ENSGALG00000055014	21	41	5	24	19	44	24	59	65	70	-1.5643	0.00105408	0.00445018	yes
ENSGALG00000055025	ENSGALG00000055025	67	20	77	28	30	22	14	20	11	14	1.19987	0.000798456	0.00352359	yes
ENSGALG00000055047	ENSGALG00000055047	20	15	35	5	25	30	43	35	42	34	-1.20439	0.00563541	0.0176409	yes
ENSGALG00000055053	PRSS35	456	418	624	716	628	1004	1365	723	1807	1517	-1.5509	8.93e-06	8.66e-05	yes
ENSGALG00000055067	ENSGALG00000055067	10	10	23	13	22	45	67	60	56	43	-2.14042	1.7e-07	3.37e-06	yes
ENSGALG00000055076	ENSGALG00000055076	774	1146	514	1168	840	528	166	325	173	180	1.45733	3.79e-09	1.5e-07	yes
ENSGALG00000055079	ENSGALG00000055079	35	34	27	25	48	10	3	15	16	20	1.09586	0.00192905	0.00730434	yes
ENSGALG00000055095	ENSGALG00000055095	559	376	358	702	532	236	124	265	171	224	1.01375	7.67e-07	1.16e-05	yes
ENSGALG00000055104	ENSGALG00000055104	0	2	1	0	0	7	1	15	0	3	-3.29711	0.00894991	0.0256702	yes
ENSGALG00000055110	ENSGALG00000055110	75	127	87	117	135	40	28	43	21	43	1.34429	5.68e-06	6.02e-05	yes
ENSGALG00000055116	ENSGALG00000055116	190	256	277	392	431	131	77	156	52	120	1.24693	1.42e-05	0.000127711	yes
ENSGALG00000055117	ENSGALG00000055117	85	68	78	108	192	207	515	203	623	556	-2.39904	7.77e-09	2.67e-07	yes
ENSGALG00000055130	ENSGALG00000055130	99	74	57	86	139	12	8	11	7	19	2.71077	2.47e-08	6.97e-07	yes

## Sheet: DEGs in WY vs. WW
Table S2 DELs and DEGs in YY vs. WW
Gene ID	gene symbol	1WY1	1WY2	1WY3	1WY4	1WY5	1WY6	1WW1	1WW2	1WW3	1WW4	1WW5	log2FoldChange	pvalue	padj	Significant
ENSGALG00000000141	BLB1	206	287	61	265	261	130	297	354	578	542	310	-1.23193	0.00236949	0.0178684	yes
ENSGALG00000000151	ADAMTS19	541	532	529	884	500	480	974	1468	692	1468	1297	-1.23379	0.000515042	0.00644267	yes
ENSGALG00000000158	DMA	23	36	39	50	21	11	62	58	150	122	80	-1.85615	3.94e-07	5.02e-05	yes
ENSGALG00000000284	HOXB4	115	169	118	250	131	104	139	369	215	308	446	-1.19649	0.000238001	0.00385999	yes
ENSGALG00000000299	PKP1	2392	1598	1591	1177	1470	1335	789	525	749	372	1030	1.09026	3.03e-08	9.98e-06	yes
ENSGALG00000000318	CSRP1	916	2781	1007	2069	1003	592	1734	6256	2529	9878	9872	-2.35538	1.77e-06	0.000130831	yes
ENSGALG00000000402	LOXL2	660	1354	791	1276	703	682	1272	2357	1257	6220	5006	-2.07033	1.41e-07	2.67e-05	yes
ENSGALG00000000560	ENSGALG00000000560	85	103	46	45	51	45	74	227	95	151	67	-1.19812	0.00725489	0.0379962	yes
ENSGALG00000000584	ENSGALG00000000584	198	456	201	330	156	126	311	872	408	480	679	-1.3582	0.000126357	0.00246672	yes
ENSGALG00000000585	MYL4	6	106	25	58	29	18	56	137	53	284	258	-2.19379	0.000254577	0.00403454	yes
ENSGALG00000000608	CDH1	236	119	267	129	122	97	101	47	93	45	69	1.05835	0.00119589	0.01144	yes
ENSGALG00000000621	KANK3	990	1803	1025	1789	1137	761	1301	2483	1574	2647	3422	-1.06507	0.000697554	0.00799071	yes
ENSGALG00000000769	RAB7B	53	50	39	46	31	26	46	115	69	149	99	-1.46313	4.66e-06	0.000261902	yes
ENSGALG00000000775	CTSS	497	513	372	580	533	289	662	983	2354	1346	911	-1.62048	5.46e-07	6.13e-05	yes
ENSGALG00000000818	ENSGALG00000000818	211	227	92	260	131	62	264	670	311	422	475	-1.59001	0.000362263	0.00508812	yes
ENSGALG00000000866	SELENBP1	389	413	452	440	283	264	483	650	488	1113	1084	-1.24929	2.02e-06	0.000143658	yes
ENSGALG00000000927	ANGPTL2	686	1212	812	637	563	486	831	2225	906	3513	2291	-1.67039	4.49e-06	0.00025688	yes
ENSGALG00000001021	MYOCD	468	873	395	663	459	272	613	1277	518	1156	1211	-1.07652	0.00166306	0.0141472	yes
ENSGALG00000001161	FLI1	344	532	509	566	412	341	493	931	788	960	924	-1.06552	1.6e-06	0.000122163	yes
ENSGALG00000001189	NCF1C	39	47	37	54	49	16	72	137	213	99	103	-1.80777	6.89e-09	3.85e-06	yes
ENSGALG00000001288	ENSGALG00000001288	758	967	809	803	586	644	438	302	208	218	336	1.22202	1.37e-07	2.65e-05	yes
ENSGALG00000001387	SPNS2	81	86	104	107	70	53	161	179	160	202	224	-1.33168	8.83e-09	4.44e-06	yes
ENSGALG00000001446	GSN	2192	2859	3242	1812	1545	1441	1835	5681	2784	6150	3220	-1.11136	0.000157933	0.00288296	yes
ENSGALG00000001571	MYO1F	119	222	121	183	147	105	293	296	765	395	292	-1.6105	2.23e-07	3.48e-05	yes
ENSGALG00000001573	P2RX1	33	241	61	84	72	39	156	559	182	592	655	-2.48944	2.1e-07	3.38e-05	yes
ENSGALG00000001702	EXOC3L1	121	333	126	318	108	274	555	452	153	420	480	-1.07812	0.00161044	0.0138578	yes
ENSGALG00000001709	MUSTN1	4	23	3	7	9	8	19	42	16	111	65	-2.73486	3.44e-06	0.000211564	yes
ENSGALG00000001918	DNAJB5	284	378	296	302	371	269	426	541	319	1280	883	-1.35949	2.88e-06	0.00018491	yes
ENSGALG00000001926	HSPB1	188	367	115	428	310	146	316	814	484	1562	1502	-2.08534	1.48e-06	0.000115677	yes
ENSGALG00000001956	OLFML3	75	129	82	120	96	55	136	305	149	365	366	-1.72774	5.48e-07	6.13e-05	yes
ENSGALG00000001995	LIMS2	550	1037	676	708	506	505	782	1962	666	3509	2282	-1.72996	3.2e-06	0.000199835	yes
ENSGALG00000002102	ENSGALG00000002102	29	23	24	25	16	10	46	47	70	47	41	-1.41718	0.000383052	0.00529512	yes
ENSGALG00000002111	ENSGALG00000002111	632	566	536	334	599	596	287	142	272	122	324	1.15162	8.77e-08	1.94e-05	yes
ENSGALG00000002112	CSF3R	31	138	47	72	68	14	209	160	744	250	122	-2.41324	5.91e-05	0.00146021	yes
ENSGALG00000002113	LCP2	115	118	139	118	107	114	195	194	409	305	176	-1.29499	5.36e-06	0.000291327	yes
ENSGALG00000002118	KCNMB1	230	1085	380	541	303	224	515	1912	606	2389	1868	-1.903	0.000220901	0.00364618	yes
ENSGALG00000002192	PTPRC	572	829	765	460	511	487	780	763	1983	1616	666	-1.14619	0.000113732	0.00229529	yes
ENSGALG00000002198	FHOD1	267	303	192	280	201	193	599	547	365	444	493	-1.17947	8.75e-07	8.43e-05	yes
ENSGALG00000002298	COL8A2	126	322	137	379	199	162	291	422	220	487	779	-1.16742	0.000250033	0.00399081	yes
ENSGALG00000002314	CDHR1	293	323	214	107	161	156	42	174	53	83	86	1.04236	0.00305444	0.0210681	yes
ENSGALG00000002326	ENSGALG00000002326	1110	1084	881	1265	852	896	1274	2069	1412	2929	2319	-1.1966	6.43e-07	6.78e-05	yes
ENSGALG00000002358	CDO1	36	34	31	30	19	13	42	88	29	368	245	-2.80121	7.15e-09	3.89e-06	yes
ENSGALG00000002374	SLC9A9	293	423	298	323	252	323	394	616	588	658	623	-1.03737	4.47e-05	0.00122528	yes
ENSGALG00000002431	ENSGALG00000002431	2073	3499	2177	2928	1975	2343	4166	4792	4179	5445	3503	-1.00349	7.08e-05	0.00164854	yes
ENSGALG00000002546	COL5A1	3927	9463	5073	11777	4596	4859	8017	17947	11137	24848	26350	-1.63133	3.31e-05	0.00100972	yes
ENSGALG00000002557	ADGRD1	335	270	264	329	318	174	314	489	548	999	689	-1.34635	3.53e-06	0.000214426	yes
ENSGALG00000002564	RGS4	140	176	48	73	39	117	1397	851	161	233	217	-2.5748	0.000325836	0.00474536	yes
ENSGALG00000002576	ASL2	386	163	97	179	167	133	232	234	409	542	357	-1.13208	0.000377679	0.0052451	yes
ENSGALG00000002638	ENSGALG00000002638	56	210	54	128	46	59	134	258	109	196	204	-1.1459	0.00297029	0.0206647	yes
ENSGALG00000002678	ENSGALG00000002678	359	759	350	950	359	284	555	1653	801	1735	1474	-1.51513	0.000217062	0.00360165	yes
ENSGALG00000002708	LINGO1	213	292	154	360	166	131	258	580	324	608	678	-1.36727	1.01e-05	0.000448361	yes
ENSGALG00000002722	MST1	135	186	118	144	212	104	217	290	470	209	215	-1.05693	0.000124292	0.00243834	yes
ENSGALG00000002759	PEAK1	2081	2297	1865	2622	1946	1439	2078	3727	2384	6194	5088	-1.16392	5.43e-05	0.00137419	yes
ENSGALG00000002763	FRZB	1585	2038	1500	1572	1446	1150	1952	3233	1580	3362	3545	-1.02051	2.65e-05	0.00086108	yes
ENSGALG00000002764	ATP1B3	1390	1558	1333	1285	951	1337	1979	2018	1485	4170	2623	-1.12518	6.31e-06	0.000328233	yes
ENSGALG00000002840	GRM4	56	87	70	79	69	37	59	112	50	141	275	-1.13039	0.00144898	0.0129157	yes
ENSGALG00000002893	STC2	27	18	27	118	24	39	164	39	40	353	92	-1.96607	0.00039588	0.00543141	yes
ENSGALG00000002963	PID1	408	874	415	532	363	398	518	1256	565	2192	1613	-1.54234	1.12e-05	0.00048396	yes
ENSGALG00000002982	SLC2A6	45	61	47	45	71	42	73	57	195	103	66	-1.09232	0.000141076	0.00266711	yes
ENSGALG00000003113	RGS14	154	185	132	191	202	103	196	284	256	381	300	-1.01873	3.4e-05	0.00102265	yes
ENSGALG00000003175	ENSGALG00000003175	725	1456	1080	802	838	749	533	321	311	289	385	1.23924	2.62e-07	3.92e-05	yes
ENSGALG00000003196	RNASE6	45	90	28	82	92	37	100	75	264	123	95	-1.22312	0.00109687	0.0107691	yes
ENSGALG00000003261	PTRF	2953	3741	2036	4808	3154	2226	4272	5324	4002	9106	10190	-1.25978	3.24e-05	0.000994587	yes
ENSGALG00000003283	ENSGALG00000003283	167	235	116	198	76	83	143	289	217	735	296	-1.48001	0.000116385	0.00232389	yes
ENSGALG00000003295	ADAMTS12	237	385	249	386	232	177	399	802	416	984	700	-1.47781	7.74e-07	7.71e-05	yes
ENSGALG00000003319	ADAP2	49	62	52	42	91	60	75	121	153	105	97	-1.06345	0.000189445	0.00328704	yes
ENSGALG00000003409	ENSGALG00000003409	509	893	528	752	487	421	723	1320	741	1557	1528	-1.17923	0.000157148	0.00287537	yes
ENSGALG00000003499	MAST3	144	270	164	234	178	112	324	404	397	444	442	-1.30985	1.73e-07	3e-05	yes
ENSGALG00000003521	TPM1	2474	7939	3344	5175	3297	2460	6599	18428	6946	39598	26939	-2.51933	3.79e-07	4.95e-05	yes
ENSGALG00000003529	SYNC	63	257	133	169	116	91	201	473	199	885	637	-2.04019	3.37e-06	0.000208616	yes
ENSGALG00000003578	FN1	7853	40759	12428	18895	12870	8502	26462	87375	32910	143057	82420	-2.39541	3.93e-05	0.00111779	yes
ENSGALG00000003580	MMP2	1907	3272	2282	2681	1544	1897	2730	6277	2923	5771	5592	-1.25116	9.17e-05	0.00195504	yes
ENSGALG00000003589	VTN	68	78	32	54	106	17	118	148	299	165	190	-1.80351	5.67e-05	0.00141001	yes
ENSGALG00000003770	ANXA2	1420	2868	1829	2523	1629	1402	2024	4116	2625	6121	5543	-1.29303	6.5e-05	0.00155822	yes
ENSGALG00000003923	COL6A3	8237	20497	9944	12597	5827	7054	13620	44685	14227	82629	46415	-2.18636	4.59e-05	0.00123387	yes
ENSGALG00000004184	SPARC	15558	24061	17865	28134	15501	15334	20944	38158	24774	48532	52123	-1.13468	3.48e-05	0.00103858	yes
ENSGALG00000004239	IFITM5	37	42	29	62	30	21	64	107	55	114	121	-1.52461	5.53e-06	0.000295337	yes
ENSGALG00000004437	LHFPL2	101	93	123	125	73	81	129	206	155	207	220	-1.0827	0.000463381	0.00598218	yes
ENSGALG00000004519	TRPV2	464	856	525	554	379	370	750	1892	744	1513	1394	-1.47499	6.27e-06	0.000326847	yes
ENSGALG00000004594	CD74	5297	6873	5047	5741	4424	3446	6128	10512	16994	13306	8634	-1.31551	3.82e-06	0.000225649	yes
ENSGALG00000004614	NPL	242	236	201	272	287	176	460	492	490	518	435	-1.19795	1.49e-09	1.2e-06	yes
ENSGALG00000004695	ECM2	550	794	778	712	391	542	544	1566	697	1615	1546	-1.15582	0.000421917	0.00564573	yes
ENSGALG00000004722	ASPN	292	286	438	305	184	218	249	839	321	2650	1247	-2.20639	9.89e-06	0.000440225	yes
ENSGALG00000004771	C1QB	71	122	60	130	170	55	151	162	354	173	160	-1.13729	0.00431849	0.0268101	yes
ENSGALG00000004840	ENSGALG00000004840	135	62	98	159	135	66	62	47	58	21	61	1.01034	6.44e-05	0.00155074	yes
ENSGALG00000004860	RASD1	74	74	29	79	46	53	502	169	56	84	170	-1.75732	1.32e-05	0.000537811	yes
ENSGALG00000004893	TMEM119	175	241	158	263	143	120	194	412	227	597	449	-1.27029	7.79e-05	0.00174566	yes
ENSGALG00000004901	CORO1C	1500	2295	1897	2181	1672	1366	2412	3191	2810	6555	5214	-1.37476	7.01e-08	1.67e-05	yes
ENSGALG00000004907	KCTD15	102	188	119	204	98	72	145	290	147	273	282	-1.00659	0.000940981	0.00972614	yes
ENSGALG00000004960	FBN1	6143	13874	7917	11817	6756	6973	10013	24333	10473	37478	28583	-1.55423	1.48e-05	0.000578925	yes
ENSGALG00000004980	KCNMA1	507	1267	565	583	489	488	874	2174	973	3201	2415	-1.80038	2.89e-07	4.15e-05	yes
ENSGALG00000004986	CERCAM	240	462	335	426	270	238	375	913	476	1407	1232	-1.65848	5.43e-06	0.000292121	yes
ENSGALG00000005077	F8	257	169	278	188	120	75	232	596	317	328	425	-1.28271	0.000140893	0.00266711	yes
ENSGALG00000005120	FBLN2	603	2410	978	1261	617	642	1342	4730	1554	5984	4358	-1.97073	4.12e-05	0.00115595	yes
ENSGALG00000005180	ENSGALG00000005180	177	498	236	558	135	233	386	1009	410	1132	1124	-1.6257	0.000109322	0.00223382	yes
ENSGALG00000005209	AQP1	1112	3048	1911	3072	2232	1153	3232	3447	2778	7735	6955	-1.42459	0.000149878	0.00278502	yes
ENSGALG00000005257	ENSGALG00000005257	356	705	412	373	398	302	528	1005	763	1524	1099	-1.43614	4.47e-07	5.46e-05	yes
ENSGALG00000005332	CACNA1D	827	948	600	609	510	429	1075	1752	565	7563	3546	-2.45138	5.25e-07	6.04e-05	yes
ENSGALG00000005346	PPIC	281	529	359	492	407	322	452	812	541	856	965	-1.05798	4.26e-05	0.00118337	yes
ENSGALG00000005352	GATA5	13	110	41	18	43	31	210	148	55	307	121	-2.17204	0.00118059	0.0113475	yes
ENSGALG00000005360	CA4	57	160	47	105	90	34	123	104	142	184	216	-1.06907	0.00292608	0.0204704	yes
ENSGALG00000005416	ENSGALG00000005416	174	188	216	184	147	157	246	267	198	607	472	-1.23603	1.73e-05	0.000641811	yes
ENSGALG00000005423	GRHPR	21	32	33	36	18	13	58	69	31	81	61	-1.43508	1.13e-05	0.000484079	yes
ENSGALG00000005438	PARVA	463	867	512	472	580	405	785	1591	561	2202	1616	-1.52918	5.51e-06	0.000295337	yes
ENSGALG00000005472	NAT	70	69	80	73	45	57	67	208	134	108	102	-1.11718	0.000201928	0.00344132	yes
ENSGALG00000005473	PNAT3	89	125	94	95	68	47	142	260	192	178	143	-1.27485	1.96e-06	0.000140227	yes
ENSGALG00000005476	PTH2R	234	517	230	428	276	223	588	675	271	848	517	-1.06477	0.000941979	0.00972767	yes
ENSGALG00000005483	CDH13	2198	3121	2190	2132	1993	1543	2262	4883	2393	7622	5937	-1.31162	1.33e-05	0.000540765	yes
ENSGALG00000005503	WFDC1	245	1091	842	416	1103	241	971	2435	934	3777	3269	-2.04158	0.000300484	0.00449789	yes
ENSGALG00000005551	DKK3	2628	2864	2981	2940	2850	2379	2820	3427	2624	9416	8976	-1.20475	5.31e-05	0.00135528	yes
ENSGALG00000005554	ADIPOQ	92	613	170	175	161	61	269	2179	523	2481	1982	-3.06052	4.45e-06	0.000256486	yes
ENSGALG00000005589	SYNGR3	200	258	250	151	146	167	230	314	534	443	236	-1.047	9.46e-05	0.00199497	yes
ENSGALG00000005632	IRAG1	926	2087	1071	1302	863	927	1358	3509	1334	4732	3582	-1.51458	1.43e-05	0.0005669	yes
ENSGALG00000005638	IL2RG	48	118	65	93	103	40	80	131	485	207	145	-1.60721	0.000110944	0.00225325	yes
ENSGALG00000005643	LYVE1	240	666	301	388	301	262	351	889	396	935	953	-1.17947	0.00122413	0.0115998	yes
ENSGALG00000005644	MYO1G	49	54	57	45	42	48	71	94	282	136	62	-1.57411	0.00060945	0.00724964	yes
ENSGALG00000005721	DGKG	66	173	56	104	73	59	83	175	90	215	306	-1.16131	0.00413461	0.0260431	yes
ENSGALG00000005803	ZNRF3	2228	1291	3495	1871	2825	2269	1430	914	1230	602	1047	1.03695	1.89e-05	0.000678795	yes
ENSGALG00000005884	ENSGALG00000005884	654	768	565	833	460	434	783	1383	592	2181	1504	-1.29837	6.75e-05	0.00159679	yes
ENSGALG00000005974	COL6A1	3234	10974	4735	8814	4076	3575	6334	25782	9456	35362	31306	-2.11768	1.53e-05	0.000587212	yes
ENSGALG00000005978	RBP3	2097	2074	1738	1112	2208	1428	1071	584	698	441	783	1.21054	2.41e-11	4.04e-08	yes
ENSGALG00000005985	GDF10	39	59	20	34	39	25	24	107	48	88	83	-1.17567	0.00251611	0.0185716	yes
ENSGALG00000005986	TUB	362	404	350	342	337	275	423	713	289	1194	766	-1.2157	4.3e-05	0.00119032	yes
ENSGALG00000006106	TNFRSF6B	67	53	31	57	64	35	58	40	54	210	138	-1.20859	0.00436719	0.0270124	yes
ENSGALG00000006130	STMN3	57	43	28	40	25	36	97	111	79	38	49	-1.09744	0.00646348	0.0352241	yes
ENSGALG00000006190	FHL1	493	1798	775	614	448	446	1161	6010	1125	4667	2624	-2.28509	8.98e-06	0.000411679	yes
ENSGALG00000006229	ENSGALG00000006229	44	76	51	50	43	40	65	133	287	161	88	-1.72638	3.51e-06	0.000213992	yes
ENSGALG00000006239	ENSGALG00000006239	57	56	147	69	134	143	59	33	43	23	38	1.25777	5.91e-06	0.000310478	yes
ENSGALG00000006258	SPOCK1	196	302	172	176	165	135	307	294	141	1148	574	-1.63207	1.01e-05	0.000448361	yes
ENSGALG00000006343	ACTA2	2771	19664	5474	10375	4722	3212	8429	32825	11052	43403	31583	-1.96735	0.00147196	0.0130111	yes
ENSGALG00000006421	SLC16A12	73	135	68	40	54	49	106	82	42	299	174	-1.24546	0.00148654	0.0130882	yes
ENSGALG00000006425	SLC6A6	1147	1062	858	789	673	776	1242	1759	2211	2639	1920	-1.34886	9.99e-09	4.79e-06	yes
ENSGALG00000006473	PLXNA4	300	693	284	414	335	338	1382	1711	483	370	700	-1.34724	8.3e-05	0.0018289	yes
ENSGALG00000006479	CCM2L	350	220	376	294	386	289	104	92	118	87	116	1.47425	1.85e-13	1.24e-09	yes
ENSGALG00000006507	CLMP	615	1230	659	1328	615	560	709	1938	1057	1854	1734	-1.02202	0.000939068	0.00971447	yes
ENSGALG00000006511	BCL2A1	64	65	34	36	35	22	87	115	160	110	109	-1.61662	5.27e-05	0.00134778	yes
ENSGALG00000006520	MYH11	3318	27484	7364	8843	4136	2719	11217	51422	14852	93000	57375	-2.60667	0.000518835	0.00647001	yes
ENSGALG00000006575	VIPR2	286	1626	710	708	633	382	881	3168	1005	6738	2687	-2.2908	0.000101603	0.00210172	yes
ENSGALG00000006593	CLDN18	250	175	422	62	122	92	95	47	88	49	57	1.33064	0.000233228	0.00379788	yes
ENSGALG00000006637	ENSGALG00000006637	25	75	34	37	25	25	42	93	61	129	163	-1.60321	8.38e-05	0.00183919	yes
ENSGALG00000006673	POU2F3	106	197	135	92	125	74	47	40	73	22	78	1.11027	0.000106297	0.00218088	yes
ENSGALG00000006705	ENSGALG00000006705	713	1170	1128	734	908	481	1010	2686	1344	3433	2372	-1.59264	1.63e-07	2.92e-05	yes
ENSGALG00000006756	ENSGALG00000006756	103	161	84	216	283	126	245	311	494	608	349	-1.51641	2.54e-05	0.000834687	yes
ENSGALG00000006775	TGM2	2562	5512	2537	4819	2955	1916	4836	8322	3685	10460	7198	-1.25006	0.000678429	0.00782506	yes
ENSGALG00000006776	KLHDC8B	82	222	61	114	107	101	110	228	76	634	327	-1.52727	0.00087943	0.00930126	yes
ENSGALG00000006783	PLOD2	2410	4739	3302	3557	3136	2743	4316	6143	3471	11048	9638	-1.28062	6.8e-06	0.000346663	yes
ENSGALG00000006792	VSTM2L	6	25	12	32	19	14	57	62	23	35	67	-1.57236	0.000285152	0.00435122	yes
ENSGALG00000006807	PLSCR5	269	786	299	265	269	198	348	1171	368	813	889	-1.25193	0.000471708	0.00605624	yes
ENSGALG00000007001	TLR4	217	184	103	160	190	110	239	245	460	319	285	-1.11429	2.56e-05	0.000839155	yes
ENSGALG00000007048	SYNM	3759	5485	4832	3006	2908	2992	5204	11083	4506	17996	10617	-1.62361	5.01e-07	5.86e-05	yes
ENSGALG00000007059	IGSF6	103	177	103	140	89	102	182	262	251	219	216	-1.09341	2.53e-06	0.000168621	yes
ENSGALG00000007076	CCNY	201	254	210	196	127	181	275	381	218	463	421	-1.04904	3.11e-05	0.000963091	yes
ENSGALG00000007114	APOA1	6519	12453	5306	10107	5184	5136	10572	38378	15196	12970	15713	-1.50872	2.35e-05	0.000786832	yes
ENSGALG00000007128	SH3BGRL	3397	4939	4018	4155	2421	3540	4421	7918	4350	9648	7309	-1.06281	5.2e-05	0.00134317	yes
ENSGALG00000007157	TENT5D	24	52	31	54	27	18	81	46	38	123	282	-1.88492	5.06e-05	0.00132386	yes
ENSGALG00000007186	TMEM268	65	79	24	38	54	43	56	114	169	130	129	-1.42169	0.000162261	0.00294084	yes
ENSGALG00000007193	ENSGALG00000007193	85	284	304	123	123	167	249	323	162	763	388	-1.31381	0.00047789	0.00610311	yes
ENSGALG00000007220	FTH1	11882	18359	12617	15319	15431	12163	21505	25094	35637	31057	24786	-1.1271	4.98e-08	1.31e-05	yes
ENSGALG00000007226	OSTN	510	764	407	332	347	312	321	296	272	2216	1727	-1.37822	0.00592496	0.0332826	yes
ENSGALG00000007260	ZEB1	901	1304	892	1070	715	823	1181	1989	1126	2942	2080	-1.19502	1.32e-05	0.000537811	yes
ENSGALG00000007278	GRIN2A	375	539	458	389	335	336	552	316	229	1421	1110	-1.06726	0.00181993	0.0149985	yes
ENSGALG00000007337	LPP	1956	4147	2285	3214	2400	1665	2724	5594	2794	7224	6457	-1.14542	0.000175559	0.00311593	yes
ENSGALG00000007346	JCAD	1529	3402	1680	1798	1297	1228	2079	6335	2639	6152	5875	-1.56049	8.33e-06	0.000391744	yes
ENSGALG00000007361	SST	29	21	25	28	36	34	367	120	31	16	24	-1.93576	0.000227027	0.00372369	yes
ENSGALG00000007511	ITGB2	460	674	433	431	404	291	527	554	1506	1000	510	-1.05637	0.000165877	0.00299158	yes
ENSGALG00000007582	DPYSL3	728	1432	851	1102	909	608	1092	2198	1234	2141	1964	-1.08544	2.75e-05	0.000885412	yes
ENSGALG00000007647	MYO3A	140	308	252	126	201	112	115	60	110	39	97	1.0752	0.000221753	0.00365538	yes
ENSGALG00000007710	ENSGALG00000007710	221	387	311	242	151	165	333	892	289	593	731	-1.41322	4.24e-05	0.00118279	yes
ENSGALG00000007713	CD300LG	50	63	37	90	83	39	83	99	297	124	149	-1.47529	3.68e-05	0.00107523	yes
ENSGALG00000007819	PDZRN3	238	287	218	400	171	189	326	713	320	708	534	-1.27841	4.73e-05	0.0012513	yes
ENSGALG00000007839	NCAM1	1178	2209	1166	1967	936	1173	2098	4646	1829	2706	3101	-1.18609	5.58e-05	0.00139951	yes
ENSGALG00000008014	CEBPB	164	119	95	176	151	78	409	217	343	318	325	-1.44868	1.12e-08	5.11e-06	yes
ENSGALG00000008022	TAPBP	373	434	221	500	371	136	535	643	930	579	598	-1.1209	0.000305557	0.00455214	yes
ENSGALG00000008127	SPI1	174	311	164	181	226	128	288	359	942	520	281	-1.45403	8.17e-06	0.000388361	yes
ENSGALG00000008193	RELN	829	1988	1177	1313	970	1104	1017	4629	1498	2556	2663	-1.22216	0.000139911	0.00265659	yes
ENSGALG00000008270	CALHM2	147	203	139	179	106	135	167	333	180	321	323	-1.00506	0.000197742	0.00339008	yes
ENSGALG00000008281	NEURL1	107	240	131	115	89	96	215	467	255	350	422	-1.58459	3.86e-08	1.17e-05	yes
ENSGALG00000008340	FES	28	94	28	56	32	31	67	126	185	136	106	-1.64506	9.8e-06	0.000439457	yes
ENSGALG00000008346	CASP18	38	75	58	64	54	48	96	85	139	161	115	-1.26892	1.02e-06	9.21e-05	yes
ENSGALG00000008382	GNAI1	1518	1958	1821	1268	1650	1718	2169	2190	1510	4972	4048	-1.06088	4.46e-05	0.00122165	yes
ENSGALG00000008393	CREB3L1	453	682	436	787	536	449	627	952	689	1351	1212	-1.0004	0.00129197	0.0119846	yes
ENSGALG00000008439	CD36	500	421	350	282	276	387	673	535	464	1189	925	-1.23403	0.000612527	0.00727765	yes
ENSGALG00000008445	SLC24A3	375	838	416	560	347	359	585	1367	464	2522	1851	-1.73964	1.35e-05	0.000543683	yes
ENSGALG00000008486	CACNA2D1	1373	2125	1498	1402	951	1324	1760	3430	1544	3404	3014	-1.07116	0.000590549	0.0070792	yes
ENSGALG00000008544	SLC8A1	186	458	215	362	162	176	387	629	422	622	515	-1.17936	0.000249645	0.00398778	yes
ENSGALG00000008727	ENSGALG00000008727	27	242	61	81	54	21	184	276	70	1425	882	-3.08021	8.61e-06	0.000399368	yes
ENSGALG00000008747	ITGA8	1842	4451	2814	2891	2027	2012	2869	6971	2981	19408	13738	-2.04831	1.5e-05	0.000582922	yes
ENSGALG00000008752	ENSGALG00000008752	70	110	59	67	61	61	117	157	45	420	303	-1.78849	5.95e-06	0.000311808	yes
ENSGALG00000008910	ENSGALG00000008910	88	69	82	60	49	63	45	15	23	31	26	1.15909	1.21e-05	0.000506345	yes
ENSGALG00000008947	PAK5	535	313	780	435	377	336	413	150	133	97	214	1.11362	2.67e-06	0.000175356	yes
ENSGALG00000008980	VWA2	173	172	169	143	143	151	77	55	96	32	54	1.22201	2.32e-06	0.000158912	yes
ENSGALG00000009219	C3H1orf95	11	39	20	22	21	15	40	113	34	160	143	-2.43227	5.69e-07	6.25e-05	yes
ENSGALG00000009360	CAPN2	92	170	90	113	105	75	157	356	241	418	300	-1.6721	4.36e-08	1.2e-05	yes
ENSGALG00000009476	CDK6	3703	5848	4455	5004	3262	3746	6354	11312	5039	9112	8749	-1.09907	1.49e-05	0.000580544	yes
ENSGALG00000009479	ENSGALG00000009479	146	124	114	88	51	41	196	104	258	421	56	-1.38681	0.00308378	0.0212123	yes
ENSGALG00000009512	TFPI2	4865	4398	3888	5470	4266	3647	5955	6291	4953	17170	17453	-1.44844	2.44e-06	0.00016406	yes
ENSGALG00000009523	CNTN1	196	366	99	139	83	114	192	545	203	321	308	-1.10981	0.00914632	0.0444658	yes
ENSGALG00000009562	PLEK2	51	39	41	24	18	12	31	42	24	326	208	-2.3418	5.17e-05	0.00133641	yes
ENSGALG00000009594	RARRES1	401	650	474	530	455	442	629	1189	701	1006	1308	-1.1588	1.7e-05	0.000630559	yes
ENSGALG00000009595	TWF1	1324	2031	1552	1239	1245	1425	2086	2581	1246	4192	3186	-1.06707	0.000520913	0.00647585	yes
ENSGALG00000009626	THBS1	4549	4391	3161	3912	3703	3474	4403	7660	4802	17319	6903	-1.35563	8.18e-06	0.000388361	yes
ENSGALG00000009628	ENSGALG00000009628	91	131	96	146	115	84	139	301	123	429	255	-1.41941	1.27e-05	0.000522074	yes
ENSGALG00000009641	COL1A2	10702	42512	15997	37647	15464	18004	30865	91391	36332	126191	107292	-1.97568	7.65e-05	0.00172992	yes
ENSGALG00000009650	ENSGALG00000009650	1552	2996	1539	2321	1459	1577	2457	5974	2301	10121	6842	-1.78532	8.27e-07	8.16e-05	yes
ENSGALG00000009670	SGCE	706	942	828	909	777	701	914	1441	834	2572	1953	-1.15972	1.25e-05	0.000514612	yes
ENSGALG00000009698	SLC38A1	748	1106	752	872	518	649	1018	1489	853	2479	2162	-1.26368	1.91e-05	0.0006826	yes
ENSGALG00000009730	SLC38A4	137	166	28	107	76	52	86	297	128	633	612	-2.13631	0.000152685	0.00281935	yes
ENSGALG00000009830	MGAT4D	135	142	41	58	107	60	42	47	46	36	26	1.05238	0.000406548	0.00552878	yes
ENSGALG00000009844	ACTC1	49	61	81	50	55	44	239	123	61	820	172	-2.62996	1.23e-05	0.000511053	yes
ENSGALG00000009947	PLEKHH2	410	622	497	615	342	467	719	1354	582	1061	696	-1.04783	0.000340207	0.00486662	yes
ENSGALG00000010010	RHOQ	67	69	71	65	57	52	125	171	149	330	224	-1.88049	2.02e-11	3.69e-08	yes
ENSGALG00000010013	EDNRA	2542	3385	2506	2329	1077	1887	2337	5918	2069	5851	4850	-1.10639	0.00148491	0.0130852	yes
ENSGALG00000010125	CSGALNACT1	102	164	104	354	166	267	298	381	198	714	343	-1.22927	0.0045956	0.0278938	yes
ENSGALG00000010137	ENSGALG00000010137	319	271	261	196	306	470	178	76	131	70	125	1.31067	1.67e-05	0.000626188	yes
ENSGALG00000010200	TRHDE	574	1647	536	599	382	312	816	2476	764	4440	2786	-1.9987	0.000249462	0.00398778	yes
ENSGALG00000010331	MME	3032	1850	1912	2648	749	2204	1261	309	675	756	1560	1.07638	0.0039503	0.0253129	yes
ENSGALG00000010343	TSPAN1	109	48	131	26	140	35	40	30	14	27	13	1.53913	0.00452551	0.0276109	yes
ENSGALG00000010346	TGFB3	890	1379	927	1433	813	932	1228	2695	1248	2582	2519	-1.15993	0.000215687	0.00359663	yes
ENSGALG00000010412	WWTR1	227	253	357	327	252	158	266	493	326	630	524	-1.00294	0.000589715	0.00707342	yes
ENSGALG00000010490	DPYSL4	836	1103	308	487	638	365	198	155	536	77	437	1.06297	0.00274184	0.0196528	yes
ENSGALG00000010537	CDKN2C	24	65	33	85	21	34	48	137	65	238	150	-1.80011	3.62e-05	0.00106515	yes
ENSGALG00000010583	VIT	85	137	61	69	76	46	102	379	210	213	164	-1.64438	3.79e-07	4.95e-05	yes
ENSGALG00000010595	GPR65	39	86	66	54	60	38	78	125	274	165	120	-1.60153	2e-06	0.000142775	yes
ENSGALG00000010633	GPX7	99	278	126	152	122	110	176	393	220	505	483	-1.47531	3.04e-05	0.000952543	yes
ENSGALG00000010794	MEOX2	120	247	156	258	157	84	148	480	208	386	382	-1.13641	0.000475328	0.00608196	yes
ENSGALG00000010801	TMEM61	34	31	34	65	26	9	45	108	58	91	104	-1.51092	0.000191889	0.003318	yes
ENSGALG00000010881	ASB2	62	127	74	74	92	65	111	181	111	239	141	-1.14074	2.97e-05	0.000936014	yes
ENSGALG00000010935	PTPRQ	246	188	569	296	123	181	247	59	168	29	121	1.03185	0.00888459	0.0437305	yes
ENSGALG00000011005	KCNK1	314	615	391	389	288	272	618	795	422	1372	1570	-1.53848	4.79e-07	5.77e-05	yes
ENSGALG00000011086	ACTA1	277	3481	650	1273	964	392	2299	14029	3447	30512	16636	-3.78887	5.79e-07	6.3e-05	yes
ENSGALG00000011094	PDE4B	76	120	51	68	78	44	231	236	145	245	210	-1.71916	6e-10	5.49e-07	yes
ENSGALG00000011099	FAP	277	524	332	377	268	276	438	1208	626	923	705	-1.40152	1.6e-06	0.000122163	yes
ENSGALG00000011153	LY75	1291	1532	1509	1289	1054	1024	1981	2948	2258	2551	2379	-1.10587	4.37e-09	2.67e-06	yes
ENSGALG00000011164	ENSGALG00000011164	520	726	395	522	341	412	638	1210	766	1277	1062	-1.23078	1.21e-05	0.000508166	yes
ENSGALG00000011270	KERA	169	68	68	98	25	106	335	205	118	280	225	-1.53986	0.00144546	0.0129015	yes
ENSGALG00000011271	LUM	905	2173	970	1479	673	818	1426	5885	2227	5647	4270	-1.97123	1.01e-06	9.16e-05	yes
ENSGALG00000011274	DCN	6197	11284	7588	9066	5179	6439	8648	24093	11175	31934	28901	-1.68929	1.42e-06	0.000113692	yes
ENSGALG00000011294	THRB	40	56	21	34	26	20	84	59	48	145	93	-1.5832	2.69e-05	0.00087112	yes
ENSGALG00000011306	DES	1598	7661	2083	3319	2611	954	5832	25021	6954	51398	35203	-3.29972	9.55e-07	8.82e-05	yes
ENSGALG00000011324	ENSGALG00000011324	18	24	44	19	32	20	32	25	85	65	52	-1.17389	0.000305477	0.00455214	yes
ENSGALG00000011663	FNDC1	1588	4296	1716	1937	1586	1754	3203	9711	2995	19794	12065	-2.41531	8.93e-07	8.43e-05	yes
ENSGALG00000011708	MYLK	3974	21030	6806	8133	5267	4068	14301	44451	12119	73853	42702	-2.44765	6.78e-05	0.00159681	yes
ENSGALG00000011740	MGP	385	347	439	230	346	344	389	1044	970	1143	582	-1.47722	3.53e-05	0.00104746	yes
ENSGALG00000011813	HEG1	748	870	652	1203	584	563	691	1660	846	2312	1985	-1.19663	0.0001433	0.00269552	yes
ENSGALG00000011855	RHOJ	252	309	198	366	182	154	242	656	330	454	520	-1.06005	0.000906274	0.00950526	yes
ENSGALG00000011858	KCNH5	395	426	377	247	185	325	151	107	120	127	173	1.12416	2.1e-06	0.000147543	yes
ENSGALG00000011865	SMTN	651	1499	648	1001	654	721	1099	3189	1065	4908	3624	-1.92986	8.84e-07	8.43e-05	yes
ENSGALG00000011902	TAGLN	823	8653	1424	4342	2332	624	4386	20880	7367	47154	42873	-3.25977	1.93e-05	0.000687929	yes
ENSGALG00000011994	SYNPO2	1808	3524	2230	2586	1694	1620	2359	5819	2594	6776	6836	-1.34024	5.41e-05	0.00137193	yes
ENSGALG00000012044	ANK2	1313	1997	1202	1256	1137	988	2205	4242	1759	2960	2594	-1.25962	1.44e-06	0.00011439	yes
ENSGALG00000012061	ENSGALG00000012061	161	143	55	58	66	56	83	206	95	225	160	-1.00157	0.00708916	0.0374399	yes
ENSGALG00000012181	RRH	34	88	124	48	128	117	89	46	30	14	27	1.0636	0.00734504	0.0381802	yes
ENSGALG00000012200	GCH1	50	88	43	33	38	50	549	364	83	25	51	-2.12076	0.00073243	0.00829113	yes
ENSGALG00000012211	PDLIM5	742	1474	735	1002	745	602	1288	2021	1309	2316	2234	-1.24815	3.55e-07	4.86e-05	yes
ENSGALG00000012290	SOX10	105	154	89	111	65	75	137	448	173	176	137	-1.30401	0.000451865	0.00589034	yes
ENSGALG00000012367	TRIM9	86	120	100	113	118	93	135	152	105	264	355	-1.13092	3.62e-05	0.00106515	yes
ENSGALG00000012374	FRMD6	234	428	219	339	233	254	351	807	374	872	769	-1.36943	7.26e-06	0.000358133	yes
ENSGALG00000012412	MTHFD1L	836	956	680	696	614	685	891	1358	741	2343	1678	-1.14002	8.29e-06	0.00039166	yes
ENSGALG00000012425	FERMT2	1453	2033	1667	2020	1502	1344	1845	3350	1804	4717	4442	-1.17223	1.31e-05	0.000536979	yes
ENSGALG00000012454	CYTH4	104	154	91	130	79	84	154	192	306	213	185	-1.1426	9.32e-05	0.00197424	yes
ENSGALG00000012456	RAC2	79	134	92	110	94	89	111	131	450	249	150	-1.30992	0.00042216	0.00564573	yes
ENSGALG00000012464	SOUL	222	105	155	136	155	112	263	177	229	312	616	-1.27328	4.6e-05	0.00123487	yes
ENSGALG00000012541	MB	133	135	65	139	352	92	86	37	59	24	40	1.55464	7.23e-05	0.0016721	yes
ENSGALG00000012594	NTRK2	118	264	146	223	172	108	291	614	300	779	680	-1.85381	1.67e-08	6.86e-06	yes
ENSGALG00000012623	CFC1	114	269	115	160	139	78	194	451	132	520	451	-1.48522	4.09e-05	0.00115021	yes
ENSGALG00000012691	ALDH1L2	214	395	226	161	183	223	259	432	297	2226	1332	-2.23614	4.22e-06	0.000244776	yes
ENSGALG00000012700	RNF182	178	129	117	132	202	192	42	24	76	33	19	1.90084	5.94e-07	6.4e-05	yes
ENSGALG00000012710	NCS1	47	79	31	67	42	32	116	156	73	825	489	-3.02027	1.62e-07	2.92e-05	yes
ENSGALG00000012715	CAP2	1112	2064	1012	1382	888	609	1577	2589	1179	5374	3902	-1.55457	8e-06	0.000384404	yes
ENSGALG00000012761	DRAM1	64	57	108	44	48	42	116	105	302	167	147	-1.65211	6.52e-06	0.000335596	yes
ENSGALG00000012801	LY86	96	200	118	189	284	169	350	513	356	640	568	-1.65563	3.6e-07	4.86e-05	yes
ENSGALG00000012802	F13A1	800	1489	473	5270	2333	1172	2347	7777	6855	7404	4051	-1.79466	0.00319366	0.0217231	yes
ENSGALG00000012812	SVOPL	132	111	146	170	75	81	77	26	50	27	80	1.09521	7.87e-05	0.00175642	yes
ENSGALG00000012814	PXDC1	343	519	334	337	287	363	444	872	396	1779	986	-1.55265	6.79e-06	0.000346663	yes
ENSGALG00000012906	CDH20	130	254	153	139	81	126	120	190	137	605	331	-1.17109	0.0014332	0.0128535	yes
ENSGALG00000013022	CACNA1C	1214	2226	1083	1849	880	974	1710	3620	1650	4253	3967	-1.36362	0.00012503	0.00245031	yes
ENSGALG00000013072	AKR1B10	151	180	171	170	170	119	212	340	394	725	614	-1.7389	1.83e-10	2.17e-07	yes
ENSGALG00000013081	VWC2	140	250	132	140	84	119	231	411	152	311	383	-1.22599	0.000171137	0.00305632	yes
ENSGALG00000013086	IKZF1	71	98	79	64	74	54	116	91	341	217	89	-1.40604	7.84e-05	0.0017541	yes
ENSGALG00000013218	C3AR1	70	115	61	65	70	52	185	161	301	214	161	-1.6611	9.35e-08	2e-05	yes
ENSGALG00000013244	ABCC9	1897	3224	1582	2169	1525	1523	2799	3065	1834	5362	5152	-1.07075	0.001464	0.0129863	yes
ENSGALG00000013294	CYP19A1	46288	30787	35631	29997	16692	52913	23675	5931	15243	10504	27873	1.01399	0.000646322	0.00754594	yes
ENSGALG00000013414	PDLIM3	598	1850	701	1074	727	604	1338	4324	1403	8486	6520	-2.50565	8.89e-07	8.43e-05	yes
ENSGALG00000013568	NR4A3	95	110	86	31	63	57	131	176	81	234	269	-1.47053	0.000420696	0.0056443	yes
ENSGALG00000013775	CDH19	101	299	82	80	63	92	234	640	199	245	187	-1.51116	0.000290916	0.00441775	yes
ENSGALG00000013814	IMPA2	106	90	83	73	87	53	138	194	139	478	331	-1.88931	5.5e-09	3.16e-06	yes
ENSGALG00000013968	SGCB	602	931	657	645	492	533	959	1482	746	2112	1746	-1.34627	4.36e-07	5.41e-05	yes
ENSGALG00000014042	SSPN	187	462	220	282	232	186	288	881	383	1388	1011	-1.84078	7.58e-07	7.64e-05	yes
ENSGALG00000014144	CORIN	666	824	626	517	1057	499	1019	1050	982	3474	2101	-1.55177	9.43e-07	8.75e-05	yes
ENSGALG00000014182	ADORA2B	35	25	21	24	23	32	71	56	53	73	44	-1.31338	2.22e-08	8.2e-06	yes
ENSGALG00000014192	ATP10D	259	448	240	289	280	234	495	606	673	783	627	-1.30889	3.31e-09	2.29e-06	yes
ENSGALG00000014203	PARVG	132	136	98	171	94	88	224	196	235	231	184	-1.00248	5.05e-05	0.00132217	yes
ENSGALG00000014277	RHOH	31	43	55	40	26	35	44	71	80	94	44	-1.00794	0.000439213	0.0057628	yes
ENSGALG00000014561	PTPN6	245	327	270	256	243	165	272	448	699	562	346	-1.09359	4.76e-05	0.00125596	yes
ENSGALG00000014603	C1S	807	1248	576	1044	999	565	1426	2178	2572	2854	1632	-1.49169	3.39e-05	0.00102096	yes
ENSGALG00000014616	MT3	10	7	12	15	6	6	16	38	16	13	14	-1.24127	0.00595389	0.0333696	yes
ENSGALG00000014674	CLSTN3	277	446	248	399	243	282	570	888	439	555	604	-1.12031	2e-05	0.000704947	yes
ENSGALG00000014726	RAB3C	45	87	44	56	28	47	189	190	65	106	145	-1.57189	1.13e-05	0.000484079	yes
ENSGALG00000014734	ENSGALG00000014734	239	273	169	195	216	197	223	393	243	853	365	-1.2093	0.000188394	0.00327653	yes
ENSGALG00000014786	PIK3R1	880	1120	908	1009	692	801	1369	1691	1026	2752	1839	-1.16191	1.33e-06	0.000109366	yes
ENSGALG00000014835	C7	994	2326	1456	890	1695	1580	2978	5139	2895	3437	2650	-1.37431	0.000231851	0.00377852	yes
ENSGALG00000014846	OXCT1	2977	3304	3173	2822	2375	2619	4347	4613	3218	10139	8678	-1.32452	5.95e-07	6.4e-05	yes
ENSGALG00000014857	ENSGALG00000014857	136	213	89	197	162	86	412	386	494	350	443	-1.64645	3.66e-09	2.37e-06	yes
ENSGALG00000014923	ARHGEF28	762	1209	861	988	644	609	1231	2415	945	3147	1734	-1.40629	4.68e-06	0.000262387	yes
ENSGALG00000014934	HS3ST1	246	206	209	165	102	139	223	339	162	439	397	-1.02701	0.000817577	0.00886604	yes
ENSGALG00000014957	WDR1	2501	3350	2966	2481	2332	2586	3766	4487	2883	7499	5008	-1.02251	7.39e-06	0.000362819	yes
ENSGALG00000014995	PGM5	775	2604	1214	1252	673	804	1463	5603	1452	5598	3841	-1.8014	0.000377143	0.00524223	yes
ENSGALG00000015001	LAMA4	1858	2852	2240	2226	1500	1950	1973	5107	2253	5303	4522	-1.08873	0.00050846	0.00639211	yes
ENSGALG00000015077	ARHGAP31	1132	1481	977	1446	924	903	1624	2395	1555	2852	2312	-1.11175	2.06e-05	0.000723538	yes
ENSGALG00000015110	FAM189A2	113	285	160	149	207	106	222	289	82	599	361	-1.10982	0.00529172	0.0308131	yes
ENSGALG00000015115	MAMDC2	182	402	259	276	138	140	275	853	270	1022	636	-1.64755	5.34e-05	0.0013575	yes
ENSGALG00000015141	GDA	126	214	221	240	92	100	349	622	506	1823	788	-2.5933	9.9e-07	9.05e-05	yes
ENSGALG00000015148	ANXA1	569	889	636	526	450	353	645	1887	1051	2380	1830	-1.69066	1.52e-07	2.78e-05	yes
ENSGALG00000015152	BOC	893	1472	900	1054	747	671	1034	3127	1062	1700	1989	-1.1018	0.000206328	0.00348972	yes
ENSGALG00000015167	PRUNE2	984	2659	814	701	710	340	1940	5774	1546	13473	8064	-2.84492	3.56e-06	0.000214426	yes
ENSGALG00000015177	GNAQ	304	514	397	351	294	299	504	993	496	5485	2264	-2.75401	5.89e-08	1.45e-05	yes
ENSGALG00000015193	CCDC80	1271	2828	1414	1912	927	1118	2199	5265	2363	25113	13576	-2.91649	1.07e-06	9.55e-05	yes
ENSGALG00000015253	COL8A1	64	333	87	127	87	90	260	637	175	1115	447	-2.26258	1.19e-05	0.000498083	yes
ENSGALG00000015307	ENSGALG00000015307	286	646	330	297	213	227	1026	1224	352	1320	855	-1.71381	6.93e-07	7.23e-05	yes
ENSGALG00000015409	PROS1	1664	1503	1742	1529	1286	1313	2133	3333	2298	8177	8335	-1.92247	5.13e-10	5.03e-07	yes
ENSGALG00000015554	SORCS2	414	1196	494	589	423	372	779	2052	601	1601	1132	-1.30201	0.00028482	0.00434945	yes
ENSGALG00000015598	RASGRF2	253	313	452	383	318	265	411	517	224	1237	778	-1.19455	0.00061429	0.0072814	yes
ENSGALG00000015624	VCAN	852	2345	1049	2257	912	811	1337	2176	1563	6658	4592	-1.50519	0.00282618	0.0200414	yes
ENSGALG00000015656	PALM2AKAP2	1130	2400	1103	1890	1162	828	1484	2790	1725	5388	4922	-1.42846	0.000182041	0.00320671	yes
ENSGALG00000015908	COL12A1	7798	10546	8446	14118	5746	8364	9017	13201	13074	74634	48152	-2.06365	5.16e-05	0.00133577	yes
ENSGALG00000016001	LZTS3	65	119	71	144	109	55	90	223	144	248	345	-1.36364	2.41e-05	0.00080132	yes
ENSGALG00000016014	RCAN1	1077	1075	1536	915	1174	1074	1311	1105	879	9089	2639	-1.72625	0.000293137	0.00444274	yes
ENSGALG00000016022	RUNX1	139	188	84	187	103	81	204	469	363	294	284	-1.49539	4.48e-07	5.46e-05	yes
ENSGALG00000016105	DYSF	918	1586	698	1064	640	731	1125	2643	1051	2333	2483	-1.23811	0.00042205	0.00564573	yes
ENSGALG00000016224	MAOA	308	536	298	407	282	210	564	1187	672	1416	1043	-1.74511	5.26e-08	1.32e-05	yes
ENSGALG00000016227	GPR34	208	227	211	158	136	201	345	391	410	515	378	-1.28756	1.76e-06	0.000130831	yes
ENSGALG00000016261	CYBB	105	158	122	78	183	83	285	176	805	271	207	-1.65985	5.27e-06	0.00028916	yes
ENSGALG00000016293	BMP5	233	372	197	295	169	208	325	783	250	538	826	-1.33409	0.000151021	0.00279889	yes
ENSGALG00000016316	GCM1	392	567	361	348	311	184	186	129	154	96	265	1.00344	5.12e-05	0.00133228	yes
ENSGALG00000016325	GSTA3	39	71	38	70	118	42	57	104	256	133	95	-1.21514	0.00411402	0.0259814	yes
ENSGALG00000016358	PTCHD1	179	439	244	249	199	217	362	578	179	1156	550	-1.40337	0.000261913	0.00411517	yes
ENSGALG00000016441	ENSGALG00000016441	11	35	20	27	31	23	32	84	27	41	44	-1.08016	0.00457739	0.0278084	yes
ENSGALG00000016478	MATN3	396	870	534	347	286	214	1047	1544	611	5191	4444	-2.79414	2.22e-07	3.48e-05	yes
ENSGALG00000016485	RHOB	665	1116	789	986	905	851	1118	1552	1156	2683	1523	-1.08267	9.78e-05	0.00204575	yes
ENSGALG00000016500	FKBP1B	79	182	101	192	84	105	126	254	155	276	297	-1.03761	0.00315028	0.0215153	yes
ENSGALG00000016502	TP53I3	104	109	180	131	120	112	37	44	33	35	51	1.49399	1.16e-09	9.77e-07	yes
ENSGALG00000016580	SCARA5	34	49	43	37	15	32	61	161	83	189	231	-2.26417	5.44e-07	6.13e-05	yes
ENSGALG00000016590	TLR7	111	226	135	131	154	97	237	298	606	418	350	-1.60042	3.61e-08	1.13e-05	yes
ENSGALG00000016687	P2RY8	126	137	111	121	80	91	137	125	346	276	125	-1.05799	0.000439218	0.0057628	yes
ENSGALG00000016693	CSF2RA	70	80	46	43	48	50	115	144	230	165	111	-1.61844	1.42e-08	6.07e-06	yes
ENSGALG00000016721	PLCXD1	174	215	182	202	276	139	366	477	494	313	390	-1.2006	8.33e-09	4.3e-06	yes
ENSGALG00000016785	IL1RL1	106	310	265	418	211	153	584	602	321	971	683	-1.5873	2.83e-05	0.000905639	yes
ENSGALG00000016797	FHL2	827	5707	1689	2630	1452	1145	3019	10749	3642	10632	8268	-1.92152	0.00108293	0.0106948	yes
ENSGALG00000016809	EDAR	27	83	51	33	42	18	98	294	86	646	271	-3.01622	7.6e-12	2.21e-08	yes
ENSGALG00000016843	COL4A2	1405	4780	1410	4123	1868	1278	3559	10392	4082	22917	19038	-2.52488	7.96e-06	0.00038412	yes
ENSGALG00000016870	TMTC4	556	744	608	628	535	453	801	1023	569	2867	1941	-1.54482	4.07e-06	0.000236911	yes
ENSGALG00000016890	MBNL2	678	1163	771	728	595	571	996	2500	915	2277	1609	-1.37054	3.48e-06	0.000213122	yes
ENSGALG00000016959	DGKH	405	527	409	493	305	378	493	750	418	1411	812	-1.12959	0.000370069	0.00516531	yes
ENSGALG00000016964	ENSGALG00000016964	70	69	54	77	27	33	69	79	121	155	46	-1.00029	0.00695192	0.0369673	yes
ENSGALG00000016986	LCP1	563	799	596	512	486	482	911	1138	2428	1733	876	-1.49745	2.9e-07	4.15e-05	yes
ENSGALG00000017036	LHFPL6	461	970	447	559	358	433	712	1486	650	1734	1363	-1.35953	0.000201839	0.00344132	yes
ENSGALG00000017044	TRPC4	5	36	4	15	8	5	22	211	79	741	392	-4.8578	2.58e-08	8.95e-06	yes
ENSGALG00000017046	POSTN	3269	6509	2364	4369	2672	2071	6296	13227	6692	17391	12127	-1.8798	4.17e-05	0.00116713	yes
ENSGALG00000017099	RASL11A	57	79	39	131	75	34	64	396	242	446	476	-2.46873	2.8e-07	4.12e-05	yes
ENSGALG00000017122	SGCG	240	454	230	357	179	280	395	877	364	936	729	-1.40129	3.16e-05	0.000976865	yes
ENSGALG00000017158	POGLUT3	267	454	252	323	233	282	466	708	353	1112	823	-1.41411	3.54e-06	0.000214426	yes
ENSGALG00000017179	PDGFD	322	708	335	688	380	388	519	1373	783	1475	1307	-1.42953	6.27e-05	0.0015231	yes
ENSGALG00000017191	ANGPTL5	6	28	15	10	5	10	53	154	28	341	152	-3.84723	2.33e-07	3.61e-05	yes
ENSGALG00000017195	PGR	1124	2190	1186	1544	688	1090	1896	4286	1637	2891	3091	-1.27544	0.000190903	0.0033038	yes
ENSGALG00000017272	VWF	2283	4105	2468	3399	3213	2764	2736	8200	3133	5841	7462	-1.04893	0.000457245	0.00593357	yes
ENSGALG00000017327	P2RY6	77	107	68	117	112	53	119	181	292	133	151	-1.13895	0.000272883	0.00421838	yes
ENSGALG00000017418	NPTX1	38	48	42	64	25	43	598	263	31	32	89	-2.23548	4.82e-06	0.000269584	yes
ENSGALG00000017644	COTL1	454	1698	949	2041	1216	620	1882	3163	4151	4199	3844	-1.76618	3.39e-06	0.000209453	yes
ENSGALG00000017715	TINAGL1	249	420	210	392	358	144	496	807	448	925	1370	-1.64168	1.54e-06	0.000119548	yes
ENSGALG00000017845	ENSGALG00000017845	10	11	9	12	7	6	31	16	47	18	7	-1.50481	0.000586152	0.00704327	yes
ENSGALG00000019325	ENSGALG00000019325	5	63	23	22	46	25	127	129	127	60	68	-1.84795	4.29e-05	0.00119032	yes
ENSGALG00000020316	IL13RA2	166	270	190	336	188	132	230	245	159	1274	487	-1.46613	0.00402994	0.025676	yes
ENSGALG00000020656	PRLHR	322	504	116	197	154	220	87	131	88	31	106	1.4016	0.000311859	0.00460512	yes
ENSGALG00000021143	RGS18	83	90	54	56	56	65	113	151	174	173	105	-1.27156	1.2e-06	0.000102649	yes
ENSGALG00000021198	ENSGALG00000021198	832	632	957	408	724	721	433	220	366	283	282	1.03631	0.000337337	0.00483932	yes
ENSGALG00000021395	ENSGALG00000021395	160	342	199	383	370	206	476	836	790	1105	890	-1.77271	3.47e-07	4.85e-05	yes
ENSGALG00000021569	C1QA	101	141	107	203	266	83	254	332	524	372	343	-1.46118	5.51e-05	0.00138914	yes
ENSGALG00000021627	IFI27L2	62	100	104	93	73	49	108	216	108	436	385	-1.89118	4.39e-08	1.2e-05	yes
ENSGALG00000021869	PODN	257	532	254	500	200	162	314	1699	596	3702	2076	-2.69346	1.14e-07	2.32e-05	yes
ENSGALG00000022622	HOXA4	140	281	209	327	203	204	306	375	336	689	720	-1.2923	4.64e-06	0.000261902	yes
ENSGALG00000022696	KCNE3	17	28	24	34	33	16	20	86	69	46	39	-1.24266	0.000957351	0.00984599	yes
ENSGALG00000022976	ENSGALG00000022976	113	111	57	82	123	95	54	41	41	21	59	1.06078	3.48e-05	0.00103858	yes
ENSGALG00000023122	SULT1B	45	54	41	27	10	29	37	115	125	71	50	-1.40816	0.000371423	0.00518062	yes
ENSGALG00000023581	UTS2R	104	140	109	89	116	93	111	141	126	306	275	-1.03407	0.000269568	0.0041898	yes
ENSGALG00000023689	ASS1	136	182	102	182	258	71	334	286	778	341	246	-1.5093	3.72e-05	0.00108025	yes
ENSGALG00000023772	HSPB7	3	112	22	31	62	35	126	484	139	404	310	-2.93898	1.13e-06	9.85e-05	yes
ENSGALG00000023781	TREM2	65	117	41	114	101	84	79	184	306	204	204	-1.34441	0.000424453	0.00567262	yes
ENSGALG00000023834	ENSGALG00000023834	5	27	4	12	7	3	7	39	23	109	70	-2.622	6.41e-05	0.00154809	yes
ENSGALG00000024083	TCIM	269	378	334	260	189	152	380	723	269	517	631	-1.13324	0.000181043	0.00319356	yes
ENSGALG00000024318	TMEM200B	51	156	42	131	88	47	100	231	137	414	430	-1.82974	1.34e-05	0.000543373	yes
ENSGALG00000024379	ENSGALG00000024379	142	259	182	273	200	164	201	448	242	398	488	-1.00224	0.000516087	0.00644773	yes
ENSGALG00000024486	C4orf48	202	670	389	459	219	257	628	1177	499	837	1080	-1.38757	7.65e-05	0.00172992	yes
ENSGALG00000024701	ENSGALG00000024701	12	7	7	8	15	5	27	13	23	25	12	-1.30384	0.000259622	0.00408554	yes
ENSGALG00000025602	ENSGALG00000025602	32	73	32	150	34	44	117	107	189	256	126	-1.59641	0.00227884	0.0173933	yes
ENSGALG00000025764	FKBP10	445	761	339	763	433	359	573	847	704	1194	1480	-1.08151	0.00021627	0.00360023	yes
ENSGALG00000025772	ELOVL3	50	39	38	25	40	35	36	12	30	229	64	-1.28463	0.00897949	0.0440161	yes
ENSGALG00000025842	TPM2	1822	2395	1385	3184	1174	1650	1917	4458	2794	8953	7617	-1.65105	8.16e-06	0.000388361	yes
ENSGALG00000025929	HOXA5	198	331	230	313	223	205	379	498	272	744	825	-1.31796	1.05e-05	0.000460057	yes
ENSGALG00000025937	FXYD6	1215	1723	807	1141	659	765	1604	2701	1202	2943	2682	-1.28428	4.32e-05	0.00119313	yes
ENSGALG00000025945	AVD	52	134	36	80	596	12	745	107	4096	319	274	-2.96079	0.00285363	0.020161	yes
ENSGALG00000026011	GALR1	25	57	19	80	23	31	88	273	71	548	234	-2.91638	1.96e-08	7.89e-06	yes
ENSGALG00000026153	FOXO6	37	83	52	50	92	22	96	127	79	494	481	-2.43316	6.8e-08	1.65e-05	yes
ENSGALG00000026159	PDLIM7	439	1279	450	961	694	421	895	2189	937	4030	3638	-1.95807	1.78e-06	0.000131147	yes
ENSGALG00000026299	C3orf52	33	52	44	35	43	31	55	180	82	79	97	-1.50969	0.000100934	0.00209433	yes
ENSGALG00000026311	C12orf75	75	130	67	40	27	59	163	151	83	214	139	-1.35881	0.000348115	0.00495159	yes
ENSGALG00000026373	KCNJ8	500	1164	441	606	516	397	1102	1215	582	2196	2004	-1.43134	5.15e-05	0.00133553	yes
ENSGALG00000026572	RGS5	1172	1508	1518	1016	1025	717	2484	4942	1328	3445	3026	-1.60756	1.3e-08	5.79e-06	yes
ENSGALG00000026605	BAG2	300	542	414	358	364	287	542	873	444	2441	1457	-1.87316	8.35e-08	1.9e-05	yes
ENSGALG00000026613	S100A4	3	10	0	6	7	7	21	36	43	9	85	-2.90613	1.42e-06	0.000113692	yes
ENSGALG00000026631	HOXA10	13	41	34	140	115	84	127	15	125	531	551	-2.13699	0.00443584	0.0272715	yes
ENSGALG00000026661	MSRB3	446	1264	543	676	554	560	1205	3378	863	5423	3201	-2.31657	1.25e-06	0.000104411	yes
ENSGALG00000026736	OGN	1298	2527	1644	2425	1015	1561	1939	4306	2384	3676	4083	-1.10613	0.000438519	0.0057628	yes
ENSGALG00000026754	ENSGALG00000026754	114	200	156	56	25	95	57	30	53	18	32	1.40994	0.000192849	0.00333173	yes
ENSGALG00000026781	ALOX5AP	21	31	36	20	25	14	37	20	91	49	34	-1.08142	0.00290429	0.020403	yes
ENSGALG00000026836	ENSGALG00000026836	110	311	110	337	176	98	284	598	409	553	903	-1.70936	3.08e-05	0.000961031	yes
ENSGALG00000026846	JMJD7	75	88	82	89	75	57	136	127	92	334	267	-1.52211	2.18e-07	3.45e-05	yes
ENSGALG00000026864	ZCCHC24	424	447	310	528	319	270	437	787	496	1207	1153	-1.31208	1.88e-05	0.000675404	yes
ENSGALG00000026884	ENSGALG00000026884	6	35	22	20	19	11	38	68	109	97	40	-2.11277	6.6e-06	0.000337999	yes
ENSGALG00000026983	CHRD	100	156	73	119	96	68	103	259	154	247	296	-1.25357	0.000262134	0.00411542	yes
ENSGALG00000026995	RHOG	30	44	38	60	46	17	54	75	157	47	86	-1.24756	0.00222672	0.0171385	yes
ENSGALG00000027036	PKIB	35	53	28	39	10	26	75	127	78	87	79	-1.66369	6.88e-06	0.000349497	yes
ENSGALG00000027070	TIMP2	901	1560	811	1668	1026	711	1468	3253	2801	3995	4087	-1.69554	2.24e-08	8.2e-06	yes
ENSGALG00000027093	TLR1B	101	206	116	227	178	95	283	256	549	582	378	-1.60924	3.67e-07	4.93e-05	yes
ENSGALG00000027165	RSFR	145	292	242	267	257	100	389	412	1407	909	485	-1.93037	8.9e-08	1.95e-05	yes
ENSGALG00000027207	PERP2	303	402	229	411	328	253	524	418	408	988	802	-1.16684	0.000168119	0.0030142	yes
ENSGALG00000027345	SLC46A2	83	198	53	87	82	35	98	111	137	675	435	-1.95931	8.52e-05	0.00185686	yes
ENSGALG00000027365	HIVEP3	190	326	190	262	158	154	344	472	476	345	413	-1.10241	5.53e-06	0.000295337	yes
ENSGALG00000027389	RGS7BP	24	66	35	47	45	19	70	151	45	91	82	-1.35569	0.000404331	0.00550234	yes
ENSGALG00000027483	GLRX	104	88	58	64	39	62	115	106	116	204	126	-1.14676	0.00039499	0.00542289	yes
ENSGALG00000027707	ESM1	75	94	74	99	64	64	131	137	41	849	241	-2.16261	1.83e-05	0.000664782	yes
ENSGALG00000027777	CNN2	142	326	144	284	172	194	263	465	404	462	569	-1.21505	3.95e-06	0.000230644	yes
ENSGALG00000027805	ENSGALG00000027805	69	102	61	153	73	42	110	112	136	300	261	-1.35942	0.000237421	0.00385368	yes
ENSGALG00000027887	ENSGALG00000027887	225	244	178	140	245	202	367	774	204	9875	5042	-4.30677	1.72e-10	2.16e-07	yes
ENSGALG00000027907	NR2F1	134	206	112	276	124	60	183	434	265	409	432	-1.39374	0.000212941	0.00356231	yes
ENSGALG00000027925	HOXA3	390	448	321	587	362	338	459	828	460	994	1118	-1.12451	3.79e-05	0.00109516	yes
ENSGALG00000028063	LOX	114	173	79	137	113	114	142	466	168	1133	769	-2.40309	2.85e-08	9.74e-06	yes
ENSGALG00000028140	CNTFR	29	32	16	36	21	26	106	97	34	15	43	-1.23009	0.00660125	0.0356776	yes
ENSGALG00000028147	CTSK	165	436	147	358	216	143	286	905	535	597	754	-1.52564	5.11e-05	0.00132966	yes
ENSGALG00000028174	ENSGALG00000028174	976	1501	884	1574	968	648	1252	2967	1430	5440	4367	-1.74931	1.48e-06	0.000115677	yes
ENSGALG00000028186	RERG	809	1217	820	1150	778	845	1659	1565	1018	3215	3079	-1.36836	1.12e-06	9.79e-05	yes
ENSGALG00000028236	PRRX2	24	84	30	61	19	40	73	248	84	253	333	-2.40597	1.34e-07	2.62e-05	yes
ENSGALG00000028256	CCL19	44	47	29	27	24	17	123	41	133	146	21	-1.74662	7.49e-05	0.00170778	yes
ENSGALG00000028294	ENSGALG00000028294	60	88	52	76	60	46	248	202	62	60	86	-1.14509	0.000429464	0.00570376	yes
ENSGALG00000028301	ENSGALG00000028301	275	316	209	288	348	216	295	621	355	511	657	-1.01476	1.5e-05	0.000582922	yes
ENSGALG00000028304	MMR1L4	209	286	166	287	315	147	496	527	719	851	530	-1.60648	2.57e-08	8.95e-06	yes
ENSGALG00000028326	HSD11B2	32	74	17	33	36	58	686	172	32	79	70	-2.28086	6.4e-05	0.00154809	yes
ENSGALG00000028506	NHSL2	95	253	114	216	142	92	237	338	276	314	426	-1.2339	2.93e-05	0.000928573	yes
ENSGALG00000028567	MYL9	1309	3199	1366	2395	1384	1090	1978	5266	2637	10834	10649	-2.04423	1.43e-07	2.67e-05	yes
ENSGALG00000028602	HMP19	21	79	7	10	10	51	688	396	27	7	16	-2.89313	0.00398552	0.0254737	yes
ENSGALG00000028622	ENSGALG00000028622	38	47	27	64	34	20	26	103	99	53	103	-1.18397	0.00427606	0.0266206	yes
ENSGALG00000028721	LMOD1	96	306	90	208	116	82	284	960	330	1442	1303	-2.76453	4.13e-07	5.22e-05	yes
ENSGALG00000028774	S100A10	217	413	217	371	230	212	302	768	407	999	839	-1.48712	1.79e-05	0.000651885	yes
ENSGALG00000028790	DNASE2B	135	162	162	137	119	64	177	333	604	463	299	-1.74621	1.03e-07	2.12e-05	yes
ENSGALG00000028821	GLIPR2	275	491	319	309	228	252	408	879	408	1154	958	-1.51061	3.1e-05	0.00096264	yes
ENSGALG00000028908	HOXA6	209	255	178	331	223	188	282	348	310	646	639	-1.15156	3.33e-05	0.00100972	yes
ENSGALG00000028924	S100A16	3	13	2	16	5	4	14	40	24	26	27	-2.05803	0.000207785	0.00350259	yes
ENSGALG00000028928	LCAT	90	67	52	67	37	38	100	151	241	136	112	-1.51862	3.83e-05	0.00109805	yes
ENSGALG00000028949	CORO6	20	29	29	64	33	39	30	61	44	123	100	-1.23546	0.00221963	0.0171101	yes
ENSGALG00000028983	HOXA9	52	121	113	178	129	93	124	103	180	321	271	-1.01456	0.00318969	0.0217035	yes
ENSGALG00000029020	PLPP4	119	233	130	131	172	119	184	262	91	973	600	-1.75265	4.57e-05	0.00123083	yes
ENSGALG00000029047	TMEM204	259	419	286	418	195	215	365	731	297	679	567	-1.03485	0.000584564	0.00704118	yes
ENSGALG00000029190	MBNL1	1247	2320	1506	1687	1143	1161	2003	3878	2077	4788	3492	-1.32636	2.13e-06	0.000148305	yes
ENSGALG00000029298	F5	771	1072	611	822	579	374	981	1536	1525	1355	1707	-1.18868	1.47e-05	0.000578925	yes
ENSGALG00000029354	GMIP	86	119	133	103	76	73	127	157	284	252	171	-1.21207	2.93e-05	0.000928573	yes
ENSGALG00000029424	JPH3	33	142	43	102	50	50	184	339	145	303	277	-2.0229	2.65e-05	0.000860556	yes
ENSGALG00000029439	HOXC9	16	45	11	47	27	13	27	47	28	94	142	-1.54461	0.000820114	0.00888162	yes
ENSGALG00000029485	ENSGALG00000029485	79	173	115	168	144	74	158	311	270	245	283	-1.19892	7.01e-06	0.000350406	yes
ENSGALG00000029494	BGLAP	10	16	8	27	21	6	15	65	22	20	83	-1.65157	0.000844411	0.00904013	yes
ENSGALG00000029502	CLIC2	338	515	234	516	391	172	555	946	923	716	933	-1.34748	1.24e-05	0.000512814	yes
ENSGALG00000029540	ENSGALG00000029540	174	237	167	187	106	130	154	346	221	350	486	-1.09592	0.000439558	0.0057631	yes
ENSGALG00000029596	HAS2	124	169	86	98	109	86	172	424	209	449	429	-1.80029	9.93e-07	9.05e-05	yes
ENSGALG00000029635	ENSGALG00000029635	376	393	306	394	283	278	421	529	355	912	824	-1.05615	3.36e-05	0.00101692	yes
ENSGALG00000029648	TH	182	230	14	6	10	180	4014	2882	113	7	17	-3.7469	0.00558145	0.031996	yes
ENSGALG00000029669	C1QC	78	98	58	145	197	73	205	203	359	218	229	-1.32149	4.68e-05	0.00124924	yes
ENSGALG00000029760	NRBP2	168	206	108	180	120	110	143	349	164	619	361	-1.39388	0.000193357	0.00333276	yes
ENSGALG00000029764	ENSGALG00000029764	48	195	91	121	78	44	143	782	277	434	688	-2.47974	8.64e-08	1.93e-05	yes
ENSGALG00000029857	ENSGALG00000029857	38	38	34	29	34	18	52	46	107	61	42	-1.11902	0.0005619	0.00685001	yes
ENSGALG00000029921	CSRP2	605	1065	728	1088	1290	465	1105	2221	913	1542	2477	-1.10455	4.92e-05	0.00129668	yes
ENSGALG00000030007	ENSGALG00000030007	82	92	192	47	34	44	92	53	688	424	117	-1.99201	0.00266215	0.0192557	yes
ENSGALG00000030075	ENSGALG00000030075	1409	1100	1750	1147	1868	1357	2966	2739	5105	4898	2605	-1.54723	4.07e-08	1.17e-05	yes
ENSGALG00000030096	ENSGALG00000030096	339	553	377	505	222	339	460	773	392	1119	854	-1.10843	0.000448621	0.00586324	yes
ENSGALG00000030115	WISP1	68	167	52	217	123	108	147	279	133	518	375	-1.47589	0.000334167	0.00481378	yes
ENSGALG00000030209	CPZ	294	402	280	319	334	305	347	587	390	1232	961	-1.35699	2.45e-06	0.00016438	yes
ENSGALG00000030432	RASSF2	141	217	152	214	148	132	184	277	611	350	301	-1.22024	4.12e-05	0.00115595	yes
ENSGALG00000030587	ENSGALG00000030587	618	860	470	923	585	452	833	1407	940	2023	2061	-1.36606	4.68e-05	0.00124924	yes
ENSGALG00000030602	ADAM33	472	901	403	696	367	457	619	1318	771	1470	1413	-1.22902	0.000234883	0.00381557	yes
ENSGALG00000030673	ENSGALG00000030673	76	131	79	83	96	45	52	203	114	208	175	-1.05543	0.001977	0.0158846	yes
ENSGALG00000030687	LGI3	92	132	75	114	77	35	105	190	111	152	330	-1.19333	0.00408225	0.0258782	yes
ENSGALG00000030793	KCNE2	42	36	39	44	45	14	19	8	14	10	12	1.40964	5.89e-05	0.00145816	yes
ENSGALG00000030940	BLB2	422	633	450	566	363	312	707	1143	2226	1569	1115	-1.75837	1.69e-07	2.97e-05	yes
ENSGALG00000031094	EDA2R	396	417	474	503	314	331	725	883	649	1337	1342	-1.48692	3.08e-10	3.44e-07	yes
ENSGALG00000031112	COL5A2	3608	8885	4387	7499	3107	3884	6115	14239	7188	22225	17121	-1.58967	1.78e-05	0.000650885	yes
ENSGALG00000031197	ENSGALG00000031197	1	0	0	5	1	2	6	14	13	12	12	-3.11423	0.000187457	0.003265	yes
ENSGALG00000031244	ADCY6	2294	2834	2631	2668	2193	2201	3182	3450	2231	7415	5341	-1.03242	3.52e-05	0.00104746	yes
ENSGALG00000031325	TGFB1	195	255	156	255	169	135	286	410	408	539	432	-1.2951	1.09e-06	9.63e-05	yes
ENSGALG00000031350	KCNE4	42	135	33	101	41	44	66	142	86	159	215	-1.20067	0.00314338	0.0214755	yes
ENSGALG00000031424	SDC2	2271	2920	3236	2604	1607	3082	3271	3883	2413	8595	5509	-1.08599	0.000466131	0.00600244	yes
ENSGALG00000031430	ENSGALG00000031430	135	94	87	73	176	69	308	341	165	360	435	-1.7859	2.55e-07	3.89e-05	yes
ENSGALG00000031496	SPINK5	3289	88	1749	42	26	77	323	54	65	37	63	2.96237	0.00144151	0.012889	yes
ENSGALG00000031497	ENSGALG00000031497	10	35	17	19	30	37	35	60	127	7	31	-1.1705	0.0100148	0.0474387	yes
ENSGALG00000031659	ENSGALG00000031659	180	88	332	97	106	172	110	48	68	54	58	1.13408	0.000500592	0.00631688	yes
ENSGALG00000031700	TRPS1	814	1011	820	924	606	668	831	1707	965	2074	1591	-1.05358	7e-05	0.0016342	yes
ENSGALG00000031853	PIGBOS1	20	11	7	11	7	14	15	24	23	24	29	-1.14718	0.00411304	0.0259814	yes
ENSGALG00000031916	ZP1	714	546	368	882	838	518	1411	4577	3091	2228	3030	-2.34378	5.25e-10	5.03e-07	yes
ENSGALG00000031978	TARP	105	58	115	36	60	90	49	103	208	324	63	-1.23259	0.00571581	0.0325327	yes
ENSGALG00000032143	CRISPLD2	681	1765	575	1022	760	460	1380	3023	1379	5487	4076	-2.04472	3.32e-05	0.00100972	yes
ENSGALG00000032190	MICAL1	88	131	86	126	59	49	93	161	210	257	154	-1.18331	0.000293767	0.0044456	yes
ENSGALG00000032220	ELN	288	886	300	908	371	211	714	1915	751	3891	3232	-2.33806	7.34e-05	0.00168844	yes
ENSGALG00000032313	KDELR3	177	357	177	446	201	218	274	513	394	591	752	-1.13101	0.000429552	0.00570376	yes
ENSGALG00000032584	ALX4	444	407	311	463	409	350	248	137	167	50	213	1.21036	2.43e-06	0.00016406	yes
ENSGALG00000032588	ARPC1B	310	540	268	452	417	212	578	805	954	740	637	-1.19366	4.51e-06	0.00025688	yes
ENSGALG00000032701	LY96	64	62	48	26	54	68	119	81	169	118	96	-1.26147	6.9e-06	0.000349635	yes
ENSGALG00000032736	MGLL	487	617	460	658	386	333	723	1070	726	1095	1097	-1.13662	2.5e-06	0.00016732	yes
ENSGALG00000032854	ACP5	15	46	10	28	38	9	45	90	231	77	125	-2.37007	1.41e-05	0.000563595	yes
ENSGALG00000032893	SHISA4	56	110	53	133	85	31	99	176	172	153	227	-1.26198	0.000835167	0.00901062	yes
ENSGALG00000032955	TUFT1	104	188	78	145	103	85	122	277	111	303	257	-1.08387	0.000892244	0.00941205	yes
ENSGALG00000032974	ADAMTS2	1007	2507	1140	2325	1038	1176	1438	3787	1852	6596	4879	-1.51911	6.53e-05	0.00155822	yes
ENSGALG00000033051	CAMK1D	250	231	250	283	256	102	348	475	452	435	439	-1.10022	5.51e-07	6.13e-05	yes
ENSGALG00000033171	TGM4	321	346	188	184	255	206	725	369	412	715	637	-1.3441	1.77e-07	3e-05	yes
ENSGALG00000033178	KLF6	688	1020	710	909	622	508	1018	1994	1003	1700	1883	-1.23155	7.16e-06	0.000355041	yes
ENSGALG00000033286	ARSJ	225	446	214	311	134	254	272	400	233	888	667	-1.12354	0.00190443	0.0154996	yes
ENSGALG00000033295	CAV2	327	368	314	247	182	216	330	521	314	824	752	-1.21142	2.2e-05	0.000756525	yes
ENSGALG00000033411	ENSGALG00000033411	93	129	51	40	245	87	81	17	48	26	30	1.35216	0.000522689	0.00648998	yes
ENSGALG00000033471	CALD1	1121	2372	954	2166	965	788	1500	4784	2419	9413	8242	-2.16518	1.46e-06	0.000115149	yes
ENSGALG00000033522	ENSGALG00000033522	170	351	232	256	161	125	219	644	283	1303	959	-1.92162	2.31e-06	0.000158912	yes
ENSGALG00000033530	GRN	272	325	198	375	285	185	463	422	624	518	463	-1.03005	9.05e-05	0.00194068	yes
ENSGALG00000033609	NACA	472	747	496	703	515	341	592	1112	768	1128	1413	-1.07252	1.19e-05	0.000498083	yes
ENSGALG00000033694	IFI30	137	214	118	251	206	69	235	429	1469	613	486	-2.14521	6.63e-07	6.95e-05	yes
ENSGALG00000033854	CSF1	95	129	49	112	86	64	137	224	177	99	224	-1.08992	7.77e-05	0.00174566	yes
ENSGALG00000033880	CRISPLD1	187	266	162	199	161	164	354	484	263	323	381	-1.08883	2.45e-05	0.000811372	yes
ENSGALG00000034078	GLT8D2	46	168	49	77	52	74	116	391	141	298	650	-2.20454	1.84e-06	0.000134246	yes
ENSGALG00000034144	ENSGALG00000034144	523	2	91	5	5	2	17	9	4	9	9	3.27526	0.00133585	0.0122491	yes
ENSGALG00000034326	TMEM158	20	33	23	36	32	10	31	55	23	49	79	-1.06908	0.0028262	0.0200414	yes
ENSGALG00000034392	ENSGALG00000034392	581	1124	514	1208	473	557	1689	1718	930	1048	1931	-1.10877	0.000336994	0.00483785	yes
ENSGALG00000034397	ENSGALG00000034397	66	93	102	93	59	112	69	98	77	384	134	-1.08519	0.0073392	0.0381597	yes
ENSGALG00000034511	ENSGALG00000034511	141	164	199	182	153	190	276	282	219	532	377	-1.18343	2.84e-07	4.14e-05	yes
ENSGALG00000034560	SCARF2	247	416	212	460	212	271	312	823	415	565	695	-1.08276	0.00249321	0.0184624	yes
ENSGALG00000034615	ANO8	83	187	59	170	99	84	137	246	216	262	282	-1.19021	0.000459608	0.00595273	yes
ENSGALG00000034722	TLR2A	143	166	161	177	205	153	249	213	471	347	252	-1.04245	3.14e-06	0.000197638	yes
ENSGALG00000034907	HOXB5	146	250	147	315	159	123	230	392	294	529	703	-1.37276	2.12e-05	0.000735352	yes
ENSGALG00000035086	ENSGALG00000035086	872	1937	704	1831	1020	635	1020	3137	1609	5216	4450	-1.64446	3.25e-05	0.00099798	yes
ENSGALG00000035187	FHL3	538	1194	606	880	445	518	935	1717	671	4541	2753	-1.87015	9.84e-05	0.00205394	yes
ENSGALG00000035237	ENSGALG00000035237	1075	1078	1083	935	1290	875	1526	1755	1209	4058	3285	-1.39186	7.04e-08	1.67e-05	yes
ENSGALG00000035386	NCKAP1L	163	191	164	217	246	142	247	209	618	351	248	-1.0068	0.000216654	0.00360083	yes
ENSGALG00000035498	INPP5D	230	355	232	296	223	196	290	488	631	545	392	-1.07126	0.000119584	0.00237129	yes
ENSGALG00000035584	COL3A1	24457	101828	46167	74296	29896	40636	74176	224950	92281	281715	222497	-1.99208	9.85e-05	0.002054	yes
ENSGALG00000035679	LMO1	22	25	28	31	18	19	57	60	38	47	37	-1.16818	0.00020757	0.0035019	yes
ENSGALG00000035717	HSPG2	4601	9859	4991	9714	4670	4198	8030	19812	9526	29451	27769	-1.80665	2.1e-06	0.000147543	yes
ENSGALG00000035854	ENSGALG00000035854	23	101	34	22	35	39	35	449	153	306	99	-2.55561	4.62e-07	5.6e-05	yes
ENSGALG00000035856	CD48	119	197	126	133	151	91	196	222	720	308	171	-1.41587	0.000115838	0.00231987	yes
ENSGALG00000035879	ENSGALG00000035879	91	248	80	166	75	29	180	681	292	1218	924	-2.77848	9.69e-06	0.000438688	yes
ENSGALG00000035903	FAM46A	644	735	705	851	532	628	902	1223	972	1734	1549	-1.10661	9.72e-06	0.000438688	yes
ENSGALG00000035935	ENSGALG00000035935	115	404	163	282	118	105	255	631	246	740	410	-1.44444	0.000115317	0.00231404	yes
ENSGALG00000035951	ENSGALG00000035951	23	33	57	73	70	26	26	21	23	13	11	1.17875	0.00359735	0.0236768	yes
ENSGALG00000035998	HINTW	2004	2685	2094	2538	1769	2081	3132	4533	2998	4970	4770	-1.08578	1.74e-07	3e-05	yes
ENSGALG00000036086	TAGLN2	513	769	443	807	458	327	713	1457	832	1846	1662	-1.45682	9.88e-06	0.000440225	yes
ENSGALG00000036142	LOXL3	338	471	351	617	342	289	550	738	582	733	1056	-1.04118	0.000450979	0.0058826	yes
ENSGALG00000036175	CAPG	72	257	76	195	77	56	241	383	297	387	544	-1.77168	6.44e-06	0.000333135	yes
ENSGALG00000036395	ENSGALG00000036395	82	115	89	55	63	54	110	118	188	231	68	-1.12448	0.0028416	0.020103	yes
ENSGALG00000036441	WIPF1	500	640	566	644	424	387	712	990	1127	1168	942	-1.1024	2.63e-05	0.00085782	yes
ENSGALG00000036498	EHD2	415	956	423	928	548	307	723	1823	975	2394	2662	-1.74248	1.03e-05	0.000454315	yes
ENSGALG00000036527	SYBU	180	342	141	198	114	165	260	374	206	509	552	-1.18853	0.000207125	0.00350026	yes
ENSGALG00000036547	ENSGALG00000036547	104	197	131	149	99	87	176	236	370	254	180	-1.10656	0.000149965	0.00278502	yes
ENSGALG00000036589	GFRA4	33	128	39	74	52	39	57	276	84	117	115	-1.29922	0.00793962	0.040313	yes
ENSGALG00000036731	GAS2L1	83	96	79	111	103	54	159	186	149	237	269	-1.37558	2.12e-07	3.38e-05	yes
ENSGALG00000036738	IGSF3	1357	2163	1766	2309	1632	1274	1955	3276	1874	5391	4501	-1.18659	2.23e-05	0.000761816	yes
ENSGALG00000036775	SETBP1	379	493	309	450	229	266	536	816	395	1087	786	-1.24845	3.82e-05	0.00109645	yes
ENSGALG00000036798	COL4A1	2319	9516	2790	7191	3361	2282	7684	20166	7905	49036	38296	-2.67896	5.38e-06	0.000291923	yes
ENSGALG00000036925	CADM3	78	115	27	51	38	39	115	347	116	151	131	-1.76009	0.000200664	0.00342849	yes
ENSGALG00000036971	FGF12	212	319	211	323	188	162	437	466	284	587	575	-1.17909	2.92e-05	0.00092843	yes
ENSGALG00000037077	CCR5	28	51	55	41	32	11	60	47	161	42	48	-1.12334	0.00942811	0.0454539	yes
ENSGALG00000037131	ENSGALG00000037131	372	626	396	574	323	299	614	1437	616	1583	1831	-1.70729	2.81e-06	0.000181171	yes
ENSGALG00000037194	ENSGALG00000037194	354	254	335	428	54	43	50	14	48	23	47	2.62647	9.12e-05	0.00194928	yes
ENSGALG00000037249	KCNQ5	135	218	125	85	56	97	142	146	91	581	277	-1.31619	0.00118775	0.0114053	yes
ENSGALG00000037262	HOXC8	200	230	133	224	122	133	162	421	194	359	613	-1.20037	0.000427051	0.005696	yes
ENSGALG00000037295	ENSGALG00000037295	71	87	87	87	83	41	37	22	32	40	20	1.15944	0.000560457	0.0068407	yes
ENSGALG00000037493	ENSGALG00000037493	35	60	28	38	35	12	86	155	52	101	64	-1.60061	2.35e-05	0.000787907	yes
ENSGALG00000037540	PLEKHO1	397	681	359	375	406	305	572	1179	532	1234	1120	-1.35026	2.75e-06	0.00017922	yes
ENSGALG00000037587	ENPP3	77	160	159	137	118	79	150	340	163	371	431	-1.47412	1.22e-06	0.000103287	yes
ENSGALG00000037619	HOXB6	91	178	75	207	108	94	170	252	197	342	510	-1.40762	2.5e-05	0.000823906	yes
ENSGALG00000037869	ENSGALG00000037869	288	438	237	446	256	172	408	765	374	1126	1077	-1.51524	2.02e-05	0.00071194	yes
ENSGALG00000037913	KLF10	91	135	87	142	107	86	158	194	174	239	258	-1.10005	1.19e-06	0.000102649	yes
ENSGALG00000038141	NCF4	41	45	31	37	59	23	88	57	123	111	52	-1.30648	6.56e-05	0.00156094	yes
ENSGALG00000038162	FAM26E	460	421	282	412	258	390	663	721	383	1543	1161	-1.48844	1.24e-06	0.000104251	yes
ENSGALG00000038311	COL18A1	378	901	267	1170	404	298	706	1568	851	1632	1977	-1.44146	0.000431562	0.00571075	yes
ENSGALG00000038364	CCN3	611	464	328	954	547	664	700	447	939	2393	2362	-1.41258	0.000419012	0.00563357	yes
ENSGALG00000038393	DMB2	70	129	55	132	97	79	93	175	296	224	173	-1.22375	5.24e-05	0.00134559	yes
ENSGALG00000038399	PLEKHA6	197	368	246	274	306	149	297	692	358	491	724	-1.18743	3.71e-05	0.00107941	yes
ENSGALG00000038458	LOXL1	121	202	119	326	170	126	216	402	266	712	750	-1.62313	2.8e-05	0.000901263	yes
ENSGALG00000038512	AGTR1	72	89	46	41	38	34	309	179	50	55	44	-1.3209	0.00637649	0.0349413	yes
ENSGALG00000038513	ENSGALG00000038513	47	150	79	77	55	37	124	485	132	1131	459	-2.95652	1.02e-07	2.12e-05	yes
ENSGALG00000038634	KIT	117	162	73	108	95	86	356	245	253	115	220	-1.2487	3.89e-10	4.12e-07	yes
ENSGALG00000038722	SORBS1	1189	2994	1300	2029	1170	1280	1923	5593	2325	6536	4933	-1.59014	1.42e-05	0.000566644	yes
ENSGALG00000038964	ENSGALG00000038964	323	135	224	55	118	128	79	34	45	27	94	1.45253	0.000267831	0.00417878	yes
ENSGALG00000039080	CD44	355	425	487	207	230	197	504	846	768	1003	441	-1.39958	1.9e-06	0.000137207	yes
ENSGALG00000039118	MEIS2	475	1207	543	580	301	327	556	1352	611	1359	1119	-1.02122	0.00216681	0.0168325	yes
ENSGALG00000039170	LHFPL5	382	412	437	508	416	354	983	473	338	942	1127	-1.04049	3.56e-06	0.000214426	yes
ENSGALG00000039216	COL6A2	6909	20240	10167	16436	7726	7482	12200	38650	16569	67208	54343	-1.96584	4.55e-05	0.00122936	yes
ENSGALG00000039245	STAB2	141	489	190	349	253	102	275	699	362	535	581	-1.14866	0.00119907	0.0114595	yes
ENSGALG00000039264	SLA	56	96	76	57	44	63	134	90	152	159	92	-1.10736	0.000114589	0.00230634	yes
ENSGALG00000039322	DDR2	216	343	124	361	219	166	250	448	252	501	670	-1.02023	0.00168336	0.0142647	yes
ENSGALG00000039376	DPT	35	190	111	79	61	34	131	668	191	1794	1217	-3.52266	4.76e-08	1.28e-05	yes
ENSGALG00000039447	KRT23	94	75	75	83	79	59	110	103	62	604	285	-1.88065	8.94e-06	0.00041065	yes
ENSGALG00000039452	GJA5	81	218	90	241	124	125	145	366	168	357	491	-1.25269	0.000960698	0.00987235	yes
ENSGALG00000039553	SULF1	151	287	154	154	101	78	201	525	244	792	826	-1.97636	8.28e-06	0.00039166	yes
ENSGALG00000039682	HCLS1	58	68	55	71	64	38	89	75	263	118	97	-1.28318	0.00049022	0.00624472	yes
ENSGALG00000039698	DRD1	99	193	134	88	103	118	183	294	188	141	470	-1.19165	0.000101413	0.00209994	yes
ENSGALG00000039742	CYP21A1	55	81	42	112	62	137	2459	906	102	40	52	-3.0763	0.000111778	0.0022679	yes
ENSGALG00000039935	PDE1C	53	130	71	87	76	62	155	239	167	197	203	-1.44166	4.99e-07	5.86e-05	yes
ENSGALG00000039990	TNC	842	4742	1497	1799	1478	667	4241	15470	4445	56892	26083	-3.84611	9.71e-09	4.77e-06	yes
ENSGALG00000040002	ENSGALG00000040002	31	40	41	16	30	13	34	42	127	79	37	-1.36637	0.00335175	0.0225169	yes
ENSGALG00000040035	ADRB2	40	60	42	48	48	30	71	48	79	103	96	-1.00041	6.89e-05	0.00161636	yes
ENSGALG00000040114	PTPRZ1	174	614	129	162	99	117	240	1340	296	900	438	-1.81378	0.00361313	0.0237419	yes
ENSGALG00000040275	RCSD1	119	178	137	193	167	113	189	254	414	332	296	-1.15817	1.17e-05	0.000496231	yes
ENSGALG00000040342	ADAMTS1	553	1015	826	1156	686	573	1350	1359	963	4127	2334	-1.58913	1.58e-05	0.000600298	yes
ENSGALG00000040367	P2RY14	215	375	180	228	162	161	206	358	187	944	639	-1.33469	0.000483161	0.00616651	yes
ENSGALG00000040432	PAPPA2	497	304	328	399	443	514	3152	1496	251	148	260	-1.36471	0.0105685	0.049296	yes
ENSGALG00000040444	SEMA3C	1111	1129	1153	1242	834	760	1571	1528	1322	4473	3392	-1.47975	2.63e-07	3.92e-05	yes
ENSGALG00000040549	HTR7	57	72	47	103	57	43	142	206	133	133	118	-1.38527	3.59e-07	4.86e-05	yes
ENSGALG00000040621	IL18R1	84	146	90	76	103	59	148	173	374	268	173	-1.47205	1.42e-07	2.67e-05	yes
ENSGALG00000040655	FAM20A	104	164	108	145	113	87	185	399	173	1143	916	-2.48759	6.87e-10	6.01e-07	yes
ENSGALG00000040759	CPXM1	415	575	308	831	445	259	456	1194	827	772	1072	-1.06344	0.0032266	0.0218918	yes
ENSGALG00000041013	TNS1	3070	5259	2763	4138	2798	1973	3979	10920	4856	12835	12339	-1.65738	2.57e-07	3.89e-05	yes
ENSGALG00000041121	SLIT2	1181	1768	1104	1255	843	853	1426	3337	1468	3807	3248	-1.41147	8.52e-07	8.29e-05	yes
[truncated: 275 more rows]

## Sheet: DEGs in YW vs. WW
Table S2 DELs and DEGs in YY vs. WW
[truncated: 782 more rows]

[truncated: 3 more sheets: DEGs in WY vs. YY, DEGs in YW vs. YY, Sheet1]
