# Supplementary material for: Genetic Basis of Sexual Maturation Heterosis: Insights From Ovary lncRNA and mRNA Repertoire in Chicken
Source: Front Endocrinol (Lausanne). 2022 Jul 27;13:951534. doi: 10.3389/fendo.2022.951534 (PMC9363637; doi:10.3389/fendo.2022.951534)
Supplement: Supplementary Table 3 — Classification of different expression patterns of mRNAs and lncRNAs. [file Table_3.xlsx]

## Sheet: S3
Table S3 Classification of differnet expression patterns of mRNAs and lncRNAs
Categories		♀-F1-♂	♀ vs. ♂	F1 vs. ♀	F1 vs. ♂
Additivity	IV		♀ was significant lower than ♂	F1 was higher than ♀	F1 was lower than ♂
	X		♀ was significant higher than ♂	F1 was lower than ♀	F1 was higher than ♂
Dominance	III		♀ was lower than ♂	F1 was significant higher than ♀	F1 was not significantly different from ♂
	IX		♀ was higher than ♂	F1 was significant lower than ♀	F1 was not significantly different from ♂
	XI		♀ was higher than ♂	F1 was not significantly different from ♀	F1 was significant higher than ♂
	V		♀ was lower than ♂	F1 was not significantly different from ♀	F1 was significant lower than ♂
Overdominance	VI		♀ was significant lower than ♂	F1 was significant lower than ♀	F1 was significant lower than ♂
	VII		♀ was not significantly different from ♂	F1 was significant lower than ♀	F1 was significant lower than ♂
	VIII		♀ was significant higher than ♂	F1 was significant lower than ♀	F1 was significant lower than ♂
	II		♀ was significant lower than ♂	F1 was significant higher than ♀	F1 was significant higher than ♂
	XII		♀ was significant higher than ♂	F1 was significant higher than ♀	F1 was significant higher than ♂
	I		♀ was not significantly different from ♂	F1 was significant higher than ♀	F1 was significant higher than ♂
