# Supplementary material for: Genetic Basis of Sexual Maturation Heterosis: Insights From Ovary lncRNA and mRNA Repertoire in Chicken
Source: Front Endocrinol (Lausanne). 2022 Jul 27;13:951534. doi: 10.3389/fendo.2022.951534 (PMC9363637; doi:10.3389/fendo.2022.951534)
Supplement: Supplementary Table 4 — The enriched GO terms and pathways of nonadditive genes and detailed information of the shared nonadditive genes enriched in key biological process. [file Table_4.xlsx]

## Sheet: S4a
Table S4a-1 The enriched Go terms of all nonadditive genes						Table S4a-2 The enriched pathways of all nonadditive genes
Go term	ID	Description	P_Value	Gene count		ID	pathway	P_Value	Gene count
BP	GO:0097435	supramolecular fiber organization	6.04e-08	25		gga04512	ECM-receptor interaction	3.48471e-10	21
BP	GO:0031032	actomyosin structure organization	5.11e-07	11		gga04510	Focal adhesion	6.37674e-09	30
BP	GO:0030029	actin filament-based process	5.29e-07	22		gga04270	Vascular smooth muscle contraction	1.17872e-05	18
BP	GO:0030036	actin cytoskeleton organization	1.57e-06	21		gga04514	Cell adhesion molecules (CAMs)	1.19702e-05	17
BP	GO:0030198	extracellular matrix organization	2.21e-06	12		gga04060	Cytokine-cytokine receptor interaction	3.05167e-05	23
BP	GO:0043062	extracellular structure organization	2.21e-06	12		gga04145	Phagosome	3.28401e-05	19
BP	GO:0045229	external encapsulating structure organization	2.21e-06	12		gga04933	AGE-RAGE signaling pathway in diabetic complications	4.78321e-05	15
BP	GO:0030239	myofibril assembly	2.33e-06	8		gga04260	Cardiac muscle contraction	0.000894459	10
BP	GO:0055002	striated muscle cell development	2.33e-06	8		gga04261	Adrenergic signaling in cardiomyocytes	0.000973187	15
BP	GO:0001501	skeletal system development	2.65e-06	20		gga00232	Caffeine metabolism	0.0049461	3
BP	GO:0007155	cell adhesion	3.06e-06	28		gga04371	Apelin signaling pathway	0.0113645	12
BP	GO:0022610	biological adhesion	3.06e-06	28		gga04620	Toll-like receptor signaling pathway	0.0216705	9
BP	GO:0009952	anterior/posterior pattern specification	2.84e-05	11		gga04080	Neuroactive ligand-receptor interaction	0.0223017	23
BP	GO:0010927	cellular component assembly involved in morphogenesis	3.34e-05	8		gga04672	Intestinal immune network for IgA production	0.0261964	5
BP	GO:0048513	animal organ development	4.3e-05	44		gga04020	Calcium signaling pathway	0.03116	14
BP	GO:0009653	anatomical structure morphogenesis	9.56e-05	40		gga04216	Ferroptosis	0.0323048	5
BP	GO:0072359	circulatory system development	0.000117764	21		gga04912	GnRH signaling pathway	0.0398748	8
BP	GO:0030199	collagen fibril organization	0.000134265	6		gga05164	Influenza A	0.0464269	11
BP	GO:0055001	muscle cell development	0.000193607	9
BP	GO:0048646	anatomical structure formation involved in morphogenesis	0.000200112	22
BP	GO:0006936	muscle contraction	0.000286523	8
BP	GO:0003002	regionalization	0.000396985	12
BP	GO:1901654	response to ketone	0.000404288	7
BP	GO:0051346	negative regulation of hydrolase activity	0.000529289	9
BP	GO:0007010	cytoskeleton organization	0.000544011	25
BP	GO:0061061	muscle structure development	0.000590196	14
BP	GO:0042692	muscle cell differentiation	0.000785381	11
BP	GO:0009888	tissue development	0.00104704	27
BP	GO:0003012	muscle system process	0.00106416	8
BP	GO:0051146	striated muscle cell differentiation	0.00109332	10
BP	GO:0006954	inflammatory response	0.00129026	11
BP	GO:0030154	cell differentiation	0.00136118	48
BP	GO:0010951	negative regulation of endopeptidase activity	0.00168783	7
BP	GO:0007015	actin filament organization	0.00203658	11
BP	GO:0048869	cellular developmental process	0.00213329	48
BP	GO:0010466	negative regulation of peptidase activity	0.00214456	7
BP	GO:0045597	positive regulation of cell differentiation	0.0025553	15
BP	GO:0051480	regulation of cytosolic calcium ion concentration	0.00269139	7
BP	GO:0009725	response to hormone	0.00276235	13
BP	GO:0098609	cell-cell adhesion	0.00276235	13
BP	GO:0007389	pattern specification process	0.00277945	12
BP	GO:0006875	cellular metal ion homeostasis	0.00292416	10
BP	GO:1901700	response to oxygen-containing compound	0.00324574	18
BP	GO:0001816	cytokine production	0.00354401	11
BP	GO:0048705	skeletal system morphogenesis	0.00358307	9
BP	GO:0015918	sterol transport	0.00371589	4
BP	GO:0030301	cholesterol transport	0.00371589	4
BP	GO:0007156	homophilic cell adhesion via plasma membrane adhesion molecules	0.00434015	6
BP	GO:0001944	vasculature development	0.00506401	12
BP	GO:0055065	metal ion homeostasis	0.00513762	10
BP	GO:0019932	second-messenger-mediated signaling	0.00528766	5
BP	GO:0007200	phospholipase C-activating G protein-coupled receptor signaling pathway	0.00551879	4
BP	GO:0051057	positive regulation of small GTPase mediated signal transduction	0.00551879	4
BP	GO:0006869	lipid transport	0.00600823	7
BP	GO:0090130	tissue migration	0.00600823	7
BP	GO:1901701	cellular response to oxygen-containing compound	0.00660951	13
BP	GO:0001817	regulation of cytokine production	0.00665296	10
BP	GO:0048704	embryonic skeletal system morphogenesis	0.00690761	5
BP	GO:0042592	homeostatic process	0.00704007	19
BP	GO:0045861	negative regulation of proteolysis	0.00717977	7
BP	GO:0098742	cell-cell adhesion via plasma-membrane adhesion molecules	0.00717977	7
BP	GO:0007507	heart development	0.00736203	11
BP	GO:0032870	cellular response to hormone stimulus	0.00744922	9
BP	GO:0001568	blood vessel development	0.00823114	11
BP	GO:0006873	cellular ion homeostasis	0.00849555	10
BP	GO:0030003	cellular cation homeostasis	0.00849555	10
BP	GO:0071417	cellular response to organonitrogen compound	0.00850701	9
BP	GO:0010876	lipid localization	0.00851285	7
BP	GO:1901698	response to nitrogen compound	0.00865283	12
BP	GO:0008585	female gonad development	0.00884569	5
BP	GO:0046545	development of primary female sexual characteristics	0.00884569	5
BP	GO:0062013	positive regulation of small molecule metabolic process	0.00884569	5
BP	GO:0007186	G protein-coupled receptor signaling pathway	0.00917821	11
BP	GO:0051336	regulation of hydrolase activity	0.00969455	14
BP	GO:0022604	regulation of cell morphogenesis	0.0100362	6
BP	GO:0010243	response to organonitrogen compound	0.0102077	11
BP	GO:0061036	positive regulation of cartilage development	0.0106852	4
BP	GO:0001935	endothelial cell proliferation	0.0111299	5
BP	GO:0002573	myeloid leukocyte differentiation	0.0111299	5
BP	GO:0046660	female sex differentiation	0.0111299	5
BP	GO:0044092	negative regulation of molecular function	0.0127285	13
BP	GO:0055080	cation homeostasis	0.0133363	10
BP	GO:0098771	inorganic ion homeostasis	0.0133363	10
BP	GO:0006874	cellular calcium ion homeostasis	0.0136044	7
BP	GO:0007266	Rho protein signal transduction	0.0141441	4
BP	GO:0015849	organic acid transport	0.0141441	4
BP	GO:0097305	response to alcohol	0.0141441	4
BP	GO:0043086	negative regulation of catalytic activity	0.0152405	11
BP	GO:1901699	cellular response to nitrogen compound	0.0155954	9
BP	GO:0055074	calcium ion homeostasis	0.0157058	7
BP	GO:0031214	biomineral tissue development	0.0168402	5
BP	GO:0110148	biomineralization	0.0168402	5
BP	GO:0050801	ion homeostasis	0.0181521	10
BP	GO:0002040	sprouting angiogenesis	0.0182388	4
BP	GO:0045834	positive regulation of lipid metabolic process	0.0182388	4
BP	GO:0019725	cellular homeostasis	0.0183696	11
BP	GO:0003013	circulatory system process	0.0197111	6
BP	GO:0008015	blood circulation	0.0197111	6
BP	GO:0051216	cartilage development	0.0203104	8
BP	GO:0019221	cytokine-mediated signaling pathway	0.0203124	5
BP	GO:0048706	embryonic skeletal system development	0.0203124	5
BP	GO:0051240	positive regulation of multicellular organismal process	0.0207237	16
BP	GO:0061448	connective tissue development	0.0227602	8
BP	GO:0060627	regulation of vesicle-mediated transport	0.0228733	6
BP	GO:0008203	cholesterol metabolic process	0.0229996	4
BP	GO:0035051	cardiocyte differentiation	0.0229996	4
BP	GO:1902652	secondary alcohol metabolic process	0.0229996	4
BP	GO:0048878	chemical homeostasis	0.0243034	13
BP	GO:0051094	positive regulation of developmental process	0.0252181	16
BP	GO:0034097	response to cytokine	0.0254119	8
BP	GO:0030099	myeloid cell differentiation	0.026432	7
BP	GO:0052548	regulation of endopeptidase activity	0.026432	7
BP	GO:0072503	cellular divalent inorganic cation homeostasis	0.026432	7
BP	GO:0055082	cellular chemical homeostasis	0.026433	10
BP	GO:0009790	embryo development	0.0268692	16
BP	GO:0009719	response to endogenous stimulus	0.0272592	19
BP	GO:0140694	non-membrane-bounded organelle assembly	0.0282731	8
BP	GO:0003015	heart process	0.0284494	4
BP	GO:0060047	heart contraction	0.0284494	4
BP	GO:0002062	chondrocyte differentiation	0.0285884	5
BP	GO:0042063	gliogenesis	0.0285884	5
BP	GO:0061035	regulation of cartilage development	0.0285884	5
BP	GO:0009887	animal organ morphogenesis	0.0286005	16
BP	GO:0002367	cytokine production involved in immune response	0.0294009	3
BP	GO:0002718	regulation of cytokine production involved in immune response	0.0294009	3
BP	GO:0007599	hemostasis	0.0294009	3
BP	GO:0030048	actin filament-based movement	0.0294009	3
BP	GO:0030258	lipid modification	0.0294009	3
BP	GO:0034446	substrate adhesion-dependent cell spreading	0.0294009	3
BP	GO:0042490	mechanoreceptor differentiation	0.0294009	3
BP	GO:0048660	regulation of smooth muscle cell proliferation	0.0294009	3
BP	GO:0050817	coagulation	0.0294009	3
BP	GO:0060191	regulation of lipase activity	0.0294009	3
BP	GO:0072507	divalent inorganic cation homeostasis	0.0297442	7
BP	GO:0052547	regulation of peptidase activity	0.0333266	7
BP	GO:0002697	regulation of immune effector process	0.0334231	5
BP	GO:0048468	cell development	0.0342307	24
BP	GO:0042060	wound healing	0.0343575	6
BP	GO:0001666	response to hypoxia	0.0346042	4
BP	GO:0014902	myotube differentiation	0.0346042	4
BP	GO:0032330	regulation of chondrocyte differentiation	0.0346042	4
BP	GO:0034599	cellular response to oxidative stress	0.0346042	4
BP	GO:0036293	response to decreased oxygen levels	0.0346042	4
BP	GO:0014070	response to organic cyclic compound	0.0380222	9
BP	GO:0006941	striated muscle contraction	0.0383567	3
BP	GO:0010811	positive regulation of cell-substrate adhesion	0.0383567	3
BP	GO:0048659	smooth muscle cell proliferation	0.0383567	3
BP	GO:0051924	regulation of calcium ion transport	0.0383567	3
BP	GO:0061041	regulation of wound healing	0.0383567	3
BP	GO:0071604	transforming growth factor beta production	0.0383567	3
BP	GO:0050727	regulation of inflammatory response	0.0387383	5
BP	GO:0001819	positive regulation of cytokine production	0.0388863	6
BP	GO:0031589	cell-substrate adhesion	0.0388863	6
BP	GO:0051239	regulation of multicellular organismal process	0.0409739	23
BP	GO:0016125	sterol metabolic process	0.0414732	4
BP	GO:0001525	angiogenesis	0.0419451	8
BP	GO:0051248	negative regulation of protein metabolic process	0.0421991	12
BP	GO:0060348	bone development	0.0437796	6
BP	GO:0007162	negative regulation of cell adhesion	0.0445424	5
BP	GO:0008406	gonad development	0.0445424	5
BP	GO:0045137	development of primary sexual characteristics	0.0445424	5
BP	GO:0051235	maintenance of location	0.0445424	5
BP	GO:0048514	blood vessel morphogenesis	0.0450451	9
BP	GO:0010033	response to organic substance	0.0459087	26
BP	GO:0048534	hematopoietic or lymphoid organ development	0.046927	10
BP	GO:0035295	tube development	0.0480387	13
BP	GO:0019722	calcium-mediated signaling	0.048534	3
BP	GO:0034614	cellular response to reactive oxygen species	0.048534	3
BP	GO:0044091	membrane biogenesis	0.048534	3
BP	GO:0046890	regulation of lipid biosynthetic process	0.048534	3
BP	GO:0055088	lipid homeostasis	0.048534	3
BP	GO:0070167	regulation of biomineral tissue development	0.048534	3
BP	GO:0071709	membrane assembly	0.048534	3
BP	GO:0110149	regulation of biomineralization	0.048534	3
BP	GO:0034330	cell junction organization	0.0488636	9
BP	GO:0002237	response to molecule of bacterial origin	0.049059	4
BP	GO:0006909	phagocytosis	0.049059	4
BP	GO:0007204	positive regulation of cytosolic calcium ion concentration	0.049059	4
BP	GO:0043542	endothelial cell migration	0.049059	4
BP	GO:0070482	response to oxygen levels	0.049059	4
CC	GO:0005576	extracellular region	2.44e-17	66
CC	GO:0030312	external encapsulating structure	9.7e-14	27
CC	GO:0031012	extracellular matrix	9.7e-14	27
CC	GO:0062023	collagen-containing extracellular matrix	2.01e-11	19
CC	GO:0005615	extracellular space	6.55e-11	45
CC	GO:0005581	collagen trimer	3.69e-07	10
CC	GO:0043292	contractile fiber	5.48e-07	15
CC	GO:0015629	actin cytoskeleton	2.12e-06	19
CC	GO:0099081	supramolecular polymer	3.57e-06	25
CC	GO:0099512	supramolecular fiber	3.57e-06	25
CC	GO:0042641	actomyosin	1.05e-05	8
CC	GO:0030016	myofibril	1.14e-05	13
CC	GO:0031674	I band	1.17e-05	9
CC	GO:0030017	sarcomere	3.12e-05	11
CC	GO:0001725	stress fiber	4.2e-05	7
CC	GO:0097517	contractile actin filament bundle	4.2e-05	7
CC	GO:0030018	Z disc	6.8e-05	8
CC	GO:0042383	sarcolemma	0.000111657	7
CC	GO:0005604	basement membrane	0.000171425	7
CC	GO:0070161	anchoring junction	0.000222235	14
CC	GO:0099080	supramolecular complex	0.000233866	25
CC	GO:0032432	actin filament bundle	0.000254671	7
CC	GO:0019897	extrinsic component of plasma membrane	0.000279211	8
CC	GO:0005911	cell-cell junction	0.000360509	11
CC	GO:0005884	actin filament	0.000712242	7
CC	GO:0019898	extrinsic component of membrane	0.000890719	9
CC	GO:0098797	plasma membrane protein complex	0.00247793	10
CC	GO:0005886	plasma membrane	0.00327971	49
CC	GO:0005912	adherens junction	0.00470404	5
CC	GO:0005856	cytoskeleton	0.00587963	29
CC	GO:0009897	external side of plasma membrane	0.00663044	6
CC	GO:0016459	myosin complex	0.0104394	5
CC	GO:0009986	cell surface	0.0125217	10
CC	GO:0098552	side of membrane	0.0135962	8
CC	GO:0045121	membrane raft	0.0197294	5
CC	GO:0098857	membrane microdomain	0.0197294	5
CC	GO:0030054	cell junction	0.0296698	21
CC	GO:0043235	receptor complex	0.0424851	8
CC	GO:0031225	anchored component of membrane	0.0448469	5
MF	GO:0005509	calcium ion binding	2.91909e-07	24
MF	GO:0043169	cation binding	8.5254e-06	61
MF	GO:0046872	metal ion binding	1.31874e-05	60
MF	GO:0005201	extracellular matrix structural constituent	1.72276e-05	8
MF	GO:0042805	actinin binding	7.50516e-05	6
MF	GO:0008092	cytoskeletal protein binding	0.00010892	23
MF	GO:0003779	actin binding	0.000119786	15
MF	GO:0002020	protease binding	0.000920835	5
MF	GO:0017022	myosin binding	0.000920835	5
MF	GO:0004866	endopeptidase inhibitor activity	0.00188591	7
MF	GO:0051015	actin filament binding	0.00207036	10
MF	GO:0005518	collagen binding	0.00225004	5
MF	GO:0030414	peptidase inhibitor activity	0.00244764	7
MF	GO:0005244	voltage-gated ion channel activity	0.00257662	6
MF	GO:0022832	voltage-gated channel activity	0.00257662	6
MF	GO:0061135	endopeptidase regulator activity	0.0031301	7
MF	GO:0004867	serine-type endopeptidase inhibitor activity	0.00460728	5
MF	GO:0061134	peptidase regulator activity	0.00606402	7
MF	GO:0005198	structural molecule activity	0.00858364	15
MF	GO:0005516	calmodulin binding	0.00916488	6
MF	GO:0019955	cytokine binding	0.0108165	5
MF	GO:0044877	protein-containing complex binding	0.0128457	19
MF	GO:0016747	acyltransferase activity, transferring groups other than amino-acyl groups	0.0137593	5
MF	GO:0003774	cytoskeletal motor activity	0.0203498	4
MF	GO:0016746	acyltransferase activity	0.0211631	5
MF	GO:0005262	calcium channel activity	0.0260744	4
MF	GO:0022843	voltage-gated cation channel activity	0.0326729	4
MF	GO:0048306	calcium-dependent protein binding	0.0388487	3

## Sheet: S4b
Table S4b-1 The enriched Go terms of shared nonadditive genes						Table S4b-2 The enriched pathways of shared nonadditive genes
Go term	ID	Description	P_Value	Gene count		ID	Description	pvalue	P_Value	Gene count
BP	GO:0097435	supramolecular fiber organization	4.85261e-08	21		gga04512	ECM-receptor interaction	4.19e-09	4.19e-09	16
BP	GO:0030029	actin filament-based process	1.81391e-07	19		gga04510	Focal adhesion	4.74e-09	4.74e-09	24
BP	GO:0031032	actomyosin structure organization	2.1372e-07	10		gga04270	Vascular smooth muscle contraction	8.79e-07	8.79e-07	16
BP	GO:0030036	actin cytoskeleton organization	6.82074e-07	18		gga04933	AGE-RAGE signaling pathway in diabetic complications	9.26e-06	9.26e-06	13
BP	GO:0030239	myofibril assembly	3.44499e-06	7		gga04261	Adrenergic signaling in cardiomyocytes	0.000586331	0.000586331	12
BP	GO:0055002	striated muscle cell development	3.44499e-06	7		gga04260	Cardiac muscle contraction	0.000820387	0.000820387	8
BP	GO:0030198	extracellular matrix organization	5.00664e-06	10		gga04371	Apelin signaling pathway	0.00437233	0.00437233	10
BP	GO:0043062	extracellular structure organization	5.00664e-06	10		gga04912	GnRH signaling pathway	0.00447629	0.00447629	8
BP	GO:0045229	external encapsulating structure organization	5.00664e-06	10		gga04020	Calcium signaling pathway	0.0074692	0.0074692	12
BP	GO:0010927	cellular component assembly involved in morphogenesis	3.35272e-05	7		gga04080	Neuroactive ligand-receptor interaction	0.00890211	0.00890211	18
BP	GO:0009653	anatomical structure morphogenesis	5.14353e-05	32		gga04350	TGF-beta signaling pathway	0.0173826	0.0173826	7
BP	GO:0007010	cytoskeleton organization	5.45014e-05	22		gga00232	Caffeine metabolism	0.0190623	0.0190623	2
BP	GO:0009952	anterior/posterior pattern specification	6.35877e-05	9		gga04060	Cytokine-cytokine receptor interaction	0.0260863	0.0260863	11
BP	GO:0007155	cell adhesion	9.9727e-05	20		gga04810	Regulation of actin cytoskeleton	0.0300694	0.0300694	11
BP	GO:0022610	biological adhesion	9.9727e-05	20		gga00740	Riboflavin metabolism	0.031333	0.031333	2
BP	GO:0072359	circulatory system development	0.000124756	17		gga00561	Glycerolipid metabolism	0.0416276	0.0416276	5
BP	GO:0001501	skeletal system development	0.000138314	14
BP	GO:0048646	anatomical structure formation involved in morphogenesis	0.000147909	18
BP	GO:0006936	muscle contraction	0.000220346	7
BP	GO:0061061	muscle structure development	0.000295901	12
BP	GO:0007015	actin filament organization	0.00052685	10
BP	GO:0003012	muscle system process	0.000712228	7
BP	GO:0055001	muscle cell development	0.000712228	7
BP	GO:0045597	positive regulation of cell differentiation	0.000882921	13
BP	GO:0006875	cellular metal ion homeostasis	0.000985827	9
BP	GO:0042692	muscle cell differentiation	0.000985827	9
BP	GO:0009888	tissue development	0.00134708	21
BP	GO:0003002	regionalization	0.00170934	9
BP	GO:0055065	metal ion homeostasis	0.00170934	9
BP	GO:0051146	striated muscle cell differentiation	0.00184339	8
BP	GO:0048513	animal organ development	0.00191885	30
BP	GO:0051480	regulation of cytosolic calcium ion concentration	0.00232695	6
BP	GO:0001935	endothelial cell proliferation	0.00266548	5
BP	GO:0006873	cellular ion homeostasis	0.00280898	9
BP	GO:0030003	cellular cation homeostasis	0.00280898	9
BP	GO:0030199	collagen fibril organization	0.00323194	4
BP	GO:1901654	response to ketone	0.00335801	5
BP	GO:0001944	vasculature development	0.00363745	10
BP	GO:0007266	Rho protein signal transduction	0.00434852	4
BP	GO:0055080	cation homeostasis	0.00440776	9
BP	GO:0098771	inorganic ion homeostasis	0.00440776	9
BP	GO:0090130	tissue migration	0.00473657	6
BP	GO:0050801	ion homeostasis	0.00601739	9
BP	GO:0007507	heart development	0.00664444	9
BP	GO:0048705	skeletal system morphogenesis	0.00679754	7
BP	GO:0035051	cardiocyte differentiation	0.00730398	4
BP	GO:0001568	blood vessel development	0.00732074	9
BP	GO:0007389	pattern specification process	0.00732074	9
BP	GO:0030154	cell differentiation	0.00849033	34
BP	GO:0055082	cellular chemical homeostasis	0.00883087	9
BP	GO:0003015	heart process	0.00918112	4
BP	GO:0019932	second-messenger-mediated signaling	0.00918112	4
BP	GO:0060047	heart contraction	0.00918112	4
BP	GO:0001503	ossification	0.00971997	7
BP	GO:0006874	cellular calcium ion homeostasis	0.00986976	6
BP	GO:0022604	regulation of cell morphogenesis	0.0104282	5
BP	GO:0055074	calcium ion homeostasis	0.011244	6
BP	GO:0008283	cell population proliferation	0.0112719	17
BP	GO:0048704	embryonic skeletal system morphogenesis	0.0113474	4
BP	GO:0048869	cellular developmental process	0.011587	34
BP	GO:0002367	cytokine production involved in immune response	0.0119967	3
BP	GO:0002718	regulation of cytokine production involved in immune response	0.0119967	3
BP	GO:0007599	hemostasis	0.0119967	3
BP	GO:0048660	regulation of smooth muscle cell proliferation	0.0119967	3
BP	GO:0050817	coagulation	0.0119967	3
BP	GO:0032870	cellular response to hormone stimulus	0.0121223	7
BP	GO:0050673	epithelial cell proliferation	0.0127486	6
BP	GO:0071417	cellular response to organonitrogen compound	0.0134726	7
BP	GO:0008585	female gonad development	0.013818	4
BP	GO:0046545	development of primary female sexual characteristics	0.013818	4
BP	GO:0019725	cellular homeostasis	0.0148006	9
BP	GO:0140694	non-membrane-bounded organelle assembly	0.0149282	7
BP	GO:0006941	striated muscle contraction	0.0158897	3
BP	GO:0007200	phospholipase C-activating G protein-coupled receptor signaling pathway	0.0158897	3
BP	GO:0010811	positive regulation of cell-substrate adhesion	0.0158897	3
BP	GO:0048659	smooth muscle cell proliferation	0.0158897	3
BP	GO:0051924	regulation of calcium ion transport	0.0158897	3
BP	GO:0009725	response to hormone	0.0160316	9
BP	GO:0002573	myeloid leukocyte differentiation	0.0166061	4
BP	GO:0007204	positive regulation of cytosolic calcium ion concentration	0.0166061	4
BP	GO:0046660	female sex differentiation	0.0166061	4
BP	GO:0051094	positive regulation of developmental process	0.0166535	13
BP	GO:0072503	cellular divalent inorganic cation homeostasis	0.0181042	6
BP	GO:0003013	circulatory system process	0.0186588	5
BP	GO:0008015	blood circulation	0.0186588	5
BP	GO:0009887	animal organ morphogenesis	0.018684	13
BP	GO:0006954	inflammatory response	0.0199665	7
BP	GO:0072507	divalent inorganic cation homeostasis	0.0201884	6
BP	GO:0019722	calcium-mediated signaling	0.0204102	3
BP	GO:0044091	membrane biogenesis	0.0204102	3
BP	GO:0070167	regulation of biomineral tissue development	0.0204102	3
BP	GO:0071709	membrane assembly	0.0204102	3
BP	GO:0110149	regulation of biomineralization	0.0204102	3
BP	GO:0010720	positive regulation of cell development	0.0212369	5
BP	GO:1901699	cellular response to nitrogen compound	0.0218829	7
BP	GO:0010810	regulation of cell-substrate adhesion	0.0231793	4
BP	GO:0031214	biomineral tissue development	0.0231793	4
BP	GO:0110148	biomineralization	0.0231793	4
BP	GO:0035295	tube development	0.0234876	11
BP	GO:0051493	regulation of cytoskeleton organization	0.023924	7
BP	GO:0030001	metal ion transport	0.024042	8
BP	GO:0048565	digestive tract development	0.0255636	3
BP	GO:0061036	positive regulation of cartilage development	0.0255636	3
BP	GO:0042127	regulation of cell population proliferation	0.0258421	14
BP	GO:0010243	response to organonitrogen compound	0.0259736	8
BP	GO:0007160	cell-matrix adhesion	0.026982	4
BP	GO:0048706	embryonic skeletal system development	0.026982	4
BP	GO:0051346	negative regulation of hydrolase activity	0.0303301	5
BP	GO:0048878	chemical homeostasis	0.0304907	10
BP	GO:0002440	production of molecular mediator of immune response	0.0311375	4
BP	GO:0043270	positive regulation of ion transport	0.0313496	3
BP	GO:0050878	regulation of body fluid levels	0.0313496	3
BP	GO:0051017	actin filament bundle assembly	0.0313496	3
BP	GO:0055123	digestive system development	0.0313496	3
BP	GO:0061572	actin filament bundle organization	0.0313496	3
BP	GO:1903522	regulation of blood circulation	0.0313496	3
BP	GO:0031589	cell-substrate adhesion	0.0338317	5
BP	GO:0003008	system process	0.0344441	14
BP	GO:0061035	regulation of cartilage development	0.0356503	4
BP	GO:0070588	calcium ion transmembrane transport	0.0356503	4
BP	GO:0001816	cytokine production	0.036115	7
BP	GO:0034329	cell junction assembly	0.036168	6
BP	GO:0051216	cartilage development	0.036168	6
BP	GO:0001952	regulation of cell-matrix adhesion	0.0377622	3
BP	GO:0002040	sprouting angiogenesis	0.0377622	3
BP	GO:0002700	regulation of production of molecular mediator of immune response	0.0377622	3
BP	GO:0007044	cell-substrate junction assembly	0.0377622	3
BP	GO:0048041	focal adhesion assembly	0.0377622	3
BP	GO:0061448	connective tissue development	0.039447	6
BP	GO:0010951	negative regulation of endopeptidase activity	0.0405231	4
BP	GO:0098609	cell-cell adhesion	0.0426087	8
BP	GO:0044092	negative regulation of molecular function	0.0446487	9
BP	GO:0010959	regulation of metal ion transport	0.044791	3
BP	GO:0150115	cell-substrate junction organization	0.044791	3
BP	GO:0009719	response to endogenous stimulus	0.0449773	14
BP	GO:1901698	response to nitrogen compound	0.0454563	8
BP	GO:2000026	regulation of multicellular organismal development	0.0456558	11
BP	GO:0010466	negative regulation of peptidase activity	0.0457569	4
CC	GO:0030312	external encapsulating structure	2.3102e-14	24
CC	GO:0031012	extracellular matrix	2.3102e-14	24
CC	GO:0062023	collagen-containing extracellular matrix	6.13752e-13	18
CC	GO:0005576	extracellular region	5.2249e-11	45
CC	GO:0015629	actin cytoskeleton	5.6454e-08	18
CC	GO:0005581	collagen trimer	2.57357e-07	9
CC	GO:0043292	contractile fiber	4.23206e-07	13
CC	GO:0042641	actomyosin	8.22706e-07	8
CC	GO:0005615	extracellular space	9.27005e-07	30
CC	GO:0099081	supramolecular polymer	1.80476e-06	21
CC	GO:0099512	supramolecular fiber	1.80476e-06	21
CC	GO:0001725	stress fiber	4.55969e-06	7
CC	GO:0097517	contractile actin filament bundle	4.55969e-06	7
CC	GO:0042383	sarcolemma	1.26021e-05	7
CC	GO:0030016	myofibril	1.31338e-05	11
CC	GO:0005604	basement membrane	1.97207e-05	7
CC	GO:0070161	anchoring junction	2.60019e-05	13
CC	GO:0032432	actin filament bundle	2.98609e-05	7
CC	GO:0030017	sarcomere	6.9974e-05	9
CC	GO:0099080	supramolecular complex	7.86833e-05	21
CC	GO:0005884	actin filament	8.84066e-05	7
CC	GO:0031674	I band	8.84066e-05	7
CC	GO:0005911	cell-cell junction	9.88748e-05	10
CC	GO:0019897	extrinsic component of plasma membrane	0.000218006	7
CC	GO:0005856	cytoskeleton	0.000304764	26
CC	GO:0019898	extrinsic component of membrane	0.000435842	8
CC	GO:0030018	Z disc	0.000561536	6
CC	GO:0098797	plasma membrane protein complex	0.000849447	9
CC	GO:0005912	adherens junction	0.00106762	5
CC	GO:0045121	membrane raft	0.00497703	5
CC	GO:0098857	membrane microdomain	0.00497703	5
CC	GO:0030054	cell junction	0.00779475	18
CC	GO:0031252	cell leading edge	0.01347	7
CC	GO:0016459	myosin complex	0.0158746	4
CC	GO:0034703	cation channel complex	0.0227391	3
CC	GO:0005886	plasma membrane	0.0231547	34
CC	GO:0099513	polymeric cytoskeletal fiber	0.0296088	9
CC	GO:0005875	microtubule associated complex	0.0348162	3
CC	GO:0005925	focal adhesion	0.0354719	4
CC	GO:0030055	cell-substrate junction	0.0405455	4
CC	GO:1902495	transmembrane transporter complex	0.0460113	4
MF	GO:0005509	calcium ion binding	1.60734e-06	19
MF	GO:0043169	cation binding	2.28192e-06	49
MF	GO:0046872	metal ion binding	4.33699e-06	48
MF	GO:0005201	extracellular matrix structural constituent	2.07653e-05	7
MF	GO:0008092	cytoskeletal protein binding	7.72167e-05	19
MF	GO:0017022	myosin binding	0.000201356	5
MF	GO:0042805	actinin binding	0.000201356	5
MF	GO:0003779	actin binding	0.000254213	12
MF	GO:0005244	voltage-gated ion channel activity	0.000463614	6
MF	GO:0022832	voltage-gated channel activity	0.000463614	6
MF	GO:0005518	collagen binding	0.000510968	5
MF	GO:0044877	protein-containing complex binding	0.00210968	17
MF	GO:0002020	protease binding	0.00249958	4
MF	GO:0005198	structural molecule activity	0.00314385	13
MF	GO:0051015	actin filament binding	0.00334707	8
MF	GO:0005262	calcium channel activity	0.00864254	4
MF	GO:0005516	calmodulin binding	0.010141	5
MF	GO:0022843	voltage-gated cation channel activity	0.0110206	4
MF	GO:0048306	calcium-dependent protein binding	0.0165237	3
MF	GO:0015085	calcium ion transmembrane transporter activity	0.0205404	4
MF	GO:0046914	transition metal ion binding	0.0306697	12
MF	GO:0045296	cadherin binding	0.0347182	3
MF	GO:0003774	cytoskeletal motor activity	0.0423793	3
MF	GO:0004866	endopeptidase inhibitor activity	0.0451676	4
MF	GO:0022836	gated channel activity	0.0493434	6

## Sheet: S4c
Table S4c. Detailed information on the overlap of nonadditive genes in WY and YW groups
Gene informations						Gene description	Gene function
ID	Gene symbol	Gene_location	Gene_start	Gene_end	Gene_length
ENSGALG00000031325	TGFB1	32	208994	283021	74027	transforming growth factor beta 1	female gonad development
ENSGALG00000005974	COL6A1	7	6741231	6760769	19538	collagen type VI alpha 1 chain	female gonad development
ENSGALG00000008014	CEBPB	20	13708222	13709555	1333	CCAAT/enhancer binding protein beta	female gonad development
ENSGALG00000038634	KIT	4	65269770	65321836	52066	KIT proto-oncogene receptor tyrosine kinase	female gonad development
ENSGALG00000015177	GNAQ	Z	37796494	37913443	116949	G protein subunit alpha q	GnRH signaling pathway
ENSGALG00000013022	CACNA1C	1	61134027	61599794	465767	calcium voltage-gated channel subunit alpha1 C	GnRH signaling pathway
ENSGALG00000031244	ADCY6	7	26948199	27144911	196712	adenylate cyclase 6	GnRH signaling pathway
ENSGALG00000005332	CACNA1D	12	7450925	7616503	165578	calcium voltage-gated channel subunit alpha1 D	GnRH signaling pathway
ENSGALG00000007669	EGR1	13	18949948	18952753	2805	early growth response 1	GnRH signaling pathway
ENSGALG00000003580	MMP2	11	3706912	3741657	34745	matrix metallopeptidase 2	GnRH signaling pathway
ENSGALG00000005884	ENSGALG00000005884	2	4797808	4866093	68285	mitogen-activated protein kinase kinase kinase 3-like	GnRH signaling pathway
ENSGALG00000008727	ENSGALG00000008727	5	25395587	25420105	24518	phospholipase A2 group IVB	GnRH signaling pathway
